# Supplementary material for: Integration of small RNAs, degradome and transcriptome sequencing in hyperaccumulator Sedum alfredii uncovers a complex regulatory network and provides insights into cadmium phytoremediation
Source: Plant Biotechnol J. 2016 Jan 23;14(6):1470–83. doi: 10.1111/pbi.12512 (PMC5066797; doi:10.1111/pbi.12512)
Supplement: Supplementary file 6 — Table S2 The list of miRNAs identified through the bioinformatics pipeline. [file PBI-14-1470-s002.xlsx]

## Sheet: Sheet1
Item	Description
Pre-miRNA Index	Pre-miRNA Cluster Index
miRNA_Index	mature miRNA
miR_name	The miR_name is composed of the 1st known miR name in a cluster, a underscore, and a matching annotation: such as
	L-n means the miRNA_seq (detected) is n base less than known rep_miRSeq in the left side;
	R-n means the miRNA_seq (detected) is n base less than known rep_miRSeq in the right side;
	L+n means the miRNA_seq (detected) is n base more than known rep_miRSeq in the left side;
	R+n means the miRNA_seq (detected) is n base more than known rep_miRSeq in the right side;
	2ss5TC13TA means 2 substitutin (ss), which are T->C at position 5 and T->A at position 13
	if there is no matching annotation, the miRNA_seq (detected) is exactly same as known rep_miRSeq.
	New discovered 5p/3p sequence has been annotated as p3/p5: which is directly differentiate with the reported sequences,
miR_seq	is a read at 5' or 3' of maximum mapped score in each cluster.
len	miR_seq length
genome ID	Reference Genome Information
strand	strand "+" or "-"
start	pre-miRNA start position
end	Pre-miRNA end position
genome_seq	pre-miRNA sequence
#mir	mapped mir numbers in miRbase, the number in this item eaquals to the sum of mirIDs
mirIDs	is all mirID in a cluster, seprated by ,
rep_mirID	is the representative known mirID
rep_mirSeq	is the representative known mir sequence
rep_miRID	is the representative known miRID
rep_miRSeq	is the representative known miR sequence
type	is 5' or 3', which means the cluster appears at 5' or 3' end
Sequence in miRbase	New, miRNA identi?ed in this study and not reported in miRBase,mainly for new reported 5p or 3p sequence; Diff, confirming miRNA sequences in miRBase, but different sequences are reported in our study; and Yes, confirming miRNA sequences in miRBase.
	gp2a:Reads were mapped to miRNAs/pre-miRNAs of selected species in miRbase and the mapped pre-miRNAs were not further mapped to genome, but the reads (and of course the miRNAs of the pre-miRNAs) were mapped to genome. The extended genome sequences from the genome loci may form hairpins.
	gp2b:Reads were mapped to miRNAs/pre-miRNAs of selected species in miRbase and the mapped pre-miRNAs were not further mapped to genome, but the reads (and of course the miRNAs of the pre-miRNAs) were mapped to genome. The extended genome sequences from the genome loci may not form hairpins.
	gp3:Reads were mapped to miRNAs/pre-miRNAs of selected species in miRbase and the mapped pre-miRNAs were not further mapped to genome, and the reads were not mapped to genome, either. but the reads were mapped to the miRNAS(Matures)
	gp4:Reads were not mapped to pre-miRNAs of selected species in miRbase. But the reads were mapped to genome & the extended genome sequences from genome may form hairpins.
SS	Secondary Structure
	Criteria:
	1.number of nucleotides in one bulge in stem: <= 12
	2.number of base pairs in the stem region of the predicted hairpin: >= 16
	3.cutoff of free energy: kCal/mol <= -15
	4.length of hairpin: up and down stems + terminal loop >= 50
	5.length of hairpin loop: <= 20
	6.number of nucleotides in one bulge in mature region: <= 8
	8.number of biased bulges in mature region: <= 2
	9.number of errors in mature region: <= 7
	10.number of base pairs in the mature region of the predicted hairpin: >= 12
	11.percent of mature in stem: >= 80
hairpinLen	pre-miRNA length
CG%	GC Content
dG	Free energy
MFEI	MFEI = -dG*100/mirLen/CG%. Reference: Cell. Mol. Life Sci. 63 (2006) 246-254.
raw	Raw data; from #reads(all),is the number of reads for isoform at 5' or 3' end.
norm	Normalized data
Expression Level	High:The number of reads in the following reported miRNAs is higher than the average copy of the data set.Medium:The number of reads in the following reported miRNAs is higher than 10 and less than average copy of the data set.Low:The number of reads in the following reported miRNAs is less than 10
Summary of known and predicted miRNA in this study.
Pre-miRNA Index	miRNA_Index	miR_name	miR_seq	len	genomeID	strand	start	end	genome_seq	#mir	mirIDs,	rep_mirID	rep_mirSeq	rep_miRID	rep_miRSeq	type	Sequence in miRbase	group	SS	hairpinLen	CG%	dG	MFEI	zryR1(raw)	zryR2(raw)	zryR3(raw)	zryR4(raw)	zryR5(raw)	zryR6(raw)	zryR7(raw)	zryR8(raw)	zryR1(norm)	zryR2(norm)	zryR3(norm)	zryR4(norm)	zryR5(norm)	zryR6(norm)	zryR7(norm)	zryR8(norm)	Expression level
1	1	mtr-miR160a	TGCCTGGCTCCCTGTATGCCA	21	Sedum_Unigene_BMK.49523	+	95	221	tgtgtgctaacacttagagatgataTGCCTGGCTCCCTGTATGCCAtctgcagacttcatcgagctttcaatggataccgtggatgGCGTATGAGGAGCCAAGCATAccttaataatttagcaccct	55	mtr-MIR160b,mtr-MIR160e,mtr-MIR160a,mtr-MIR160d,csi-MIR160,ptc-MIR160b,ptc-MIR160a,ptc-MIR160d,ptc-MIR160c,ptc-MIR160g,nta-MIR160a,nta-MIR160c,nta-MIR160b,sly-MIR160a,stu-MIR160b,stu-MIR160a,bra-MIR160a,cpa-MIR160a,cpa-MIR160c,cpa-MIR160f,cpa-MIR160b,cpa-MIR160e,cme-MIR160b,cme-MIR160c,cme-MIR160a,cme-MIR160d,mes-MIR160h,mes-MIR160d,mes-MIR160b,mes-MIR160a,mes-MIR160g,mes-MIR160c,rco-MIR160a,rco-…	mtr-MIR160d	tagtgTGCCTGGCTCCCTGTATGCCAtttgtagagtccatcacgacagtgatgaacttagtgaatggcgtactcggagtcatgcatgctgt	mtr-miR160a	TGCCTGGCTCCCTGTATGCCA	5'	Yes	gp2a	...(((((((......(((....(((((.(((((((..((((((((((..(....(((((.(......).)))))....)..))))))))))..))))))).))))).)))......)))))))...	121	46.5	-51.9	0.9	22	104	59	33	103	717	229	263	74.4006	120.184	66.8915	47.1576	140.389	150.354	165.258	231.245	middle
1	2	ptc-miR160b-3p_1ss16TA	GCGTATGAGGAGCCAAGCATA	21	Sedum_Unigene_BMK.49523	+	95	221	tgtgtgctaacacttagagatgataTGCCTGGCTCCCTGTATGCCAtctgcagacttcatcgagctttcaatggataccgtggatgGCGTATGAGGAGCCAAGCATAccttaataatttagcaccct	55	mtr-MIR160b,mtr-MIR160e,mtr-MIR160a,mtr-MIR160d,csi-MIR160,ptc-MIR160b,ptc-MIR160a,ptc-MIR160d,ptc-MIR160c,ptc-MIR160g,nta-MIR160a,nta-MIR160c,nta-MIR160b,sly-MIR160a,stu-MIR160b,stu-MIR160a,bra-MIR160a,cpa-MIR160a,cpa-MIR160c,cpa-MIR160f,cpa-MIR160b,cpa-MIR160e,cme-MIR160b,cme-MIR160c,cme-MIR160a,cme-MIR160d,mes-MIR160h,mes-MIR160d,mes-MIR160b,mes-MIR160a,mes-MIR160g,mes-MIR160c,rco-MIR160a,rco-…	ptc-MIR160c	atattatatgTGCCTGGCTCCCTGTATGCCAtttgcagagcccaccggttcttcgatggcctccgtggatgGCGTATGAGGAGCCATGCATAttcaca	ptc-miR160b-3p	GCGTATGAGGAGCCATGCATA	3'	Diff	gp2a	...(((((((......(((....(((((.(((((((..((((((((((..(....(((((.(......).)))))....)..))))))))))..))))))).))))).)))......)))))))...	121	46.5	-51.9	0.9	2	25	2	11	5	51	18	54	6.76369	28.8904	2.26751	15.7192	6.815	10.6947	12.9898	47.4799	middle
2	3	mtr-miR164a_1ss17GA	TGGAGAAGCAGGGCACATGCA	21	Sedum_Unigene_BMK.49242	+	1	73	aTGGAGAAGCAGGGCACGTGCAaatgtaacgcttttgacgcgtgatttctgCACGCGCTCTCCTTCTCCAACt	50	mtr-MIR164c,mtr-MIR164a,mtr-MIR164b,mtr-MIR164d,csi-MIR164,ctr-MIR164,ptc-MIR164e,ptc-MIR164b,ptc-MIR164d,ptc-MIR164c,ptc-MIR164a,ptc-MIR164f,nta-MIR164a,nta-MIR164b,nta-MIR164c,sly-MIR164b,sly-MIR164a,stu-MIR164,bra-MIR164e,bra-MIR164a,bra-MIR164d,bra-MIR164b,bra-MIR164c,cpa-MIR164a,cpa-MIR164b,cpa-MIR164c,cme-MIR164c,cme-MIR164d,cme-MIR164a,mes-MIR164b,mes-MIR164c,mes-MIR164a,mes-MIR164d,rco-MI…	mtr-MIR164b	caagaTGGAGAAGCAGGGCACGTGCAatactaactcatgaacatacacacatgatggaagtgaatacaaagagaatctacattctcttatgtttcatttttttaattgagttagttcttcatgtgcccctcttccccatcatga	mtr-miR164a	TGGAGAAGCAGGGCACGTGCA	5'	Diff	gp2a	.((((((((.(((((.((((((...((.((((.......)))).))...)))))).))))).))))))))...	69	52.1	-36.7	1	4	30	62	21	19	407	56	106	13.5274	34.6685	70.2927	30.0094	25.897	85.3476	40.4126	93.2013	middle
2	4	sly-miR164b-3p_2ss5TC7TC	CACGCGCTCTCCTTCTCCAAC	21	Sedum_Unigene_BMK.49242	+	1	73	aTGGAGAAGCAGGGCACGTGCAaatgtaacgcttttgacgcgtgatttctgCACGCGCTCTCCTTCTCCAACt	50	mtr-MIR164c,mtr-MIR164a,mtr-MIR164b,mtr-MIR164d,csi-MIR164,ctr-MIR164,ptc-MIR164e,ptc-MIR164b,ptc-MIR164d,ptc-MIR164c,ptc-MIR164a,ptc-MIR164f,nta-MIR164a,nta-MIR164b,nta-MIR164c,sly-MIR164b,sly-MIR164a,stu-MIR164,bra-MIR164e,bra-MIR164a,bra-MIR164d,bra-MIR164b,bra-MIR164c,cpa-MIR164a,cpa-MIR164b,cpa-MIR164c,cme-MIR164c,cme-MIR164d,cme-MIR164a,mes-MIR164b,mes-MIR164c,mes-MIR164a,mes-MIR164d,rco-MI…	sly-MIR164b	gtTGGAGAAGCAGGGCACGTGCAaattcttgtattcgacaatatatgcattactaatggtaatgcatgaattttgCACGTGTTCTCCTTCTCCAAC	sly-miR164b-3p	CACGTGTTCTCCTTCTCCAAC	3'	Diff	gp2a	.((((((((.(((((.((((((...((.((((.......)))).))...)))))).))))).))))))))...	69	52.1	-36.7	1	6	22	27	10	10	146	35	43	20.2911	25.4236	30.6113	14.2902	13.63	30.6161	25.2578	37.8081	middle
3	5	bdi-miR166h-5p_R-3_1ss16TC	GGTTTGTTGTCTGGCCCG	18	Sedum_Unigene_BMK.49232	+	63	208	ggGGTTTGTTGTCTGGCCCGaggccattattcagatctgtaaattccaattccaaactaaattcgtcatcctctatccatggatgcttgaattgttagtaattgacggatcatcatgacgTCGGACCAGGCTTCATTCCCCccaaa	120	mtr-MIR166e,mtr-MIR166a,mtr-MIR166g,mtr-MIR166b,mtr-MIR166c,mtr-MIR166f,mtr-MIR166d,pvu-MIR166a,crt-MIR166a,crt-MIR166b,csi-MIR166c,csi-MIR166a,csi-MIR166e,csi-MIR166d,csi-MIR166b,ctr-MIR166,ptc-MIR166d,ptc-MIR166a,ptc-MIR166i,ptc-MIR166m,ptc-MIR166f,ptc-MIR166l,ptc-MIR166b,ptc-MIR166h,ptc-MIR166j,ptc-MIR166k,ptc-MIR166g,ptc-MIR166e,ptc-MIR166c,ptc-MIR166q,ptc-MIR166n,ptc-MIR166o,ptc-MIR166p,nta-…	bdi-MIR166h	taggttaaggGGTTTGTTGTCTGGCTCGGGGctcccggtcttgatcgatgcgcgactccatctcccttcaccggggagacgtgcgttgcgtacgttgaccggggatcTCGGACCAGGCTTCAATCCCTttaaccatgcgg	bdi-miR166h-5p	GGTTTGTTGTCTGGCTCGGGG	5'	Diff	gp2a	((((..((..((((((.((((...(((.((...(((((((......(((((....((((((((((.(((((.........)))))..)))))..))))))))))))))))))).)))...)))).))))))..))..)))).....	141	44.5	-45.6	0.7	0	6	1	0	1	0	0	4	0	6.9337	1.13375	0	1.363	0	0	3.51703	low
3	6	mtr-miR166a	TCGGACCAGGCTTCATTCCCC	21	Sedum_Unigene_BMK.49232	+	63	208	ggGGTTTGTTGTCTGGCCCGaggccattattcagatctgtaaattccaattccaaactaaattcgtcatcctctatccatggatgcttgaattgttagtaattgacggatcatcatgacgTCGGACCAGGCTTCATTCCCCccaaa	120	mtr-MIR166e,mtr-MIR166a,mtr-MIR166g,mtr-MIR166b,mtr-MIR166c,mtr-MIR166f,mtr-MIR166d,pvu-MIR166a,crt-MIR166a,crt-MIR166b,csi-MIR166c,csi-MIR166a,csi-MIR166e,csi-MIR166d,csi-MIR166b,ctr-MIR166,ptc-MIR166d,ptc-MIR166a,ptc-MIR166i,ptc-MIR166m,ptc-MIR166f,ptc-MIR166l,ptc-MIR166b,ptc-MIR166h,ptc-MIR166j,ptc-MIR166k,ptc-MIR166g,ptc-MIR166e,ptc-MIR166c,ptc-MIR166q,ptc-MIR166n,ptc-MIR166o,ptc-MIR166p,nta-…	mtr-MIR166g	tttgaggGGAATGTTGTCTGGCTCGAGGacgctttcttctcgatctaatgcaaatttgtggtcatggattgtaaagtattcTCGGACCAGGCTTCATTCCCCccaat	mtr-miR166a	TCGGACCAGGCTTCATTCCCC	3'	Yes	gp2a	((((..((..((((((.((((...(((.((...(((((((......(((((....((((((((((.(((((.........)))))..)))))..))))))))))))))))))).)))...)))).))))))..))..)))).....	141	44.5	-45.6	0.7	17825	124866	207152	81065	88463	326222	143542	120978	60281.4	144297	234860	115843	120575	68408.6	103587	106370	high
4	7	ata-miR166a-5p_1ss7TA	GGAATGATGTCTGGTTCAAGG	21	Sedum_Unigene_BMK.53452	-	919	1018	cgatgtatgtaggcttgaggGGAATGATGTCTGGTTCAAGGaaacattagtctctctctctcTCGGACCAGGCTTCATTCCCTtgaaacttgctacgaaa	123	mtr-MIR166c,mtr-MIR166f,mtr-MIR166e,mtr-MIR166a,mtr-MIR166g,mtr-MIR166b,mtr-MIR166d,pvu-MIR166a,crt-MIR166b,crt-MIR166a,csi-MIR166d,csi-MIR166c,csi-MIR166b,csi-MIR166a,csi-MIR166e,ctr-MIR166,ptc-MIR166q,ptc-MIR166n,ptc-MIR166o,ptc-MIR166d,ptc-MIR166a,ptc-MIR166i,ptc-MIR166m,ptc-MIR166f,ptc-MIR166l,ptc-MIR166b,ptc-MIR166h,ptc-MIR166j,ptc-MIR166k,ptc-MIR166g,ptc-MIR166e,ptc-MIR166c,ptc-MIR166p,nta-…	ata-MIR166a	gcttctgggtGGAATGTTGTCTGGTTCAAGGtctcgctctggtttgaggatggaaacctttcatttctctcagcttcctgcgatcTCGGACCAGGCTTCATTCCCCtcagagatag	ata-miR166a-5p	GGAATGTTGTCTGGTTCAAGG	5'	Diff	gp2a	...((((.(((((.((.((((((((((.(((((((((.((((................)).)).))))))))).)))))))))).)).)))))))))...	94	46	-39.9	0.9	1	1	1	0	0	4	1	0	3.38185	1.15562	1.13375	0	0	0.838797	0.721653	0	low
4	8	mtr-miR166c_2ss20TC21CA	TCGGACCAGGCTTCATTCCCA	21	Sedum_Unigene_BMK.53452	-	919	1018	cgatgtatgtaggcttgaggGGAATGATGTCTGGTTCAAGGaaacattagtctctctctctcTCGGACCAGGCTTCATTCCCTtgaaacttgctacgaaa	123	mtr-MIR166c,mtr-MIR166f,mtr-MIR166e,mtr-MIR166a,mtr-MIR166g,mtr-MIR166b,mtr-MIR166d,pvu-MIR166a,crt-MIR166b,crt-MIR166a,csi-MIR166d,csi-MIR166c,csi-MIR166b,csi-MIR166a,csi-MIR166e,ctr-MIR166,ptc-MIR166q,ptc-MIR166n,ptc-MIR166o,ptc-MIR166d,ptc-MIR166a,ptc-MIR166i,ptc-MIR166m,ptc-MIR166f,ptc-MIR166l,ptc-MIR166b,ptc-MIR166h,ptc-MIR166j,ptc-MIR166k,ptc-MIR166g,ptc-MIR166e,ptc-MIR166c,ptc-MIR166p,nta-…	mtr-MIR166f	tgtttggaatgaggtttgttccaagatcatcacacatcatgtttcttcttccctttcaataattcttgattaatttatgttcatacatctatatatatatctatatatattatcaagtcattacatgcatgggatgagatattgagagtgatcTCGGACCAGGCTTCATTCCTCacacc	mtr-miR166c	TCGGACCAGGCTTCATTCCTC	3'	Diff	gp2a	...((((.(((((.((.((((((((((.(((((((((.((((................)).)).))))))))).)))))))))).)).)))))))))...	94	46	-39.9	0.9	129	409	886.5	460	547	3279.5	1410.5	691.5	436.258	472.648	1005.07	657.349	745.561	687.709	1017.89	608.007	middle
5	9	mtr-miR168b	TCGCTTGGTGCAGGTCGGGAA	21	Sedum_Unigene_BMK.54763	+	84	238	tccgattcaatcgcggccgcctctaatTCGCTTGGTGCAGGTCGGGAAtctattcaacaccgaattcaattgattatccgtcggtcggtctaattcgattcagttatagacttCCTAACTTGCATCAACTGAATccgatgccgccgtgaatcttc	26	mtr-MIR168c,mtr-MIR168b,mtr-MIR168a,ccl-MIR168,crt-MIR168,ptc-MIR168b,ptc-MIR168a,nta-MIR168d,nta-MIR168e,nta-MIR168b,nta-MIR168a,nta-MIR168c,sly-MIR168b,sly-MIR168a,bra-MIR168a,bra-MIR168c,bra-MIR168b,cme-MIR168,mes-MIR168a,rco-MIR168,cca-MIR168a,vun-MIR168,ata-MIR168,bdi-MIR168,sof-MIR168a,ssp-MIR168a,	mtr-MIR168b	aacctctgatTCGCTTGGTGCAGGTCGGGAAccattacatccacagtttccctcggtaaattggatcctgccttgcatcaatcgaatcggaggctgca	mtr-miR168b	TCGCTTGGTGCAGGTCGGGAA	5'	Yes	gp2a	...(((....(((((((.((.((..((((..(((((((((((..(((((((((..(((...((((..(((((.....(((.....)))..)))))..)))).)))))))).))))..)))))))))))..))))..)).)).))))))))))...	149	47.1	-53.4	0.7	840	8778	5435	2246	2903	9348	2748	4694	2840.75	10144	6161.95	3209.58	3956.79	1960.27	1983.1	4127.23	high
5	10	mtr-miR168c-3p_2ss3CT5CA	CCTGACTTGCATCAACTGAAT	21	Sedum_Unigene_BMK.54763	+	84	238	tccgattcaatcgcggccgcctctaatTCGCTTGGTGCAGGTCGGGAAtctattcaacaccgaattcaattgattatccgtcggtcggtctaattcgattcagttatagacttCCTAACTTGCATCAACTGAATccgatgccgccgtgaatcttc	26	mtr-MIR168c,mtr-MIR168b,mtr-MIR168a,ccl-MIR168,crt-MIR168,ptc-MIR168b,ptc-MIR168a,nta-MIR168d,nta-MIR168e,nta-MIR168b,nta-MIR168a,nta-MIR168c,sly-MIR168b,sly-MIR168a,bra-MIR168a,bra-MIR168c,bra-MIR168b,cme-MIR168,mes-MIR168a,rco-MIR168,cca-MIR168a,vun-MIR168,ata-MIR168,bdi-MIR168,sof-MIR168a,ssp-MIR168a,	mtr-MIR168c	ctcacttcgcggtctctaatTCGCTTGGTGCAGGTCGGGAAccactacatccgctgttttcgtagaaaccggcggtgaattggatCCCGCCTTGCATCAACTGAATcggaggccgcggtgaatcta	mtr-miR168c-3p	CCCGCCTTGCATCAACTGAAT	3'	Diff	gp2a	...(((....(((((((.((.((..((((..(((((((((((..(((((((((..(((...((((..(((((.....(((.....)))..)))))..)))).)))))))).))))..)))))))))))..))))..)).)).))))))))))...	149	47.1	-53.4	0.7	0	0	1	0	0	0	0	0	0	0	1.13375	0	0	0	0	0	low
6	11	mtr-MIR171c-p5_1ss9TG	TATTGGCTGGGTTCACTCAGA	21	Sedum_Unigene_BMK.12439	+	48	180	cactgaaggagtcgatcgggTATTGGCTGGGTTCACTCAGAcatatatataatcacacatcgcacaaactagttgaattatatttgactatgtcTGATTGAGCCGCGCCAATATCtcactacctccttcatta	40	mtr-MIR171c,mtr-MIR171e,mtr-MIR171d,ccl-MIR171,csi-MIR171a,ptc-MIR171c,ptc-MIR171d,ptc-MIR171k,ptc-MIR171i,ptc-MIR171f,nta-MIR171b,nta-MIR171c,sly-MIR171c,sly-MIR171d,sly-MIR171a,bra-MIR171e,cme-MIR171g,cme-MIR171a,cme-MIR171e,cme-MIR171d,cme-MIR171f,mes-MIR171e,mes-MIR171f,mes-MIR171h,mes-MIR171j,mes-MIR171i,rco-MIR171g,rco-MIR171f,rco-MIR171d,ppt-MIR171a,ppt-MIR171b,smo-MIR171d,cca-MIR171,lja-M…	mtr-MIR171c	attgagatattggcttggttcactcagaagaaacaaaaaataacactacttgtgaatgttttgattttgattttgatttTGATTGAGCCGTGCCAATATTtcaaa	mtr-MIR171c-p5	tattggcttggttcactcaga	5'	New	gp2a	...((((((((......((((((((((..((((((.(((((((((.(((((((((.((.............)))).))))))).....))))))))).))))))..))))))))))......))))))))...	127	41.4	-48.6	0.9	1	1	0	2	0	8	4	2	3.38185	1.15562	0	2.85804	0	1.67759	2.88661	1.75851	low
6	12	mtr-miR171c_2ss12TC21TC	TGATTGAGCCGCGCCAATATC	21	Sedum_Unigene_BMK.12439	+	48	180	cactgaaggagtcgatcgggTATTGGCTGGGTTCACTCAGAcatatatataatcacacatcgcacaaactagttgaattatatttgactatgtcTGATTGAGCCGCGCCAATATCtcactacctccttcatta	40	mtr-MIR171c,mtr-MIR171e,mtr-MIR171d,ccl-MIR171,csi-MIR171a,ptc-MIR171c,ptc-MIR171d,ptc-MIR171k,ptc-MIR171i,ptc-MIR171f,nta-MIR171b,nta-MIR171c,sly-MIR171c,sly-MIR171d,sly-MIR171a,bra-MIR171e,cme-MIR171g,cme-MIR171a,cme-MIR171e,cme-MIR171d,cme-MIR171f,mes-MIR171e,mes-MIR171f,mes-MIR171h,mes-MIR171j,mes-MIR171i,rco-MIR171g,rco-MIR171f,rco-MIR171d,ppt-MIR171a,ppt-MIR171b,smo-MIR171d,cca-MIR171,lja-M…	mtr-MIR171c	attgagatattggcttggttcactcagaagaaacaaaaaataacactacttgtgaatgttttgattttgattttgatttTGATTGAGCCGTGCCAATATTtcaaa	mtr-miR171c	TGATTGAGCCGTGCCAATATT	3'	Diff	gp2a	...((((((((......((((((((((..((((((.(((((((((.(((((((((.((.............)))).))))))).....))))))))).))))))..))))))))))......))))))))...	127	41.4	-48.6	0.9	8	32	27.5	26	9	126.5	68.5	74	27.0548	36.9798	31.1782	37.1545	12.267	26.5269	49.4332	65.0651	middle
7	13	mtr-miR171e-5p_2ss1CA5GA	AGATATTGGTGAGGTTCAATC	21	Sedum_Unigene_BMK.22730	+	294	472	atagggaaagagaagatgaaagcgtagagagatgaatatagagagagaaagAGATATTGGTGAGGTTCAATCcgaggacagtttactactgccgatgtaataacttgatctctccgaTTGAGCCGCGCCAATATCACTtgcatatatcatactccctccgtctcattttgttcttcctg	46	mtr-MIR171e,mtr-MIR171f,ccl-MIR171,crt-MIR171,csi-MIR171a,ptc-MIR171c,ptc-MIR171d,ptc-MIR171k,ptc-MIR171b,ptc-MIR171a,nta-MIR171b,nta-MIR171a,sly-MIR171d,sly-MIR171c,sly-MIR171b,bol-MIR171a,bra-MIR171e,bra-MIR171c,bra-MIR171a,bra-MIR171d,bra-MIR171b,cme-MIR171g,cme-MIR171a,cme-MIR171e,cme-MIR171d,cme-MIR171b,mes-MIR171e,mes-MIR171f,mes-MIR171c,mes-MIR171b,mes-MIR171g,mes-MIR171k,rco-MIR171g,rco-M…	mtr-MIR171e	aaagCGATGTTGGTGAGGTTCAATCcgaagacggatttacatgtatagagttgtaaaatacgatctcAGATTGAGCCGCGCCAATATCacttt	mtr-miR171e-5p	CGATGTTGGTGAGGTTCAATC	5'	Diff	gp2a	...(((((..(.(((((((..(((.((.((((((.(((((........(((.((((((((((.(((((((((.(((((((..(((.(((.......))).)))..)).)).))).))))))))).)))))))))).)))...)))))))).))).)).))).))))))).)..))))).	175	41.9	-63.8	0.8	0	1	2	0	6	10	4	0	0	1.15562	2.26751	0	8.17799	2.09699	2.88661	0	low
7	14	csi-miR171a_R+1	TTGAGCCGCGCCAATATCACT	21	Sedum_Unigene_BMK.22730	+	294	472	atagggaaagagaagatgaaagcgtagagagatgaatatagagagagaaagAGATATTGGTGAGGTTCAATCcgaggacagtttactactgccgatgtaataacttgatctctccgaTTGAGCCGCGCCAATATCACTtgcatatatcatactccctccgtctcattttgttcttcctg	46	mtr-MIR171e,mtr-MIR171f,ccl-MIR171,crt-MIR171,csi-MIR171a,ptc-MIR171c,ptc-MIR171d,ptc-MIR171k,ptc-MIR171b,ptc-MIR171a,nta-MIR171b,nta-MIR171a,sly-MIR171d,sly-MIR171c,sly-MIR171b,bol-MIR171a,bra-MIR171e,bra-MIR171c,bra-MIR171a,bra-MIR171d,bra-MIR171b,cme-MIR171g,cme-MIR171a,cme-MIR171e,cme-MIR171d,cme-MIR171b,mes-MIR171e,mes-MIR171f,mes-MIR171c,mes-MIR171b,mes-MIR171g,mes-MIR171k,rco-MIR171g,rco-M…	csi-MIR171a	tactcacgggatattggtgcggttcaataagaaaacggtgctcaatactttttgagctccgctttttgaTTGAGCCGCGCCAATATCACgtgccact	csi-miR171a	TTGAGCCGCGCCAATATCAC	3'	Diff	gp2a	...(((((..(.(((((((..(((.((.((((((.(((((........(((.((((((((((.(((((((((.(((((((..(((.(((.......))).)))..)).)).))).))))))))).)))))))))).)))...)))))))).))).)).))).))))))).)..))))).	175	41.9	-63.8	0.8	16	125	32.5	115	110.5	580.5	336.5	164	54.1095	144.452	36.847	164.337	150.611	121.73	242.836	144.198	middle
8	15	stu-miR171d-5p_2ss13GA21TG	AGATATTGGTGCAGTTCAATG	21	Sedum_Unigene_BMK.58017	+	126	218	tctacgAGATATTGGTGCAGTTCAATGcgaaaactgcgctcaaacgaggtttgagtggtgttttttgaTTGAGCCGTGCCAATATCACGTgaa	72	mtr-MIR171f,mtr-MIR171d,mtr-MIR171e,mtr-MIR171c,ccl-MIR171,crt-MIR171,csi-MIR171a,ptc-MIR171b,ptc-MIR171a,ptc-MIR171e,ptc-MIR171f,ptc-MIR171i,ptc-MIR171g,ptc-MIR171h,ptc-MIR171d,ptc-MIR171k,ptc-MIR171c,nta-MIR171a,nta-MIR171c,nta-MIR171b,sly-MIR171b,sly-MIR171a,sly-MIR171c,sly-MIR171d,stu-MIR171e,stu-MIR171a,stu-MIR171d,bol-MIR171a,bra-MIR171c,bra-MIR171a,bra-MIR171b,bra-MIR171d,cpa-MIR171c,cpa-M…	stu-MIR171d	AGATATTGGTGCGGTTCAATTagaaagcacacttctttatatatagaacttcgttatttaaTTGAGCCGTGCCAATATCACG	stu-miR171d-5p	AGATATTGGTGCGGTTCAATT	5'	Diff	gp2a	..((((.((((((((..(.(((((((..((((((..(((((((((...)))))))))..))))))..))))))).)..)))))))).))))..	89	44.1	-43.1	1	0	0	1	1	0	19	2	5	0	0	1.13375	1.42902	0	3.98428	1.44331	4.39629	low
8	16	csi-miR171a_R+2_1ss9CT	TTGAGCCGTGCCAATATCACGT	22	Sedum_Unigene_BMK.58017	+	126	218	tctacgAGATATTGGTGCAGTTCAATGcgaaaactgcgctcaaacgaggtttgagtggtgttttttgaTTGAGCCGTGCCAATATCACGTgaa	72	mtr-MIR171f,mtr-MIR171d,mtr-MIR171e,mtr-MIR171c,ccl-MIR171,crt-MIR171,csi-MIR171a,ptc-MIR171b,ptc-MIR171a,ptc-MIR171e,ptc-MIR171f,ptc-MIR171i,ptc-MIR171g,ptc-MIR171h,ptc-MIR171d,ptc-MIR171k,ptc-MIR171c,nta-MIR171a,nta-MIR171c,nta-MIR171b,sly-MIR171b,sly-MIR171a,sly-MIR171c,sly-MIR171d,stu-MIR171e,stu-MIR171a,stu-MIR171d,bol-MIR171a,bra-MIR171c,bra-MIR171a,bra-MIR171b,bra-MIR171d,cpa-MIR171c,cpa-M…	csi-MIR171a	tactcacgggatattggtgcggttcaataagaaaacggtgctcaatactttttgagctccgctttttgaTTGAGCCGCGCCAATATCACgtgccact	csi-miR171a	TTGAGCCGCGCCAATATCAC	3'	Diff	gp2a	..((((.((((((((..(.(((((((..((((((..(((((((((...)))))))))..))))))..))))))).)..)))))))).))))..	89	44.1	-43.1	1	17	121	37	79	81.5	521	147	128	57.4914	139.83	41.9489	112.892	111.084	109.253	106.083	112.545	middle
9	17	mes-MIR172c-p5_1ss12AG	CAGCATCATCAGGATTCTCAC	21	Sedum_Unigene_BMK.50491	+	873	977	aagccattggtggcaactgCAGCATCATCAAGATTCTCACatatatatgaagtatgctttTGTGTGAATCTTGATGATGatgcagctgctatcaacaactggagc	6	stu-MIR172d,stu-MIR172c,mes-MIR172c,vun-MIR172,ata-MIR172c,bdi-MIR172b,	mes-MIR172c	agtcgtttattgccgatgcagcatcatcaagattctcacttcaaataactttggttcatggggatgaagagagaaagagagagaggatcaccaccgtgcatttgcatgTGAATCTTGATGATGCTACGCccgcaaacaacgact	mes-MIR172c-p5	cagcatcatcaagattctcac	5'	New	gp2a	...((((((((((((.(((((.((((((((((((((.((((.......((((....)))))))).)))))))))))))).))))).)))))))))....)))...	99	41	-49.2	1.1	0	0	0	0	0	0	1	0	0	0	0	0	0	0	0.721653	0	low
9	18	stu-MIR172d-p3_1ss5GT	TGTGTGAATCTTGATGATG	19	Sedum_Unigene_BMK.50491	+	873	977	aagccattggtggcaactgCAGCATCATCAAGATTCTCACatatatatgaagtatgctttTGTGTGAATCTTGATGATGatgcagctgctatcaacaactggagc	6	stu-MIR172d,stu-MIR172c,mes-MIR172c,vun-MIR172,ata-MIR172c,bdi-MIR172b,	stu-MIR172d	GGAGCATCATCAAGATTCACAtagctatattagggcttttataatttttaaaagccctatgacgatgtgtgGGAATCTTGATGATGCTGCAG	stu-MIR172d-p3	tgtgGGAATCTTGATGATG	3'	New	gp2a	...((((((((((((.(((((.((((((((((((((.((((.......((((....)))))))).)))))))))))))).))))).)))))))))....)))...	99	41	-49.2	1.1	0	0	0	0	0	0.5	0	0	0	0	0	0	0	0.10485	0	0	low
10	19	mtr-miR172d-5p_L-3_2ss5GC7GT	GCATCATCATCAAGATTCACA	21	Sedum_Unigene_BMK.50491	-	807	947	atacacactaagctgctccagttgttgatagcagctGCATCATCATCAAGATTCACAcaaaagcatacttcatatatatgtgAGAATCTTGATGATGCTGCAGttgccaccaatggcttataaaatgtaaccagtgtgcgc	69	mtr-MIR172d,mtr-MIR172b,mtr-MIR172c,mtr-MIR172a,csi-MIR172a,csi-MIR172c,ptc-MIR172b,ptc-MIR172f,ptc-MIR172a,ptc-MIR172c,ptc-MIR172d,ptc-MIR172h,ptc-MIR172e,ptc-MIR172g,nta-MIR172a,nta-MIR172h,nta-MIR172e,nta-MIR172g,nta-MIR172f,nta-MIR172i,nta-MIR172c,nta-MIR172d,nta-MIR172j,nta-MIR172b,sly-MIR172b,sly-MIR172a,stu-MIR172b,stu-MIR172a,stu-MIR172e,stu-MIR172d,stu-MIR172c,bol-MIR172b,bra-MIR172b,bol…	mtr-MIR172d	agtcagtgtttgctAGTGGAGCATCATCAAGATTCACAagctttatagggcttcaaatcaattagcccttcttcatgttatgAGAATCTTGATGATGCTGCAgcagcaattgatgact	mtr-miR172d-5p	AGTGGAGCATCATCAAGATTCACA	5'	Diff	gp2a	...((((((....(((...(((..(((...(((((((((.((((((((((((((.((((...................)))).)))))))))))))).)))))))))...)))..)))........)))...))))))...	135	40.4	-53.6	0.9	0	0	0	0	1	8	0	1	0	0	0	0	1.363	1.67759	0	0.879257	low
10	20	mtr-miR172d-3p_R+1	AGAATCTTGATGATGCTGCAT	21	Sedum_Unigene_BMK.50491	-	807	947	atacacactaagctgctccagttgttgatagcagctGCATCATCATCAAGATTCACAcaaaagcatacttcatatatatgtgAGAATCTTGATGATGCTGCAGttgccaccaatggcttataaaatgtaaccagtgtgcgc	69	mtr-MIR172d,mtr-MIR172b,mtr-MIR172c,mtr-MIR172a,csi-MIR172a,csi-MIR172c,ptc-MIR172b,ptc-MIR172f,ptc-MIR172a,ptc-MIR172c,ptc-MIR172d,ptc-MIR172h,ptc-MIR172e,ptc-MIR172g,nta-MIR172a,nta-MIR172h,nta-MIR172e,nta-MIR172g,nta-MIR172f,nta-MIR172i,nta-MIR172c,nta-MIR172d,nta-MIR172j,nta-MIR172b,sly-MIR172b,sly-MIR172a,stu-MIR172b,stu-MIR172a,stu-MIR172e,stu-MIR172d,stu-MIR172c,bol-MIR172b,bra-MIR172b,bol…	mtr-MIR172d	agtcagtgtttgctAGTGGAGCATCATCAAGATTCACAagctttatagggcttcaaatcaattagcccttcttcatgttatgAGAATCTTGATGATGCTGCAgcagcaattgatgact	mtr-miR172d-3p	AGAATCTTGATGATGCTGCA	3'	Diff	gp2a	...((((((....(((...(((..(((...(((((((((.((((((((((((((.((((...................)))).)))))))))))))).)))))))))...)))..)))........)))...))))))...	135	40.4	-53.6	0.9	11	52	24	39	33	589.5	128	140	37.2003	60.0921	27.2101	55.7317	44.979	123.618	92.3716	123.096	middle
11	21	bra-MIR172d-p3_1ss14TC	TGGTTTTCTTGTTCTCTCG	19	Sedum_Unigene_BMK.57120	+	973	1052	gttgttttaagtgatctatttagagaaacatggaaaattggTGGTTTTCTTGTTCTCTCGgatgtagaacttgaagcgag	1	bra-MIR172d,	bra-MIR172d	tagttgcagatGCAGCATCATTAAGATTCACAagagatgtggttttcttgttttctcgcctcttgGGAATCTTGATGATGCTGCATcagcaacta	bra-MIR172d-p3	tggttttcttgttttctcg	3'	New	gp2a	.(((((((((((..(((((...((((((((.(((((((.....))))))))))).))))....)))))))))))))))).	78	36.2	-25.9	0.9	1	1	0	0	0	1	1	2	3.38185	1.15562	0	0	0	0.209699	0.721653	1.75851	low
12	22	mtr-miR393a	TCCAAAGGGATCGCATTGATC	21	Sedum_Unigene_BMK.39909	+	295	406	cattgcaacgagaggaagcaTCCAAAGGGATCGCATTGATCcagttgactgtgttaatttatcaaacgcttggATCATGCCATCTCTTCGGATTtctcctctggtggcatct	20	mtr-MIR393a,mtr-MIR393b,csi-MIR393,ptc-MIR393b,ptc-MIR393c,ptc-MIR393a,stu-MIR393,cpa-MIR393,cme-MIR393c,cme-MIR393a,cme-MIR393b,mes-MIR393d,mes-MIR393c,mes-MIR393b,mes-MIR393a,rco-MIR393,cca-MIR393,ata-MIR393,bdi-MIR393b,bdi-MIR393a,	mtr-MIR393b	aggcaTCCAAAGGGATCGCATTGATCccaaatctaattaagtccctagctacttaattaacaacttaatttccttaatatctcataataTTTGGGATCATGCTATCCCTTtggattcat	mtr-miR393a	TCCAAAGGGATCGCATTGATC	5'	Yes	gp2a	...(((.((.((((((...((((.(((((((.(((.((((((((......(((((.........)))))))))))))))).))))))).))))...)))))).)).)))...	106	45.5	-44.5	0.9	26	152	95	64	39	749	274	449	87.928	175.654	107.707	91.4572	53.157	157.065	197.733	394.787	middle
12	23	stu-miR393-3p_2ss8GC20AT	ATCATGCCATCTCTTCGGATT	21	Sedum_Unigene_BMK.39909	+	295	406	cattgcaacgagaggaagcaTCCAAAGGGATCGCATTGATCcagttgactgtgttaatttatcaaacgcttggATCATGCCATCTCTTCGGATTtctcctctggtggcatct	20	mtr-MIR393a,mtr-MIR393b,csi-MIR393,ptc-MIR393b,ptc-MIR393c,ptc-MIR393a,stu-MIR393,cpa-MIR393,cme-MIR393c,cme-MIR393a,cme-MIR393b,mes-MIR393d,mes-MIR393c,mes-MIR393b,mes-MIR393a,rco-MIR393,cca-MIR393,ata-MIR393,bdi-MIR393b,bdi-MIR393a,	stu-MIR393	TCCAAAGGGATCGCATTGATCCtgtgtcccaaattaattaactggggtctatgggATCATGCGATCTCTTCGGAAT	stu-miR393-3p	ATCATGCGATCTCTTCGGAAT	3'	Diff	gp2a	...(((.((.((((((...((((.(((((((.(((.((((((((......(((((.........)))))))))))))))).))))))).))))...)))))).)).)))...	106	45.5	-44.5	0.9	13	87	115	58	90	459	254	169	43.964	100.539	130.382	82.8831	122.67	96.2519	183.3	148.595	middle
13	24	pgi-MIR482b-p5_1ss18AT	AGTTGTTTGGATGGGTGTTT	20	Sedum_Unigene_BMK.41201	+	609	757	taaatgttgaactattgactctACTTGTTTGGATGGGTGTTTaccccaaagtgttcctggactgcatgcatacatccgtaagtaacttagtgcaacatggaaaattcaattgagaggaatcagcaaaaaaaGAAAAATGGATCAACATC	3	pgi-MIR482b,pgi-MIR2118,ssp-MIR437c,	pgi-MIR482b	attttTCTTGCCAATTCCTCCCATTCCaatggtttcatgaggttactccttttcctatcatatccttgtaacccaacacccccataacgtgttcgacagagagagagggaaagggagatagatctagatgaagttgtttggatgggtgatttggaaagaaaagt	pgi-MIR482b-p5	agttgtttggatgggtgatt	5'	New	gp2a	...(((((((.(((((((.((..(((..((((((((((....)))).......((((((.((((..(((.(((....))).)))...)))).))....)))).))))))..)))..)).)))..............)))).))))))).	107	36.9	-29.9	0.5	0	0	1	1	0	1	2	0	0	0	1.13375	1.42902	0	0.209699	1.44331	0	low
13	25	ssp-MIR437c-p3_1ss9TG	GAAAAATGGATCAACATC	18	Sedum_Unigene_BMK.41201	+	609	757	taaatgttgaactattgactctACTTGTTTGGATGGGTGTTTaccccaaagtgttcctggactgcatgcatacatccgtaagtaacttagtgcaacatggaaaattcaattgagaggaatcagcaaaaaaaGAAAAATGGATCAACATC	3	pgi-MIR482b,pgi-MIR2118,ssp-MIR437c,	ssp-MIR437c	aagtcattttttttatatctttgatcaaatttatggaaaaatgtatcaacatctacaatatcaattttattttcataaaattctccatgaaatatttcttaatagtgcatttattcgaacttgtagatgttaatatatttttctaaaactttggtcAAAGTTAGAGAAGTCTGACTT	ssp-MIR437c-p3	gaaaaatgtatcaacatc	3'	New	gp2a	...(((((((.(((((((.((..(((..((((((((((....)))).......((((((.((((..(((.(((....))).)))...)))).))....)))).))))))..)))..)).)))..............)))).))))))).	107	36.9	-29.9	0.5	0	1	0	0	0	0	0	0	0	1.15562	0	0	0	0	0	0	low
14	26	ptc-MIR530a-p5_1ss12CT	AGGTGCAGGTGTAGGTGC	18	Sedum_Unigene_BMK.40641	-	568	667	AGGTGCAGGTGCAGGTGCaggtgcaggtgcaggttcaggttcatcttcagtctcttcagagtacttcttaaaccctctaatcatagcctccattgcaatc	2	ptc-MIR530a,ptc-MIR530a,ptc-MIR530a,mes-MIR530b,mes-MIR530b,mes-MIR530b,	ptc-MIR530a	gccaacatgttgcctttatcTGCATTTGCACCTGCACCTTacttgtttctttcttttgtttttgactccaaaaccaaaagtaagtttgaaacattaaaacaagcttgaggtgcaggtgcaggtgcaggtgaatgccatgttggt	ptc-MIR530a-p5	aggtgcaggtgcaggtgc	5'	New	gp2a	...(((....)))..(((((.((.((((...((((..((((.......((((((....))).))).....))))....))))...)))).)))))))...	10	49	-20.3	0.4	0	0	0	0	1	1	1	1	0	0	0	0	1.363	0.209699	0.721653	0.879257	low
15	27	mtr-MIR2609a-p5_1ss17AT	TTGGATGATGATCAGATG	18	Sedum_Unigene_BMK.25517	+	241	305	aggggtTTGGATGATGATCAGATGcatagttcaaatgattatttaatttgattaatcaaatcttt	2	mtr-MIR2609a,mtr-MIR2609b,	mtr-MIR2609a	ggccttccattggcttTGGAAGTAATAGGTTCTCACTtgtttggcaaaagtttagatgtatggaaatcttcattagataaatatgaaagagttcttcacaaagagattcatgaaattcttaaagttagctatgatgatttggatgatgatcagaagggtatttttcttgacatcgcttgtttcttcaattcttatgaaatgagctatgccaaagaattgctatacctacatggttttagtgctgaaaatggaattca	mtr-MIR2609a-p5	ttggatgatgatcagaag	5'	New	gp2a	..((((((((....(((((((((..((((((.....))))))...))))))))).))))))))..	61	27.7	-14.7	0.8	5	2	10	0	8	38	13	5	16.9092	2.31123	11.3375	0	10.904	7.96857	9.38149	4.39629	middle
16	28	peu-MIR2916-p5_1ss1GT	TTCTCAACCATAAACGATG	19	Sedum_Unigene_BMK.43435	-	109	181	catgtacctctaTTCTCAACCATAAACGAAGaaacccaaatgcagttcgtttcatccttgctggaggcactcg	1	peu-MIR2916,	peu-MIR2916	TGGGGACTCGAAGACGATCATATaccatcctagtctcaaccataaacgatgccgaccagggattggcggatgttgcttctaggagtccgcca	peu-MIR2916-p5	gtctcaaccataaacgatg	5'	New	gp2a	...((.((((((....(((..(((((((((...............))))))).))..))).)))))).))...	67	45.2	-11.3	0.3	0	5	2	1	1	1	1	5	0	5.77809	2.26751	1.42902	1.363	0.209699	0.721653	4.39629	low
1	1	mtr-miR156b-5p_1ss20CT	TGACAGAAGAGAGTGAGCAT	20	Sedum_Unigene_BMK.11432	-	154	292	gggaTGACAGAAGAGAGGGAGCATtaaggctcgcagttgttgaaaatccattgaggtttgactcagtgcagaaaatattggtgtcttgattttcagatctcataaaagtataagaaatgtcactgcactgaatccctgg	86	mtr-MIR156b,mtr-MIR156i,mtr-MIR156c,mtr-MIR156d,csi-MIR156,ctr-MIR156,ptc-MIR156k,ptc-MIR156a,ptc-MIR156f,ptc-MIR156c,ptc-MIR156b,ptc-MIR156d,ptc-MIR156e,nta-MIR156b,nta-MIR156a,nta-MIR156c,nta-MIR156e,nta-MIR156d,sly-MIR156d,stu-MIR156f,stu-MIR156k,stu-MIR156g,stu-MIR156h,stu-MIR156j,stu-MIR156e,stu-MIR156i,bra-MIR156a,bra-MIR156e,bra-MIR156b,bra-MIR156c,bra-MIR156f,bra-MIR156g,bra-MIR156d,cpa-M…	mtr-MIR156d	gaaatTGACAGAAGAGAGTGAGCACatagacactcggtatagatgtatatcgttgcctttgcgTGCTCACTCATCTTTCTGTCAAAttcc	mtr-miR156b-5p	TGACAGAAGAGAGTGAGCAC	5'	Diff	gp2b	(((((..(((........((((......))))(((((..((((((((((((((((......)))))))...................))))))))).(((.(((....))).)))......))))).))).)))))...	136	41	-35	0.6	0	1	0	0	0	2	0	1	0	1.15562	0	0	0	0.419398	0	0.879257	low
2	2	mtr-miR156b-5p	TGACAGAAGAGAGTGAGCAC	20	Sedum_Unigene_BMK.1705	+	85	197	ctgcttcaaggatgatccctcaatacacacttgcttagagagattgagattgagataactgggtagatgagagatagtagtacatcTGACAGAAGAGAGTGAGCACatagaga	123	mtr-MIR156b,mtr-MIR156i,mtr-MIR156c,mtr-MIR156d,mtr-MIR156j,mtr-MIR156f,mtr-MIR156e,mtr-MIR156h,csi-MIR156,ctr-MIR156,ptc-MIR156a,ptc-MIR156f,ptc-MIR156c,ptc-MIR156b,ptc-MIR156d,ptc-MIR156e,ptc-MIR156i,ptc-MIR156h,ptc-MIR156j,ptc-MIR156g,nta-MIR156b,nta-MIR156a,nta-MIR156c,nta-MIR156e,nta-MIR156d,nta-MIR156f,nta-MIR156h,nta-MIR156g,nta-MIR156j,nta-MIR156i,sly-MIR156d,sly-MIR156e,sly-MIR156a,sly-M…	mtr-MIR156d	gaaatTGACAGAAGAGAGTGAGCACatagacactcggtatagatgtatatcgttgcctttgcgTGCTCACTCATCTTTCTGTCAAAttcc	mtr-miR156b-5p	TGACAGAAGAGAGTGAGCAC	3'	Yes	gp2b	.(((((............((((((.((..(((.......)))..))..))))))....(((..((((((.............)))))).)))........)))))........	34	41.6	-17.3	0.4	29.5	171.5	190.5	78.5	60.5	1169.5	102.5	190.5	99.7644	198.188	215.98	112.178	82.4614	245.243	73.9694	167.499	middle
3	3	mtr-miR156a_1ss14AT	TGACAGAAGAGAGTGAGCACA	21	Sedum_Unigene_BMK.22553	-	869	921	gTGACAGAAGAGAGAGAGCACAgtccgaatcaagagcttgactgtttgctaac	130	mtr-MIR156a,mtr-MIR156i,mtr-MIR156c,mtr-MIR156d,mtr-MIR156b,mtr-MIR156f,mtr-MIR156h,mtr-MIR156e,csi-MIR156,ctr-MIR156,ptc-MIR156a,ptc-MIR156f,ptc-MIR156b,ptc-MIR156d,ptc-MIR156k,ptc-MIR156c,ptc-MIR156e,ptc-MIR156h,ptc-MIR156i,ptc-MIR156j,ptc-MIR156g,nta-MIR156e,nta-MIR156d,nta-MIR156a,nta-MIR156c,nta-MIR156h,nta-MIR156b,nta-MIR156j,nta-MIR156g,nta-MIR156i,sly-MIR156d,sly-MIR156a,sly-MIR156c,sly-M…	mtr-MIR156a	agccatgaatcagtccgagaTGACAGAAGAGAGAGAGCACAcccacctgattacaagtaacaaaaaactaccaactatcaacattttgtctactatgaagaaaatcacatgtctagactatagttacgaatggaagatacattcaatgatgtttatgaaaatttgagacggtcgaggactatagttactctatcgcatacatttaatgacaaaaaaaattgtgtactcttatttattttcaatacatcttcattcaatttctatgcaagaatcaaaatgcagtataaaaaattgcattcaatatcatggtaaaaaaattgttcaaaaaaagtaaatatcatggtaaaaaaatcattagattttgcaataagtaagagtcaagttttaccttgtgaggaa…	mtr-miR156a	TGACAGAAGAGAGAGAGCACA	5'	Diff	gp2b	................(((((((((..............))))))..)))...	34	47.2	-7.7	0.3	3	20	22.5	14	10.5	143	21	50.5	10.1455	23.1123	25.5095	20.0063	14.3115	29.987	15.1547	44.4025	middle
4	4	mtr-miR156b-5p_R+1_1ss14TG	TGACAGAAGAGAGGGAGCACA	21	Sedum_Unigene_BMK.31642	-	687	825	atagttccatagccattagttacaatacaactgctgtcatttcatttatgtataatgggagtagccttaacgactacgtttatatctgtagcgaagaatggctgttattcactaacgtTGACAGAAGAGAGGGAGCAAA	84	mtr-MIR156b,mtr-MIR156i,mtr-MIR156c,mtr-MIR156d,csi-MIR156,ctr-MIR156,ptc-MIR156k,ptc-MIR156a,ptc-MIR156f,ptc-MIR156c,ptc-MIR156b,ptc-MIR156d,ptc-MIR156e,nta-MIR156b,nta-MIR156a,nta-MIR156c,nta-MIR156e,nta-MIR156d,sly-MIR156d,stu-MIR156k,stu-MIR156g,stu-MIR156h,stu-MIR156j,stu-MIR156f,stu-MIR156e,stu-MIR156i,bra-MIR156a,bra-MIR156e,bra-MIR156b,bra-MIR156c,bra-MIR156f,bra-MIR156g,bra-MIR156d,cpa-M…	mtr-MIR156d	gaaatTGACAGAAGAGAGTGAGCACatagacactcggtatagatgtatatcgttgcctttgcgTGCTCACTCATCTTTCTGTCAAAttcc	mtr-miR156b-5p	TGACAGAAGAGAGTGAGCAC	3'	Diff	gp2b	...(((((.((((((((.((((((......(((((..((((..((....))..))))..)))))....((((....))))......))))))....))))))))....((((....).)))..........)))))...	133	37.4	-32	0.6	0	0.5	3	2	0.5	9	3	3	0	0.577809	3.40126	2.85804	0.6815	1.88729	2.16496	2.63777	low
5	5	mtr-miR156a_L+1R-1_1ss12GT	TTGACAGAAGATAGAGAGCAC	21	Sedum_Unigene_BMK.55559	-	746	801	ccagctcggttttttgatgaactccaaggctcgtTTGACAGAAGAGAGAGAGCACg	133	mtr-MIR156a,mtr-MIR156f,mtr-MIR156h,mtr-MIR156e,mtr-MIR156i,mtr-MIR156c,mtr-MIR156d,mtr-MIR156b,csi-MIR156,ctr-MIR156,ptc-MIR156h,ptc-MIR156i,ptc-MIR156j,ptc-MIR156g,ptc-MIR156a,ptc-MIR156f,ptc-MIR156b,ptc-MIR156d,ptc-MIR156k,ptc-MIR156c,ptc-MIR156e,nta-MIR156h,nta-MIR156j,nta-MIR156g,nta-MIR156i,nta-MIR156b,nta-MIR156e,nta-MIR156d,nta-MIR156a,nta-MIR156c,sly-MIR156a,sly-MIR156c,sly-MIR156b,sly-M…	mtr-MIR156a	agccatgaatcagtccgagaTGACAGAAGAGAGAGAGCACAcccacctgattacaagtaacaaaaaactaccaactatcaacattttgtctactatgaagaaaatcacatgtctagactatagttacgaatggaagatacattcaatgatgtttatgaaaatttgagacggtcgaggactatagttactctatcgcatacatttaatgacaaaaaaaattgtgtactcttatttattttcaatacatcttcattcaatttctatgcaagaatcaaaatgcagtataaaaaattgcattcaatatcatggtaaaaaaattgttcaaaaaaagtaaatatcatggtaaaaaaatcattagattttgcaataagtaagagtcaagttttaccttgtgaggaa…	mtr-miR156a	TGACAGAAGAGAGAGAGCACA	3'	Diff	gp2b	...((((..(((((((..((((..........))))..)))))))....))))...	50	50	-11.5	0.4	76.5	318	456	285.5	94.5	2413	344	514	258.711	367.486	516.992	407.985	128.803	506.004	248.249	451.938	middle
6	6	mtr-miR156e_R-2	TTGACAGAAGATAGAGAGC	19	Sedum_Unigene_BMK.58069	-	1310	1388	ggactgaagtaaggcgacgagagctccggctgatTTGACAGAAGAGAGAGAGCatagcttgcgtctattactccagatg	61	mtr-MIR156h,mtr-MIR156f,mtr-MIR156e,mtr-MIR156d,mtr-MIR156i,ptc-MIR156i,ptc-MIR156h,ptc-MIR156j,ptc-MIR156d,ptc-MIR156g,ptc-MIR156e,nta-MIR156j,nta-MIR156h,nta-MIR156i,nta-MIR156g,sly-MIR156a,sly-MIR156c,sly-MIR156b,stu-MIR156f,stu-MIR156d,stu-MIR156a,stu-MIR156c,stu-MIR156b,bol-MIR157a,bra-MIR157a,cpa-MIR156e,cpa-MIR156f,cme-MIR156j,cme-MIR156d,cme-MIR156b,cme-MIR156f,hbr-MIR156,mes-MIR156k,mes-…	mtr-MIR156e	ggttgTTGACAGAAGATAGAGAGCACagatgatgatatgcatttatatatatatatatatatatatatatatatatatatatatatatatatatatatgaggagctggagctgcatggagatgaattttgtgcatatcactcctttgtgctctctatgcttctgtcatcacc	mtr-miR156e	TTGACAGAAGATAGAGAGCAC	3'	Diff	gp2b	...(((.(((((...((((..((((...(((..(((........)))...)))..))))..))))..))))).)))...	73	50.6	-21.7	0.5	1.5	2.5	3	2	0	21	2	7.5	5.07277	2.88904	3.40126	2.85804	0	4.40368	1.44331	6.59443	low
7	7	mtr-miR156b-5p_1ss15GA	TGACAGAAGAGAGTAAGCAC	20	Sedum_Unigene_BMK.58705	-	1156	1278	TGACAGAAGAGAGGAAGCACggccagagttgataacttcatcaatcccacctgaaagatgtaccaatgataatgaatcagcagcaccttgcaggaggaagggcaattgtttttcttctctgta	79	mtr-MIR156b,mtr-MIR156i,mtr-MIR156c,mtr-MIR156d,csi-MIR156,ctr-MIR156,ptc-MIR156a,ptc-MIR156f,ptc-MIR156c,ptc-MIR156b,ptc-MIR156d,ptc-MIR156e,nta-MIR156b,nta-MIR156a,nta-MIR156c,nta-MIR156e,nta-MIR156d,sly-MIR156d,stu-MIR156k,stu-MIR156g,stu-MIR156h,stu-MIR156j,stu-MIR156e,stu-MIR156i,stu-MIR156f,bra-MIR156a,bra-MIR156e,bra-MIR156b,bra-MIR156c,bra-MIR156f,bra-MIR156g,bra-MIR156d,cpa-MIR156a,cpa-M…	mtr-MIR156d	gaaatTGACAGAAGAGAGTGAGCACatagacactcggtatagatgtatatcgttgcctttgcgTGCTCACTCATCTTTCTGTCAAAttcc	mtr-miR156b-5p	TGACAGAAGAGAGTGAGCAC	5'	Diff	gp2b	..(((((..(((.((((((..(((...((((((......)))))).((.((((.(((.(((.....((((.....))))...))).))).)))).))...)))...)))))))))..))))).	120	43.9	-37	0.7	0.5	3.5	0	0	1	11.5	0.5	2.5	1.69092	4.04466	0	0	1.363	2.41154	0.360826	2.19814	low
8	8	mtr-miR159a	TTTGGATTGAAGGGAGCTCTA	21	Sedum_Unigene_BMK.12237	-	133	177	aaacttaaatcggaaactgggtTTTGGATTGAAGGGAGCTCCAgc	43	mtr-MIR159a,mtr-MIR319c,mtr-MIR159b,pvu-MIR159a,csi-MIR159,csi-MIR319,ptc-MIR159b,ptc-MIR159a,ptc-MIR159d,ptc-MIR159c,ptc-MIR319i,nta-MIR159,sly-MIR159,bra-MIR159a,bra-MIR319,cpa-MIR159a,cpa-MIR159b,cme-MIR159a,cme-MIR159b,hbr-MIR159b,hbr-MIR159a,mes-MIR159b,mes-MIR159a,mes-MIR159d,mes-MIR159c,rco-MIR159,ahy-MIR159,pde-MIR159,pta-MIR159a,pta-MIR159c,pta-MIR319,smo-MIR159,cca-MIR319,bdi-MIR159b,bd…	mtr-MIR159a	ggggtggagcttcctttagtccaaatatggatcttgctatgttgatagagctgcttagctatgggtccctcaactctacccatcttgttctttgtggtagttttgtggcttccatatctagggagccttatcacctttagtttaatctttcTTTGGATTGAAGGGAGCTCTAcatcttgctct	mtr-miR159a	TTTGGATTGAAGGGAGCTCTA	3'	Yes	gp2b	................((((((((...........)))).)))).	28	44.4	-6.5	0.3	842	3150	3760	1583.5	3099	29301	8065	4581.5	2847.51	3640.19	4262.91	2262.85	4223.93	6144.4	5820.13	4028.32	high
9	8	mtr-miR159a	TTTGGATTGAAGGGAGCTCTA	21	Sedum_Unigene_BMK.57127	+	301	361	tgaggagctttcatcactcatggttttagatccttgTTTGGATTGAAGGGAGCTCTAcaca	41	mtr-MIR159a,mtr-MIR319c,pvu-MIR159a,csi-MIR159,csi-MIR319,ptc-MIR159a,ptc-MIR159b,ptc-MIR159d,ptc-MIR159c,nta-MIR159,sly-MIR159,bra-MIR159a,bra-MIR319,cpa-MIR159a,cpa-MIR159b,cme-MIR159a,cme-MIR159b,hbr-MIR159b,hbr-MIR159a,mes-MIR159b,mes-MIR159a,mes-MIR159d,mes-MIR159c,rco-MIR159,ahy-MIR159,pde-MIR159,pta-MIR159c,pta-MIR159a,pta-MIR319,smo-MIR159,cca-MIR319,bdi-MIR159b,bdi-MIR159a,bdi-MIR159c,fa…	mtr-MIR159a	ggggtggagcttcctttagtccaaatatggatcttgctatgttgatagagctgcttagctatgggtccctcaactctacccatcttgttctttgtggtagttttgtggcttccatatctagggagccttatcacctttagtttaatctttcTTTGGATTGAAGGGAGCTCTAcatcttgctct	mtr-miR159a	TTTGGATTGAAGGGAGCTCTA	3'	Yes	gp2b	...((((((..(.(((.............((((......))))))).)..)))))).....	53	42.6	-16.7	0.6	842	3150	3760	1583.5	3099	29301	8065	4581.5	2847.51	3640.19	4262.91	2262.85	4223.93	6144.4	5820.13	4028.32	high
10	9	pde-miR159_R-1	TTTGGTTTGAAGGGAGCTCT	20	Sedum_Unigene_BMK.1477	-	193	346	ggcgacataagggcTTTGGTTTGAAGGGGGCTCTgtctgagagtttaagacagcggaggatgaattttctgctccatcattcatcattaaggaagaaaaagtagatggctcttgagttccaagcagtactactccaaaagggctcatgagcatt	8	pde-MIR159,bdi-MIR159c,bdi-MIR159b,far-MIR159,sof-MIR159b,sof-MIR159d,sof-MIR159a,ssp-MIR159a,	pde-MIR159	taagcggtagagctccttttgtaccaatcaaggactgtgcaaaaatgatccgactgccgatttatgcatccttctgccctgcgagtgttcgttgtttcaagtccgaatagattgcaggttagtggtttgcagaagaccgatttcattgcaggttagtggtgtgcataaggcgggagttgtattgattttgtgttgtcctcgTTTGGTTTGAAGGGAGCTCTActgggc	pde-miR159	TTTGGTTTGAAGGGAGCTCTA	5'	Diff	gp2b	.((..(((..(((((....((((.((..(...(((..((.((..((((((.((((((..(....)..))))))(((((.(((.((......)).)))......))))).))))))..))))..)))..)..)).))))..)))))))).))...	150	44.8	-39.8	0.6	0	0.5	0	0	0.5	3.5	0.5	0	0	0.577809	0	0	0.6815	0.733947	0.360826	0	low
11	10	mtr-miR159a_1ss6AG	TTTGGGTTGAAGGGAGCTCTA	21	Sedum_Unigene_BMK.23589	-	121	152	TTTGGGTTGAAGGTAGCTCTAtcgagttaatc	24	mtr-MIR159a,pvu-MIR159a,csi-MIR159,ptc-MIR159b,ptc-MIR159a,ptc-MIR319i,nta-MIR159,sly-MIR159,bra-MIR159a,cpa-MIR159a,cme-MIR159a,hbr-MIR159b,hbr-MIR159a,mes-MIR159a,mes-MIR159b,rco-MIR159,ahy-MIR159,pde-MIR159,bdi-MIR159b,far-MIR159,sof-MIR159b,sof-MIR159d,sof-MIR159a,ssp-MIR159a,	mtr-MIR159a	ggggtggagcttcctttagtccaaatatggatcttgctatgttgatagagctgcttagctatgggtccctcaactctacccatcttgttctttgtggtagttttgtggcttccatatctagggagccttatcacctttagtttaatctttcTTTGGATTGAAGGGAGCTCTAcatcttgctct	mtr-miR159a	TTTGGATTGAAGGGAGCTCTA	5'	Diff	gp2b	.............((((((....))))))...	16	40.6	-5	0.4	2	4	2	1.5	3.5	36.5	10	3.5	6.76369	4.62247	2.26751	2.14353	4.7705	7.65402	7.21653	3.0774	low
12	11	mtr-miR159b_2ss1AT20CT	TTTGGAGTGAAGGGAGCTCTA	21	Sedum_Unigene_BMK.2503	-	114	142	tctgagcTTTGGAGTGAAGGGAGCTCCAa	28	mtr-MIR159b,mtr-MIR159a,mtr-MIR319c,pvu-MIR159a,csi-MIR319,csi-MIR159,ptc-MIR159c,ptc-MIR159b,ptc-MIR159a,nta-MIR159,sly-MIR159,bra-MIR159a,cpa-MIR159a,cme-MIR159a,hbr-MIR159b,hbr-MIR159a,mes-MIR159d,mes-MIR159c,mes-MIR159a,mes-MIR159b,rco-MIR159,ahy-MIR159,bdi-MIR159b,far-MIR159,sof-MIR159b,sof-MIR159d,sof-MIR159a,ssp-MIR159a,	mtr-MIR159b	aacctaatttggggctctccgcactccaagtctaaaaggaggtgatagtttacccttgctgcttgttcatggttacctttgactttgcacattggaaacttaccaaagtcatgggtttgcatgaatttggagatagggttgccttgatctttttgtATTGGAGTGAAGGGAGCTCCAaaattggac	mtr-miR159b	ATTGGAGTGAAGGGAGCTCCA	3'	Diff	gp2b	........(((((((.......)))))))	21	51.7	-7.9	0.5	0	3	3	1	5	10	0.5	5.5	0	3.46685	3.40126	1.42902	6.815	2.09699	0.360826	4.83592	low
13	12	mtr-miR159a_R-1_1ss1TA	ATTGGATTGAAGGGAGCTCT	20	Sedum_Unigene_BMK.48021	-	105	141	gaatcagtatctggatATTGGAATGAAGGGAGCTCTg	79	mtr-MIR159a,mtr-MIR319b,mtr-MIR319a,mtr-MIR319d,mtr-MIR319c,pvu-MIR159a,pvu-MIR319c,csi-MIR159,csi-MIR319,ctr-MIR319,ptc-MIR159b,ptc-MIR159a,ptc-MIR319a,ptc-MIR319e,ptc-MIR319d,ptc-MIR319b,ptc-MIR319c,ptc-MIR319h,ptc-MIR319f,ptc-MIR319g,nta-MIR159,nta-MIR319a,nta-MIR319b,sly-MIR159,sly-MIR319b,sly-MIR319c,sly-MIR319a,stu-MIR319a,stu-MIR319b,bra-MIR159a,bra-MIR319,cpa-MIR159a,cpa-MIR319,cme-MIR159…	mtr-MIR159a	ggggtggagcttcctttagtccaaatatggatcttgctatgttgatagagctgcttagctatgggtccctcaactctacccatcttgttctttgtggtagttttgtggcttccatatctagggagccttatcacctttagtttaatctttcTTTGGATTGAAGGGAGCTCTAcatcttgctct	mtr-miR159a	TTTGGATTGAAGGGAGCTCTA	3'	Diff	gp2b	...(((((((....)))))))................	18	43.2	-3.9	0.2	0	1	0.5	0	0	11	2	1	0	1.15562	0.566877	0	0	2.30669	1.44331	0.879257	low
14	13	mtr-miR159a_R-1_1ss2TG	TGTGGATTGAAGGGAGCTCT	20	Sedum_Unigene_BMK.50476	-	206	234	ccttttggTGAGGATTGAAGGGAGCTCTg	23	mtr-MIR159a,pvu-MIR159a,csi-MIR159,ptc-MIR159a,ptc-MIR159b,nta-MIR159,sly-MIR159,bra-MIR159a,cpa-MIR159a,cme-MIR159a,hbr-MIR159b,hbr-MIR159a,mes-MIR159b,mes-MIR159a,rco-MIR159,ahy-MIR159,bdi-MIR159b,bdi-MIR159a,far-MIR159,sof-MIR159b,sof-MIR159d,sof-MIR159a,ssp-MIR159a,	mtr-MIR159a	ggggtggagcttcctttagtccaaatatggatcttgctatgttgatagagctgcttagctatgggtccctcaactctacccatcttgttctttgtggtagttttgtggcttccatatctagggagccttatcacctttagtttaatctttcTTTGGATTGAAGGGAGCTCTAcatcttgctct	mtr-miR159a	TTTGGATTGAAGGGAGCTCTA	3'	Diff	gp2b	(((((..((....))..))))).......	22	51.7	-7.4	0.5	0.5	4.5	4.5	1.5	6.5	7	3	3.5	1.69092	5.20028	5.10189	2.14353	8.85949	1.46789	2.16496	3.0774	low
15	14	mtr-miR159a_R-1_1ss15AG	TTTGGATTGAAGGGGGCTCT	20	Sedum_Unigene_BMK.81063	-	183	228	aagggtagggtgatttttggTGTGGATTGAAGGGGGCTCTgctgaa	24	mtr-MIR159a,pvu-MIR159a,csi-MIR159,ptc-MIR159b,ptc-MIR159a,nta-MIR159,sly-MIR159,bra-MIR159a,cpa-MIR159a,cme-MIR159a,hbr-MIR159b,hbr-MIR159a,mes-MIR159b,mes-MIR159a,rco-MIR159,ahy-MIR159,bdi-MIR159b,bdi-MIR159a,bdi-MIR159c,far-MIR159,sof-MIR159b,sof-MIR159d,sof-MIR159a,ssp-MIR159a,	mtr-MIR159a	ggggtggagcttcctttagtccaaatatggatcttgctatgttgatagagctgcttagctatgggtccctcaactctacccatcttgttctttgtggtagttttgtggcttccatatctagggagccttatcacctttagtttaatctttcTTTGGATTGAAGGGAGCTCTAcatcttgctct	mtr-miR159a	TTTGGATTGAAGGGAGCTCTA	3'	Diff	gp2b	...((((((((...(((..((....))..)))...))))))))...	40	50	-11.6	0.5	0.5	6	3.5	2.5	8.5	25	14.5	6.5	1.69092	6.9337	3.96814	3.57255	11.5855	5.24248	10.464	5.71517	middle
16	15	mtr-miR160a_1ss21AT	TGCCTGGCTCCCTGTATGCCT	21	Sedum_Unigene_BMK.25046	+	181	266	atagcatttacggtggagtgagagatgagtttgtaaatgtgcatagagatattcatcatcatataTGCCTGGCTCCCTGTATGCCA	68	mtr-MIR160d,mtr-MIR160b,mtr-MIR160e,mtr-MIR160a,mtr-MIR160c,mtr-MIR160f,csi-MIR160,ptc-MIR160b,ptc-MIR160d,ptc-MIR160a,ptc-MIR160c,ptc-MIR160f,ptc-MIR160g,ptc-MIR160h,ptc-MIR160e,nta-MIR160b,nta-MIR160c,nta-MIR160a,nta-MIR160d,sly-MIR160a,stu-MIR160a,stu-MIR160b,bra-MIR160a,cpa-MIR160c,cpa-MIR160f,cpa-MIR160a,cpa-MIR160b,cpa-MIR160e,cpa-MIR160d,cme-MIR160b,cme-MIR160c,cme-MIR160a,cme-MIR160d,mes-…	mtr-MIR160a	agatatatatactaattgcgTGCCTGGCTCCCTGTATGCCAtttgtagagttcatcaagatgttgatgactttaatgaatggcgtgcgaggagccatgcatgttgtgtatattttctat	mtr-miR160a	TGCCTGGCTCCCTGTATGCCA	3'	Diff	gp2b	...(((..(((((.((((..((.(((((((((.((........)).))))..)))))..((....)).))..))))))))))))..	81	40.7	-19.2	0.5	1	2	2.5	1.5	2	22	3	3.5	3.38185	2.31123	2.83438	2.14353	2.726	4.61338	2.16496	3.0774	low
17	15	mtr-miR160a_1ss21AT	TGCCTGGCTCCCTGTATGCCT	21	Sedum_Unigene_BMK.61725	-	1919	1987	aTGCCTGGCTCCCTGTATGCCTggaggagtgttgtcagttaaacaacttaaggagctccggggaccaag	63	mtr-MIR160b,mtr-MIR160e,mtr-MIR160a,mtr-MIR160d,mtr-MIR160c,csi-MIR160,ptc-MIR160b,ptc-MIR160a,ptc-MIR160d,ptc-MIR160c,ptc-MIR160f,ptc-MIR160e,nta-MIR160a,nta-MIR160c,nta-MIR160b,sly-MIR160a,stu-MIR160b,stu-MIR160a,bra-MIR160a,cpa-MIR160a,cpa-MIR160c,cpa-MIR160f,cpa-MIR160b,cpa-MIR160e,cpa-MIR160d,cme-MIR160b,cme-MIR160c,cme-MIR160a,cme-MIR160d,mes-MIR160h,mes-MIR160d,mes-MIR160b,mes-MIR160a,mes-…	mtr-MIR160d	tagtgTGCCTGGCTCCCTGTATGCCAtttgtagagtccatcacgacagtgatgaacttagtgaatggcgtactcggagtcatgcatgctgt	mtr-miR160a	TGCCTGGCTCCCTGTATGCCA	5'	Diff	gp2b	.....(((.((((((...((((..(((..((((........)))).)))..)).))..)))))))))..	62	53.6	-20.8	0.6	1	2	2.5	1.5	2	22	3	3.5	3.38185	2.31123	2.83438	2.14353	2.726	4.61338	2.16496	3.0774	low
18	16	mtr-miR160c	TGCCTGGCTCCCTGAATGCCA	21	Sedum_Unigene_BMK.37248	-	213	333	accgaatggagcaTGCCTGGCTCCCTGCATGCCAgcaggaacggtctcgagactactgaaaggactaccagggccgaggaggctgcctgaaaatgtccgcataggtaattgcccattcatt	15	mtr-MIR160f,mtr-MIR160c,ptc-MIR160h,ptc-MIR160f,ptc-MIR160e,ptc-MIR160g,nta-MIR160d,cpa-MIR160d,cme-MIR160d,mes-MIR160e,mes-MIR160f,rco-MIR160c,ahy-MIR160,cca-MIR160a,bdi-MIR160e,	mtr-MIR160c	tcgctTGCCTGGCTCCCTGAATGCCAtctgagaagcttgtcaaaacgattggcaacctttccatttggcatgaagggagccatgcaggctgc	mtr-miR160c	TGCCTGGCTCCCTGAATGCCA	5'	Yes	gp2b	...((((((.(((((((((((..(((((......)))))...((((....)))).......((((...(((((((.....)))..)))).....)))))).))))))..)))))))))...	115	55.4	-45.6	0.7	0	0	0	0	0.5	6.5	0.5	0	0	0	0	0	0.6815	1.36304	0.360826	0	low
19	17	csi-MIR164-p5_1ss13GT	GTGTGTGTGTGTTTCTGTG	19	Sedum_Unigene_BMK.33133	-	185	251	GTGTGTGTGTGTTTGTGTGacaatggtacaaaaaacgtaaaaagaagacAAAGAAGAAAAAAGAAAA	2	csi-MIR164,cme-MIR166h,	csi-MIR164	gtgtagagcaagaTGGAGAAGCAGGGCACGTGCAttactaactcaaccgcacatacatctactaacaaaaattaattaatccacacattttgaagaaaccaaatcaagaagcagcaagctctttctgttgttatagctcagtcatgagttgagttatttcttcatgtgcccttcttccccatcatgaccgcggcaccttgtgtgtgtgtgtgtgtgtctgtgtatcatcagggatcagctcaagatctgaatttcttcttagcaaaattcatgtgcca	csi-MIR164-p5	gtgtgtgtgtgtgtctgtg	5'	New	gp2b	((...((((...(((.....)))...))))....))...............................	36	31.3	-3.9	0.2	1	0	0	0	0	0	0	0	3.38185	0	0	0	0	0	0	0	low
19	18	cme-MIR166h-p3	AAAGAAGAGAAAAGAAAA	18	Sedum_Unigene_BMK.33133	-	185	251	GTGTGTGTGTGTTTGTGTGacaatggtacaaaaaacgtaaaaagaagacAAAGAAGAAAAAAGAAAA	2	csi-MIR164,cme-MIR166h,	cme-MIR166h	ttgtgaggaatgttggctggctcgaggcttttcaaaacaaagatgttcttttttcttttttttttcctttttttcaacttggaaaaagaagagaaaagaaaagaagagagaacttttaggctTCGGACCAGGCTTCATTCCCCtcaactcaaa	cme-MIR166h-p3	aaagaagagaaaagaaaa	3'	New	gp2b	((...((((...(((.....)))...))))....))...............................	36	31.3	-3.9	0.2	0	0	0	0	0	0	1	0	0	0	0	0	0	0	0.721653	0	low
20	19	mtr-miR164a	TGGAGAAGCAGGGCACGTGCA	21	Sedum_Unigene_BMK.10628	+	128	271	cgaTGGAGAAGCAGGGCACGTGCAtttcgaacttctctcgtccctatgttccctttttttttacatgacaacgaagatttctcatgttaaactatatgaggaggagattagtttgtttattaattcatgtgccccccttcacca	50	mtr-MIR164c,mtr-MIR164a,mtr-MIR164b,mtr-MIR164d,csi-MIR164,ctr-MIR164,ptc-MIR164e,ptc-MIR164a,ptc-MIR164b,ptc-MIR164d,ptc-MIR164c,ptc-MIR164f,nta-MIR164a,nta-MIR164b,nta-MIR164c,sly-MIR164b,sly-MIR164a,stu-MIR164,bra-MIR164e,bra-MIR164a,bra-MIR164d,bra-MIR164b,bra-MIR164c,cpa-MIR164a,cpa-MIR164b,cpa-MIR164c,cme-MIR164c,cme-MIR164d,cme-MIR164a,mes-MIR164b,mes-MIR164c,mes-MIR164a,mes-MIR164d,rco-MI…	mtr-MIR164b	caagaTGGAGAAGCAGGGCACGTGCAatactaactcatgaacatacacacatgatggaagtgaatacaaagagaatctacattctcttatgtttcatttttttaattgagttagttcttcatgtgcccctcttccccatcatga	mtr-miR164a	TGGAGAAGCAGGGCACGTGCA	5'	Yes	gp2b	...(((.((((..(((((((((.(((.((((((..((((.(((..((((.............((((((.((.......)).))))))......))))..))).))))..))))))......))).)))))))))..)))).)))	141	41	-44.1	0.7	430	393	728.5	315	244	4411	890	1300	1454.19	454.158	825.94	450.141	332.572	924.983	642.271	1143.03	middle
21	20	bra-miR164b-5p_R-1_1ss20CA	TGGAGAAGCAGGGCACGTGA	20	Sedum_Unigene_BMK.25837	+	83	131	ttggttttgtgtgactgttggatTGGAGAAGCAGGTCACGTGAgacgac	5	bra-MIR164c,bra-MIR164d,bra-MIR164b,cln-MIR164,hci-MIR164a,	bra-MIR164b	gagttacacttgcTGGAGAAGCAGGGCACGTGCGaacaaatgagatcgatcggtatatgttgatcatattttcgCACGTGTTCTACTACTCCAACacgtgtgcctccccctc	bra-miR164b-5p	TGGAGAAGCAGGGCACGTGCG	3'	Diff	gp2b	...((((..((((((((((..........)))).))))))..))))...	43	49	-17	0.7	0	1	0.5	0	0	0	0.5	0.5	0	1.15562	0.566877	0	0	0	0.360826	0.439629	low
22	21	mtr-miR164a_R-1_1ss19GT	TGGAGAAGCAGGGCACGTTC	20	Sedum_Unigene_BMK.54779	-	741	790	caagtcttgttgttgaagactggtgtggtTGGAGAAGCAGGGCACGTTGt	42	mtr-MIR164c,mtr-MIR164a,mtr-MIR164b,csi-MIR164,ctr-MIR164,ptc-MIR164e,ptc-MIR164a,ptc-MIR164b,ptc-MIR164d,ptc-MIR164c,nta-MIR164a,nta-MIR164b,sly-MIR164b,sly-MIR164a,bra-MIR164e,bra-MIR164d,bra-MIR164b,bra-MIR164c,bra-MIR164a,cpa-MIR164a,cpa-MIR164b,cpa-MIR164c,cme-MIR164a,cme-MIR164c,cme-MIR164d,mes-MIR164b,mes-MIR164c,mes-MIR164a,rco-MIR164c,rco-MIR164a,rco-MIR164b,cln-MIR164,hci-MIR164a,ssl-MI…	mtr-MIR164b	caagaTGGAGAAGCAGGGCACGTGCAatactaactcatgaacatacacacatgatggaagtgaatacaaagagaatctacattctcttatgtttcatttttttaattgagttagttcttcatgtgcccctcttccccatcatga	mtr-miR164a	TGGAGAAGCAGGGCACGTGCA	3'	Diff	gp2b	...((((((((......((((.....)))).....)))))))).......	40	50	-12	0.5	0	0	0	0	0	15	0.5	0.5	0	0	0	0	0	3.14549	0.360826	0.439629	low
23	22	cln-miR166_R-2_1ss17CT	CCGGACCAGGCTTCATTCC	19	Sedum_Unigene_BMK.62457	-	809	844	tCCGGACCAGGCTTCATCCCaggcatctggacccaa	6	cln-MIR166,pta-MIR166c,ppt-MIR166k,ppt-MIR166j,ppt-MIR166l,far-MIR166,	cln-MIR166	tccaatcgaatCCGGACCAGGCTTCATCCCAGgcatctggacccaatcgacagcagttcctgtagcctttaaaaggaactctgccaaggtctcctctgcaatagacaggagtccagcggggctagcatccctgaggggatgctgaggtgttgggttgtgttggt	cln-miR166	CCGGACCAGGCTTCATCCCAG	5'	Diff	gp2b	...((.((((((((......))))..)))).))...	30	61.1	-9.1	0.4	1.5	5.5	7	0	7.5	23.5	5.5	6.5	8.45461	8.66713	23.8088	4.28706	15.6745	9.12192	9.02066	14.5077	middle
24	23	mtr-miR166a_R-2_1ss1TC	CCGGACCAGGCTTCATTCC	19	Sedum_Unigene_BMK.62570	-	120	156	tCCGGACCAGGCTTCATTCCaggcaattggatccact	117	mtr-MIR166e,mtr-MIR166b,mtr-MIR166a,mtr-MIR166c,mtr-MIR166f,mtr-MIR166g,pvu-MIR166a,crt-MIR166a,crt-MIR166b,csi-MIR166c,csi-MIR166d,csi-MIR166b,csi-MIR166a,csi-MIR166e,ctr-MIR166,ptc-MIR166d,ptc-MIR166a,ptc-MIR166i,ptc-MIR166m,ptc-MIR166f,ptc-MIR166l,ptc-MIR166b,ptc-MIR166h,ptc-MIR166j,ptc-MIR166k,ptc-MIR166q,ptc-MIR166n,ptc-MIR166g,ptc-MIR166o,ptc-MIR166e,ptc-MIR166c,nta-MIR166d,nta-MIR166c,nta-…	mtr-MIR166g	tttgaggGGAATGTTGTCTGGCTCGAGGacgctttcttctcgatctaatgcaaatttgtggtcatggattgtaaagtattcTCGGACCAGGCTTCATTCCCCccaat	mtr-miR166a	TCGGACCAGGCTTCATTCCCC	5'	Diff	gp2b	...(((((((((((......))))..)))).)))...	31	54.1	-9.3	0.5	2.5	7.5	21	3	11.5	43.5	12.5	16.5	8.45461	8.66713	23.8088	4.28706	15.6745	9.12192	9.02066	14.5077	middle
25	24	mtr-miR166a_L+3	ATCTCGGACCAGGCTTCATTCCCC	24	Sedum_Unigene_BMK.82962	+	74	215	ttgtctggcccgaggcctaattcagatctatgaattcaagttcgaactttgttacatcagtgtgttccaatatctcttgatgtttaaatcgaatggaaatttatggattttctaatgAACTCGGACCAGGCTTCATTCCCCa	123	mtr-MIR166a,mtr-MIR166g,mtr-MIR166e,mtr-MIR166b,mtr-MIR166f,mtr-MIR166c,pvu-MIR166a,crt-MIR166a,csi-MIR166c,csi-MIR166b,csi-MIR166a,csi-MIR166e,ctr-MIR166,ptc-MIR166i,ptc-MIR166m,ptc-MIR166l,ptc-MIR166h,ptc-MIR166g,ptc-MIR166d,ptc-MIR166f,ptc-MIR166b,ptc-MIR166n,ptc-MIR166o,ptc-MIR166e,ptc-MIR166a,ptc-MIR166j,ptc-MIR166k,ptc-MIR166q,ptc-MIR166c,nta-MIR166g,nta-MIR166c,nta-MIR166h,nta-MIR166b,nta-…	mtr-MIR166e	tttgaggGGAATGTTGGCTGGCTCGAGGcttttcagtttcacaaaggaagttcagtcttaattgtatgaactataaggctTCGGACCAGGCTTCATTCCCCtcaaa	mtr-miR166a	TCGGACCAGGCTTCATTCCCC	3'	Diff	gp2b	..((((((.(((((.........(((((((((((((...((((((..((((..((((((((((......))))....)))))).))))))))))...))))))))))))).........))))).))))))...........	129	38.7	-43.2	0.8	3	19	34	14	12	47	14	10	10.1455	21.9567	38.5476	20.0063	16.356	9.85586	10.1031	8.79257	middle
26	25	cme-MIR166h-p5_1ss2GA	AAAAGAGAAAAGAAAAGAA	19	Sedum_Unigene_BMK.8671	+	207	330	aaacgcgaagaagttagaaAAAAGAGAGAAGAAAAGAAgtgaatcgattgggtaatcttcacatctcagacatacattaaatatacatacaataatctctagcttttcgtaagtttaagtggaa	1	cme-MIR166h,	cme-MIR166h	ttgtgaggaatgttggctggctcgaggcttttcaaaacaaagatgttcttttttcttttttttttcctttttttcaacttggaaaaagaagagaaaagaaaagaagagagaacttttaggctTCGGACCAGGCTTCATTCCCCtcaactcaaa	cme-MIR166h-p5	agaagagaaaagaaaagaa	5'	New	gp2b	...(((...(((.((((((((...(((((.....(((.(((((..((((....))))))))).)))...............(((.......))).)))))...))))).))).)))..)))...	118	31.5	-18.4	0.5	0	0	0	0	0	2	0	0	0	0	0	0	0	0.419398	0	0	low
27	26	cca-MIR167-p5_1ss18GT	TGTGTTTGTGTTTGTGTTT	19	Sedum_Unigene_BMK.50116	+	479	517	TGTGTTTGTGTTTGTGTTTgtgtttgtgtttgtgtaaca	1	cca-MIR167,cca-MIR167,cca-MIR167,cca-MIR167,	cca-MIR167	gagatTGAAGCTGCCAGCATGATCTGGtgttgtcaaaaagtcacctctgtgtgtgtgtgtttgtgtttgtgtgtgtatatattggaaggattaagtgaggtcaattaatctttctgcgtgtttttgaggtgtttattagtgtgtgtgtgtgtgtgtgtgtgtttttatgagtagggtaagagagcttaaccaggtcatcttgcagcttcaatcactcg	cca-MIR167-p5	tgtgtttgtgtttgtgtgt	5'	New	gp2b	..((((.(..(..(..(........)..)..)..)))))	37	33.3	-0.4	0	0	0	0	0	0	1	0	0	0	0	0	0	0	0.209699	0	0	low
28	27	cme-MIR167b-p5_1ss4TA	AGAACATATGGTAGCTTCACC	21	Sedum_Unigene_BMK.54082	+	287	327	AGAACATATGGTAGCTTCACCggcataagaggagcacctcg	1	cme-MIR167b,	cme-MIR167b	caccagcagtTGAAGCTGCCAGCATGATCTAaacttcttcttgctcttcactcaagccaaggaaagatcagatcatatggtagcttcaccttttgatg	cme-MIR167b-p5	agatcatatggtagcttcacc	5'	New	gp2b	.........(((.(((((............))))))))...	29	51.2	-8.1	0.4	0	0	0	0	0	2	0	0	0	0	0	0	0	0.419398	0	0	low
29	28	nta-MIR167a-p3_1ss17TA	AGAAAAGAAAAGAAAGAC	18	Sedum_Unigene_BMK.55597	-	1261	1359	ataactccatgattttttgcgctacaagttgtgtgggtaacaccctacattcgaatattcgatataaaaaAGAAAAGAAAAGAAAAACagggaagtcat	2	nta-MIR167a,cme-MIR172d,	nta-MIR167a	tttgagaggtTGAAGCTGCCAGCATGATCTGGtacgaacaaagtccatttctttctatatataaatattttcttgcaaagaagaaaagaaaagaaagtccattttttcttaaaattttgaggtcttttaatttcctgttttgggtttgaaattgaagtgatattttcgaaaagaaaatggaatttttcgaagttttcttgaaagaaaatataggtatcgtctttcataggtttggttccatcaggtcatctagcagcttcaatcactcaccaa	nta-MIR167a-p3	agaaaagaaaagaaagtc	3'	New	gp2b	...(((((.((.((((((...((.......(((((((......)))))))((((....)))).............))...)))))).)).))).))...	93	33.3	-17.8	0.5	0	0	0	0	0	2	0	1	0	0	0	0	0	0.419398	0	0.879257	low
30	29	mtr-miR169a_1ss21AG	CAGCCAAGGATGACTTGCCGG	21	Sedum_Unigene_BMK.49897	-	1137	1289	cagagatgagttgcatgatgttgtatagagttgaatgCAGCCAAGGATGACTTGCCGGaatattcttcctacttgaacagaactctgtatttttttcCGGCAAGTCGTCTTTGGCTACatttgtctctctacttttgtcagagctcttctaac	56	mtr-MIR169a,mtr-MIR169g,mtr-MIR169b,mtr-MIR169l,mtr-MIR169d,mtr-MIR169e,ptc-MIR169b,ptc-MIR169c,ptc-MIR169h,ptc-MIR169g,ptc-MIR169f,ptc-MIR169p,ptc-MIR169a,ptc-MIR169e,ptc-MIR169d,ptc-MIR169s,nta-MIR169r,nta-MIR169p,nta-MIR169e,nta-MIR169g,nta-MIR169a,nta-MIR169k,nta-MIR169d,nta-MIR169f,nta-MIR169o,nta-MIR169l,nta-MIR169b,nta-MIR169j,nta-MIR169q,nta-MIR169h,nta-MIR169m,nta-MIR169c,nta-MIR169i,nta…	mtr-MIR169a	aagaggcagagagagtaatgCAGCCAAGGATGACTTGCCGAcaacattggcgaatgttcatgtgatttctgcctcattgtgccggcaagttgtccttggctatgttagtctctcatcttct	mtr-miR169a	CAGCCAAGGATGACTTGCCGA	5'	Diff	gp2b	...(((.((((....((((...(((.((((..(((((.((((((((((((((((((((((...((.........))((((....))))......)))))))))))))))))))))).)))))..)))).)))....))))..)))).)))...	147	41.2	-63.8	1	1	8	3	4	6	59	15	41	3.38185	9.24494	3.40126	5.71608	8.17799	12.3723	10.8248	36.0496	middle
30	30	ata-miR169f-3p_L+1R-1_2ss10C-14CT	CGGCAAGTCGTCTTTGGCTAC	21	Sedum_Unigene_BMK.49897	-	1137	1289	cagagatgagttgcatgatgttgtatagagttgaatgCAGCCAAGGATGACTTGCCGGaatattcttcctacttgaacagaactctgtatttttttcCGGCAAGTCGTCTTTGGCTACatttgtctctctacttttgtcagagctcttctaac	56	mtr-MIR169a,mtr-MIR169g,mtr-MIR169b,mtr-MIR169l,mtr-MIR169d,mtr-MIR169e,ptc-MIR169b,ptc-MIR169c,ptc-MIR169h,ptc-MIR169g,ptc-MIR169f,ptc-MIR169p,ptc-MIR169a,ptc-MIR169e,ptc-MIR169d,ptc-MIR169s,nta-MIR169r,nta-MIR169p,nta-MIR169e,nta-MIR169g,nta-MIR169a,nta-MIR169k,nta-MIR169d,nta-MIR169f,nta-MIR169o,nta-MIR169l,nta-MIR169b,nta-MIR169j,nta-MIR169q,nta-MIR169h,nta-MIR169m,nta-MIR169c,nta-MIR169i,nta…	ata-MIR169e	gagtggaatgCAGCCAAGGATGACTTGCCGAcagcacacaacaaggtggtagtaatcttgccGGCAAGTCCGTCCTTGGCTACAccttgctct	ata-miR169f-3p	GGCAAGTCCGTCCTTGGCTACA	3'	Diff	gp2b	...(((.((((....((((...(((.((((..(((((.((((((((((((((((((((((...((.........))((((....))))......)))))))))))))))))))))).)))))..)))).)))....))))..)))).)))...	147	41.2	-63.8	1	0	1	1	0	0	6	1	1	0	1.15562	1.13375	0	0	1.2582	0.721653	0.879257	low
31	31	bdi-MIR169j-p5_1ss4TA	AACAAACTTGGAGATAGC	18	Sedum_Unigene_BMK.29417	+	130	206	gaaaggctaAACAAACTTGGTGATAGCtggttttctacgaaatctatttaggtagagtgaggtgtgtttagtctagc	1	bdi-MIR169j,	bdi-MIR169j	cttacatggagataaggagcctacctctgtTAGCCAGGAATGGCTTGCCTAcgcacacatttttcggttcatcacaggggcaaaactaacttggagatagcccctagtatgatggacggagtgtggctgcaTGGTCAAGCCTTCCTGACTAGGagagtgctcctcatcccccatgctaggctg	bdi-MIR169j-p5	aactaacttggagatagc	5'	New	gp2b	...((((((((((.((((..(..((.((((((((....)))))).....)).))..)..)))).))))))))))...	71	39	-18.5	0.6	0	0	0	0	0.5	7.5	0	0	0	0	0	0	0.6815	1.57274	0	0	low
32	31	bdi-MIR169j-p5_1ss4TA	AACAAACTTGGAGATAGC	18	Sedum_Unigene_BMK.62864	+	392	518	aggggtgaaaggctaAACAAACTTGGAGATAGCtggttctctccgaaaactatttaggtagtgcctcaagtattaccatcgggggtagagcactgttatggctagggggtcatggcgacttaccaaa	1	bdi-MIR169j,	bdi-MIR169j	cttacatggagataaggagcctacctctgtTAGCCAGGAATGGCTTGCCTAcgcacacatttttcggttcatcacaggggcaaaactaacttggagatagcccctagtatgatggacggagtgtggctgcaTGGTCAAGCCTTCCTGACTAGGagagtgctcctcatcccccatgctaggctg	bdi-MIR169j-p5	aactaacttggagatagc	5'	New	gp2b	...(((((...((((.((...(((((..(((((..(((((((((((..........((((((((.....)))))))).))))))..)))))...)))))..)))))..))..))))...)))))...	121	47.2	-39.9	0.7	0	0	0	0	0.5	7.5	0	0	0	0	0	0	0.6815	1.57274	0	0	low
33	32	stu-miR171a-5p_2ss2AG9TC	TGTTGGCCCGGTTCACTCAGA	21	Sedum_Unigene_BMK.55803	-	1185	1291	attgaaactgttgttgggaTGTTGGCCCGGTTCACTCAGAaaagcaatagtctacagcctctttcatctcTGATTGAGCCGCACCAATATCtcagagtagtttcata	22	mtr-MIR171d,ccl-MIR171,csi-MIR171a,ptc-MIR171f,ptc-MIR171k,ptc-MIR171i,nta-MIR171c,sly-MIR171c,sly-MIR171a,stu-MIR171c,stu-MIR171a,bra-MIR171e,cme-MIR171a,cme-MIR171e,cme-MIR171g,cme-MIR171i,mes-MIR171j,mes-MIR171i,rco-MIR171d,rco-MIR171f,cca-MIR171,bdi-MIR171a,	stu-MIR171a	TATTGGCCTGGTTCACTCAGAcaacaaaatgaaactatatttaaatggtggagtttctgttttccgttTGATTGAGCCGTGCCAATATC	stu-miR171a-5p	TATTGGCCTGGTTCACTCAGA	5'	Diff	gp2b	..((((((((...((((((((((((..(((((((.(((((........((........))........))))).)))))))..))))))))))))..))))))))..	103	43	-40.5	0.9	0	2	1	1	0	8	4	3	0	2.31123	1.13375	1.42902	0	1.67759	2.88661	2.63777	low
33	33	mtr-miR171d_2ss12TC13GA	TGATTGAGCCGCACCAATATC	21	Sedum_Unigene_BMK.55803	-	1185	1291	attgaaactgttgttgggaTGTTGGCCCGGTTCACTCAGAaaagcaatagtctacagcctctttcatctcTGATTGAGCCGCACCAATATCtcagagtagtttcata	22	mtr-MIR171d,ccl-MIR171,csi-MIR171a,ptc-MIR171f,ptc-MIR171k,ptc-MIR171i,nta-MIR171c,sly-MIR171c,sly-MIR171a,stu-MIR171c,stu-MIR171a,bra-MIR171e,cme-MIR171a,cme-MIR171e,cme-MIR171g,cme-MIR171i,mes-MIR171j,mes-MIR171i,rco-MIR171d,rco-MIR171f,cca-MIR171,bdi-MIR171a,	mtr-MIR171d	aatgagatattggcctggttcactcagaccaagtgataaaccactaagatacagtattgtacttgtgtggttttgggttTGATTGAGCCGTGCCAATATCtcact	mtr-miR171d	TGATTGAGCCGTGCCAATATC	3'	Diff	gp2b	..((((((((...((((((((((((..(((((((.(((((........((........))........))))).)))))))..))))))))))))..))))))))..	103	43	-40.5	0.9	2	8.5	7.5	6	6	102	16.5	21.5	6.76369	9.82275	8.50315	8.57411	8.17799	21.3893	11.9073	18.904	middle
34	34	ptc-MIR171i-p3_1ss21TG	TTTTTCTTCTTCTTCTTGTTG	21	Sedum_Unigene_BMK.38135	+	716	825	aaagtcggagccaggcggatatcagaagaatttaaggtttcagttgattgatgaacatgtatatgttTTTTTCTTCTTCTTCTTGTTGttttaaagcttgtttagatgat	1	ptc-MIR171i,	ptc-MIR171i	gagtgactatgatattggcctggttcactcagatcacgacttcagagcaaagtgtctttcttcttcttctttttcttcttcttcttgttttatgttcgtttgattTGATTGAGCCGTGCCAATATCtcagtactc	ptc-MIR171i-p3	tttttcttcttcttcttgttt	3'	New	gp2b	...(((..((.(((((.((((.((((((((...((((..((((....))))..(((((....)))))....)))).))))))).).)))).....)))))))..)))...	104	32.7	-16.6	0.5	0	0	0	1	0	1	0	0	0	0	0	1.42902	0	0.209699	0	0	low
35	35	mtr-miR171c_L-3R+1	TTGAGCCGTGCCAATATTC	19	Sedum_Unigene_BMK.48564	-	267	305	tggtgaTTGAGCCGTGCCAATATCCcctgcgcgagtacc	59	mtr-MIR171c,mes-MIR171k,mes-MIR171g,rco-MIR171e,bdi-MIR171a,	mtr-MIR171c	attgagatattggcttggttcactcagaagaaacaaaaaataacactacttgtgaatgttttgattttgattttgatttTGATTGAGCCGTGCCAATATTtcaaa	mtr-miR171c	TGATTGAGCCGTGCCAATATT	5'	Diff	gp2b	..........(((((((...........))))).))...	26	59	-6.4	0.3	0.5	0	0	0	0	1	0	0	1.69092	0	0	0	0	0.209699	0	0	low
36	36	ccl-miR171_1ss13GA	TGATTGAGCCGCACCAATATC	21	Sedum_Unigene_BMK.59593	-	1047	1085	tgaTGATTGAGCCGCGCCAATATCccgtgcgcgagtacc	32	ccl-MIR171,csi-MIR171a,sly-MIR171c,bra-MIR171e,cme-MIR171a,cme-MIR171e,cme-MIR171g,cme-MIR171i,cca-MIR171,bdi-MIR171a,	ccl-MIR171	gatctcttgggggttaaaatgaagattgtggtgaccattttggaggatggatgggtactcacgggatattggtgcggttcaataagaaaacggtgctcaatactttttgagctccgcttttTGATTGAGCCGCGCCAATATCacgtgccactcgctctctaattgctttcttttaagcacaggggagcgcgtaattatgttgaggtcaggtaagtaggggtttaaattaaaattctagcttattgcttctgtttaaattttactgttcaattggctccatttagatgcatcattgtttttatgttatgaccctttcgaatt	ccl-miR171	TGATTGAGCCGCGCCAATATC	5'	Diff	gp2b	.((((.(((.((...)))))))))..((((....)))).	23	59	-9	0.4	2.5	8.5	6.5	5	5	96	15.5	20.5	6.76369	9.82275	8.50315	8.57411	8.17799	21.3893	11.9073	18.904	middle
37	37	egu-MIR172d-p5_1ss10CG	CATGATTGAGAGGTCCACCAACCT	24	Sedum_Unigene_BMK.60642	-	573	669	tatctggttttgagggcgacaaCATGATTGAGAGGTCCACCAACCTTGACTGGTACAAGGGACCgactttattggatgcccttgacatgatcagcga	1	egu-MIR172d,	egu-MIR172d	gtgcagcatcatcaagattcacatcgttcccatctctgggtttgaaggtgataacatgattgacaggtccaccaaccttgattggtacaagggcccgacccttcttgaggctcttgacttgatacaggagcccaagaggccctcagacaagcccctccgtcttccacttcaggatgTGAATCTTGATGATGCTGCAC	egu-MIR172d-p5	catgattgacaggtccaccaacct	5'	New	gp2b	...(((((((..((((((....((.....(((.(((((....(((......))).....)))))..)))...))..))))))..)...))))))...	91	48.5	-30.3	0.6	0.5	0	0	0	0	0.5	0	0	1.69092	0	0	0	0	0.10485	0	0	low
37	38	egu-MIR172d-p3_1ss6TC	CTTGACTGGTACAAGGGCCC	20	Sedum_Unigene_BMK.60642	-	573	669	tatctggttttgagggcgacaaCATGATTGAGAGGTCCACCAACCTTGACTGGTACAAGGGACCgactttattggatgcccttgacatgatcagcga	1	egu-MIR172d,	egu-MIR172d	gtgcagcatcatcaagattcacatcgttcccatctctgggtttgaaggtgataacatgattgacaggtccaccaaccttgattggtacaagggcccgacccttcttgaggctcttgacttgatacaggagcccaagaggccctcagacaagcccctccgtcttccacttcaggatgTGAATCTTGATGATGCTGCAC	egu-MIR172d-p3	cttgattggtacaagggccc	3'	New	gp2b	...(((((((..((((((....((.....(((.(((((....(((......))).....)))))..)))...))..))))))..)...))))))...	91	48.5	-30.3	0.6	0	0	0	0	0	1	0	0	1.69092	0	0	0	0	0.524248	0	0.879257	low
38	39	ptc-MIR172a-p3	TGCAGCATCATCAAGATTCACA	22	Sedum_Unigene_BMK.17485	-	118	145	aacTGCAGCATCATCAAGATTCTCAcat	8	ptc-MIR172a,ptc-MIR172c,mes-MIR172d,egu-MIR172b,egu-MIR172a,egu-MIR172c,egu-MIR172d,	ptc-MIR172a	ttgtttgcaggtgcagcatcatcaagattcacattcaaatagatgtaccgaagctatacagctatgtagctagctagcaatgtataatcattgtaggtgAGAATCTTGATGATGCTGCATcagccataa	ptc-MIR172a-p3	tgcagcatcatcaagattcaca	3'	New	gp2b	...((.((.(((.....))).))))...	22	39.3	-1.3	0.1	0	0	0	0	0	0	0	1.5	0	0	0	0	0	0	0	1.31889	low
39	40	ptc-MIR172a-p5_1ss1GT	TCAGCATCATCAAGATTCACA	21	Sedum_Unigene_BMK.22776	-	310	454	cttcTCAGCATCATCAAGATTCAAAaacacatcaactattccaatgcatgtgaacttccacacattctcagccgtcgtcacaacacattctgtccctaacattcagacattaatacatgatgatgacattgactgataatgagct	7	ptc-MIR172a,ptc-MIR172c,mes-MIR172d,egu-MIR172a,egu-MIR172d,egu-MIR172b,egu-MIR172c,	ptc-MIR172a	ttgtttgcaggtgcagcatcatcaagattcacattcaaatagatgtaccgaagctatacagctatgtagctagctagcaatgtataatcattgtaggtgAGAATCTTGATGATGCTGCATcagccataa	ptc-MIR172a-p5	gcagcatcatcaagattcaca	5'	New	gp2b	...((((..((((((((.........................((((..((((......)))))))).......(((((((((........((((...........))))........)).))))))).)))).))))..))))..	140	38.6	-23.8	0.4	0	0	0	1	0	0	0	6	0	0	0	1.42902	0	0	0	5.27554	low
40	41	aau-MIR172-p5_1ss13CT	CTCTCTCTCTCTTTCTCTCTCT	22	Sedum_Unigene_BMK.32324	-	202	343	CTCTCTCTCTCTATCTCTCTCTactcacacatctcacaaagctcttcatttcgaaatcacactcagatttaactcatcggatatacttgaaactattttgggaaatggatgggttgggtcaatattgtgaatctatgggtat	2	aau-MIR172,smo-MIR1082a,	aau-MIR172	gcagatgtagcatcatcaagattcacatgcaaatgcaacaagtggaagtgagattatttttgaatgatagatgcaaccttctaatcaaaatctctctctctctctctctctctgtggccacttggtttctttcggaacTGAGAATCTTGATGATGCTGCATcagc	aau-MIR172-p5	ctctctctctctctctctctct	5'	New	gp2b	.....................((((((......((((((.....(((.....)))..........(((..((((((((.......((..(((...)))..)).....))))))))..)))....)))))).....)))))).	120	38	-26.4	0.5	0	0	0	0	0	0	2	0	0	0	0	0	0	0	1.44331	0	low
41	42	cme-MIR172d-p3_1ss2AG	AGGAAAGAAAAAAGAAAAA	19	Sedum_Unigene_BMK.40183	-	2021	2155	tagtttttttttttgggtgccggattcccaccataaataaatcatcagactacggggcttggatacattattgatgtgctaataaagcacattagatttcctgccactttgttgAGGAAAGAAAAAAGAAAAAaa	1	cme-MIR172d,cme-MIR172d,	cme-MIR172d	gttggtgcagcaccatcaagattcacaaaggctttaattattatttacgtttaaattctctttccttaattttattcaaatttaaaaaagaaaagaaagaaaaaagaaaaaagccttttcctttgGGAATCTTGATGATGCTGCATcgtcaaatac	cme-MIR172d-p3	aagaaagaaaaaagaaaaa	3'	New	gp2b	...(((((((((((.((((..((...)))))).........((.((((.......(((..(((.......((((((((((.....))))))))))...))).)))......)))).))...)))))))))))...	129	34.8	-31.3	0.7	0	0	0	0	0	1	0	0	0	0	0	0	0	0.209699	0	0	low
42	42	cme-MIR172d-p3_1ss2AG	AGGAAAGAAAAAAGAAAAA	19	Sedum_Unigene_BMK.52757	-	7	139	caacctttatcaaatcgaacgaaactagaatcaacacgaagctctcagcctgatctaaatttctttctgaatgattgatgacagctgctaacccaatcgctcgatttggttgaaAGGAAAGAAAAAAGGAAAA	1	cme-MIR172d,	cme-MIR172d	gttggtgcagcaccatcaagattcacaaaggctttaattattatttacgtttaaattctctttccttaattttattcaaatttaaaaaagaaaagaaagaaaaaagaaaaaagccttttcctttgGGAATCTTGATGATGCTGCATcgtcaaatac	cme-MIR172d-p3	aagaaagaaaaaagaaaaa	3'	New	gp2b	...(((((((((((((((.(((....((..((.....))..))..((((.(((((.....(((.....))).....)))..)))))).........))).))))))))))..)))))................	114	37.6	-25.3	0.5	0	0	0	0	0	1	0	0	0	0	0	0	0	0.209699	0	0	low
43	43	egu-MIR172c-p5_1ss8AT	TGGGAGGTGTTTCTGCTGCT	20	Sedum_Unigene_BMK.40321	+	380	509	ttttcttaTGGGAGGTGTTTCTGCTGCTgtgtcgaaaactgctgctgctcctattgagcgtgtcaagcttctcattcagaaccaagatgagatgattaaagctggtcgtttgtctcagccgtataaagga	1	egu-MIR172c,	egu-MIR172c	gtgcagcatcatcaagattcacatccttcgcccatctctgcttgtgccccccaggagaagggtatttcaggatttcttatagattttcttatgggaggagtttctgctgctgtctcgaaaacagcagctgctccaattgagcgggtgaagctcttaattcagaaccaggatgAGAATCTTGATGATGCTGCAT	egu-MIR172c-p5	tgggaggagtttctgctgct	5'	New	gp2b	..((((.(((((((((......((.((.((.......)).)).)).((((.....)))).......)))))))))..))))...((((.(((((((........)))))))))))...((.......)).	79	44.6	-29.8	0.5	0	1	0	0	0	2	0	0	0	1.15562	0	0	0	0.419398	0	0	low
44	44	nta-MIR172e-p5_1ss15CG	ATTGGAACGATACAGAGA	18	Sedum_Unigene_BMK.47895	+	16	165	acatccgataaaATTGGAACGATACAGAGAagattagcatggcccctgcgcaaggatgacacgcacaaatcgagaaatgttcaccatacaagtcgcggatttggcgtcgaattacagcagtggatgcattgagctagcgttccggcgggc	2	nta-MIR172e,nta-MIR172f,	nta-MIR172e	gtttgcagatgtagcatcatcaagattcacataaaaaacgcatggtgatgagctgatgaaatgacattaatggccaaggcagctttctgaaggtgAGAATCTTGATGATGCTGCATcagcaataaacgactacctgatttatcattatgccattggaacgatacacagataattagcataattcatgtgcaagaatgccacgggtacatggtatggttcaattgatacagtcgttgtttgcgggtgtagcatcatcaagattcacatgaaaaggcaaggtgaaatgaaattaattaagagccatggctttttgaaggtgAGAATCTTGATGATGCTGCATcagcaataa	nta-MIR172e-p5	attggaacgatacacaga	5'	New	gp2b	...((((........((((((......((..(((..((((..((.((((.....(((...((((.((((((..((..(((.......)))..))...))))))))))...)))...)))).)))))))))...))..))))))..)))).	146	50	-37.5	0.5	0.5	0	0.5	0	0	1	0	0	1.69092	0	0.566877	0	0	0.209699	0	0	low
45	45	mtr-miR172b_1ss1AG	GGAATCTTGATGATGCTGCAT	21	Sedum_Unigene_BMK.50884	+	350	480	tgctcctgGGAATCTTGATGATGCTGCATcagcaaatgaatgactacaaaacattaatactgagagttgcaaaatgcaaacccttgattggctggctagctagctgctgtatctcactattcagaggagaa	66	mtr-MIR172b,mtr-MIR172a,mtr-MIR172c,mtr-MIR172d,csi-MIR172c,csi-MIR172a,ptc-MIR172d,ptc-MIR172h,ptc-MIR172e,ptc-MIR172g,ptc-MIR172b,ptc-MIR172f,ptc-MIR172a,ptc-MIR172c,nta-MIR172j,nta-MIR172g,nta-MIR172h,nta-MIR172e,nta-MIR172f,nta-MIR172i,nta-MIR172c,nta-MIR172d,sly-MIR172b,sly-MIR172a,stu-MIR172d,stu-MIR172b,stu-MIR172a,stu-MIR172e,bol-MIR172b,bra-MIR172b,bol-MIR172a,bra-MIR172a,bra-MIR172d,cpa…	mtr-MIR172c	tatttgcagatGTAGCATCATCAAGATTCACAtatgaaagtgcaaatggttttgttggattttgatctgatcgatgcaaatctaagttctccataggtcttttgaactgAGAATCTTGATGATGCTGCATcagccataa	mtr-miR172b	AGAATCTTGATGATGCTGCAT	5'	Diff	gp2b	..(((((..((((..(((.(((((.((.((((......((((.........))))....))))...((((.....))))..........((((((....)))))))).))))))))..))))..)))))..	127	42	-35.2	0.6	24	43	95	142	28	566.5	153	151	81.1643	49.6915	107.707	202.921	38.164	118.795	110.413	132.768	middle
46	46	ptc-MIR172a-p5	GCAGCATCATCAAGATTCACA	21	Sedum_Unigene_BMK.50884	-	353	496	gatGCAGCATCATCAAGATTCCCAggagcacacacatcggttgatcagataatactaagtatcacaaccatagaaatttataaacacaaatgagtacctagtaaatacatatatactagtacccgttccggtggatctttgatc	52	ptc-MIR172a,ptc-MIR172c,mes-MIR172c,mes-MIR172d,egu-MIR172b,egu-MIR172a,egu-MIR172c,egu-MIR172d,	ptc-MIR172a	ttgtttgcaggtgcagcatcatcaagattcacattcaaatagatgtaccgaagctatacagctatgtagctagctagcaatgtataatcattgtaggtgAGAATCTTGATGATGCTGCATcagccataa	ptc-MIR172a-p5	gcagcatcatcaagattcaca	5'	New	gp2b	((((...)))).(((((((((((.(((((.........(((((....((((........)))).)))))........................((((.(((((.((....)).)))))))))..))))))).))))))).))..	130	37.5	-31.6	0.6	1	5	4	5	2	29	13	57.5	3.38185	5.77809	4.53501	7.14509	2.726	6.08128	9.38149	50.5573	middle
47	47	egu-MIR172d-p5_1ss6TC	CTTGACTGGTACAAGGGCCC	20	Sedum_Unigene_BMK.54206	+	232	399	ggtgataacatgattgagaggtctaccaacCTTGACTGGTACAAGGGCCCaacccttcttgacgcactcgacatgattcaagagcctaagaggccatcagacaagccactccgtctacctcttcaggacgtgtacaagattggtggcattggaactgttccagtcggt	1	egu-MIR172d,	egu-MIR172d	gtgcagcatcatcaagattcacatcgttcccatctctgggtttgaaggtgataacatgattgacaggtccaccaaccttgattggtacaagggcccgacccttcttgaggctcttgacttgatacaggagcccaagaggccctcagacaagcccctccgtcttccacttcaggatgTGAATCTTGATGATGCTGCAC	egu-MIR172d-p5	cttgattggtacaagggccc	5'	New	gp2b	((((((..((....))....))).))).(((..((((((.((.((..((..(((..(((((((((.(((............)))(((((((((.....((((..........)))).)))))).)))..)))).)))))..)))......))..)))).)))))))))	140	50.6	-47	0.6	0.5	0	0	0	0	2.5	0	1	1.69092	0	0	0	0	0.524248	0	0.879257	low
48	48	mtr-miR172a_1ss21GT	AGAATCCTGATGATGCTGCAT	21	Sedum_Unigene_BMK.57176	-	1532	1583	AGAATCCTGATGATGCTGCTTcttctgcttctgctgcttctgtgtcattttt	42	mtr-MIR172a,mtr-MIR172b,mtr-MIR172c,ptc-MIR172i,ptc-MIR172b,ptc-MIR172c,ptc-MIR172f,ptc-MIR172a,nta-MIR172h,nta-MIR172b,nta-MIR172e,nta-MIR172g,nta-MIR172f,nta-MIR172i,nta-MIR172c,nta-MIR172d,sly-MIR172b,sly-MIR172a,stu-MIR172b,stu-MIR172e,stu-MIR172a,bol-MIR172b,bra-MIR172b,bol-MIR172a,bra-MIR172a,cme-MIR172c,cme-MIR172b,mes-MIR172a,mes-MIR172b,mes-MIR172d,aau-MIR172,cca-MIR172,lja-MIR172c,lja-M…	mtr-MIR172a	gccggtggagcatcatcaggattcacaagattttgaagggtttaatttgttttgattgtttcaaatagattagccctttgacatatgAGAATCCTGATGATGCTGCAGctgca	mtr-miR172a	AGAATCCTGATGATGCTGCAG	5'	Diff	gp2b	........(((((..(..........((....)).......)..)))))...	41	42.3	-7	0.3	0	0	0	0	0	0.5	0.5	0	0	0	0	0	0	0.10485	0.360826	0	low
49	49	mtr-miR172a_R-2	AGAATCCTGATGATGCTGC	19	Sedum_Unigene_BMK.59702	+	589	679	acaggcatcatcttgatcacatgaaaaaagttgtgtaatcgacgtggctggggtgacggaagaggaaaaagAGAATCCTGATGATGCTGCg	3	mtr-MIR172a,ptc-MIR172i,bdi-MIR172d,	mtr-MIR172a	gccggtggagcatcatcaggattcacaagattttgaagggtttaatttgttttgattgtttcaaatagattagccctttgacatatgAGAATCCTGATGATGCTGCAGctgca	mtr-miR172a	AGAATCCTGATGATGCTGCAG	3'	Diff	gp2b	...(((((((((....((((........(((..(((.....)))..)))...))))......((((.........)))))))))))))...	85	46.2	-24	0.6	0	0	0	1.5	0	1	2	0	0	0	0	2.14353	0	0.209699	1.44331	0	low
50	50	mtr-miR172a_R-1	AGAATCCTGATGATGCTGCA	20	Sedum_Unigene_BMK.60321	-	1883	1960	aaaagAGAATCCTGATGATGCTGCGctggagaacggtggcggcctgaagatggtactactgttatggccttgtggatg	3	mtr-MIR172a,ptc-MIR172i,bdi-MIR172d,	mtr-MIR172a	gccggtggagcatcatcaggattcacaagattttgaagggtttaatttgttttgattgtttcaaatagattagccctttgacatatgAGAATCCTGATGATGCTGCAGctgca	mtr-miR172a	AGAATCCTGATGATGCTGCAG	5'	Diff	gp2b	........((((...........(((((.....)))))..((((....((..(.....)..))..))))....)))).	69	51.3	-18.7	0.5	0	0.5	0.5	1.5	1	9	2	0.5	0	0.577809	0.566877	2.14353	1.363	1.88729	1.44331	0.439629	low
51	51	mtr-miR172a	AGAATCCTGATGATGCTGCAG	21	Sedum_Unigene_BMK.61091	-	1684	1716	taaagcatgatgAGAATCCTGATGATGCTGCAC	44	mtr-MIR172a,mtr-MIR172b,mtr-MIR172c,ptc-MIR172i,ptc-MIR172b,ptc-MIR172c,ptc-MIR172f,ptc-MIR172a,nta-MIR172h,nta-MIR172b,nta-MIR172e,nta-MIR172g,nta-MIR172f,nta-MIR172i,nta-MIR172c,nta-MIR172d,sly-MIR172b,sly-MIR172a,stu-MIR172b,stu-MIR172e,stu-MIR172a,bol-MIR172b,bra-MIR172b,bol-MIR172a,bra-MIR172a,cme-MIR172c,cme-MIR172b,mes-MIR172a,mes-MIR172b,mes-MIR172d,aau-MIR172,cca-MIR172,lja-MIR172c,lja-M…	mtr-MIR172a	gccggtggagcatcatcaggattcacaagattttgaagggtttaatttgttttgattgtttcaaatagattagccctttgacatatgAGAATCCTGATGATGCTGCAGctgca	mtr-miR172a	AGAATCCTGATGATGCTGCAG	3'	Yes	gp2b	...(((((.((.((....)).)).)))))....	26	42.4	-9.2	0.7	1	2.5	0.5	1	2.5	20	1.5	5.5	3.38185	2.88904	0.566877	1.42902	3.4075	4.19398	1.08248	4.83592	low
52	51	mtr-miR172a	AGAATCCTGATGATGCTGCAG	21	Sedum_Unigene_BMK.61399	-	2160	2257	tgGGAATCCTGATGATGCTGCAGcattcgcaaacatttgttgcgcgcttcgcaaacgatggttgttcgtcgctgttgcagatccattgctgccgcttg	18	mtr-MIR172a,ptc-MIR172d,ptc-MIR172e,ptc-MIR172h,ptc-MIR172g,nta-MIR172j,stu-MIR172d,bra-MIR172d,cpa-MIR172b,cpa-MIR172a,cme-MIR172a,cme-MIR172d,mes-MIR172e,mes-MIR172f,rco-MIR172,ata-MIR172c,bdi-MIR172d,bdi-MIR172b,	mtr-MIR172a	gccggtggagcatcatcaggattcacaagattttgaagggtttaatttgttttgattgtttcaaatagattagccctttgacatatgAGAATCCTGATGATGCTGCAGctgca	mtr-miR172a	AGAATCCTGATGATGCTGCAG	5'	Yes	gp2b	.((....)).......((.((((((..(((.(((....)))..)))....((((.((((((....))))))...))))........)))))).))...	79	52	-26.6	0.5	1	2.5	0.5	1	2.5	20	1.5	5.5	3.38185	2.88904	0.566877	1.42902	3.4075	4.19398	1.08248	4.83592	low
53	52	nta-MIR172e-p3_1ss15CG	ATTGGAACGATACAGAGA	18	Sedum_Unigene_BMK.85806	-	113	154	aaggttaatataaATTGGAACGATACAGAGAagattagcatg	2	nta-MIR172e,nta-MIR172f,	nta-MIR172e	gtttgcagatgtagcatcatcaagattcacataaaaaacgcatggtgatgagctgatgaaatgacattaatggccaaggcagctttctgaaggtgAGAATCTTGATGATGCTGCATcagcaataaacgactacctgatttatcattatgccattggaacgatacacagataattagcataattcatgtgcaagaatgccacgggtacatggtatggttcaattgatacagtcgttgtttgcgggtgtagcatcatcaagattcacatgaaaaggcaaggtgaaatgaaattaattaagagccatggctttttgaaggtgAGAATCTTGATGATGCTGCATcagcaataa	nta-MIR172e-p3	attggaacgatacacaga	3'	New	gp2b	...((((((.....(((........))).....))))))...	36	31	-4.8	0.4	0.5	0	0.5	0	0	1	0	0	1.69092	0	0.566877	0	0	0.209699	0	0	low
54	53	ata-miR319-5p_L-3_1ss10TC	TGCCGACTCATTCATTCA	18	Sedum_Unigene_BMK.56060	+	364	508	TGCCGACTCATTCATCCAcatactaagtgatctacagtatatatttgttttagatgactgtaactcagtaagtgagtgaatgaagcggggagacaagttgaatcttatgcttcctgtatTTGGACTGAAGGGATCTCCCTtctca	58	mtr-MIR319a,mtr-MIR319d,mtr-MIR319b,mtr-MIR319c,pvu-MIR319c,csi-MIR319,ctr-MIR319,ptc-MIR319d,ptc-MIR319b,ptc-MIR319c,ptc-MIR319a,ptc-MIR319g,ptc-MIR319e,ptc-MIR319h,ptc-MIR319f,ptc-MIR319i,nta-MIR319b,nta-MIR319a,sly-MIR319b,sly-MIR319c,sly-MIR319a,stu-MIR319a,stu-MIR319b,bra-MIR319,cpa-MIR319,cme-MIR319b,cme-MIR319a,cme-MIR319c,cme-MIR319d,hbr-MIR319,mes-MIR319c,mes-MIR319a,mes-MIR319d,mes-MIR3…	ata-MIR319	tctgtgtgagagagctctcttcagtccactctcagatggttgtagggttttattAGCTGCCGATTCATTCATTCAcctaccaagaaccaaggcggagcgcatgtcttggtagccgACTGGATGACGCGGGAGCTAAtatttagctcgacgttgtttgtggttggactgaagggtgctcccttgctcgcagt	ata-miR319-5p	AGCTGCCGATTCATTCATTCA	5'	Diff	gp2b	..((((.(((((((..(((.((((.(((....((((((...((((((...))))))))))))))).)))).)))..))))))).((((((((..(((......)))...))))))))..))))...((((((....))))))...	76	40	-47.4	0.8	0	0	1	0	0	0	0	1	0	0	1.13375	0	0	0	0	0.879257	low
54	54	mtr-miR319a-3p_R+1_1ss15GT	TTGGACTGAAGGGATCTCCCT	21	Sedum_Unigene_BMK.56060	+	364	508	TGCCGACTCATTCATCCAcatactaagtgatctacagtatatatttgttttagatgactgtaactcagtaagtgagtgaatgaagcggggagacaagttgaatcttatgcttcctgtatTTGGACTGAAGGGATCTCCCTtctca	58	mtr-MIR319a,mtr-MIR319d,mtr-MIR319b,mtr-MIR319c,pvu-MIR319c,csi-MIR319,ctr-MIR319,ptc-MIR319d,ptc-MIR319b,ptc-MIR319c,ptc-MIR319a,ptc-MIR319g,ptc-MIR319e,ptc-MIR319h,ptc-MIR319f,ptc-MIR319i,nta-MIR319b,nta-MIR319a,sly-MIR319b,sly-MIR319c,sly-MIR319a,stu-MIR319a,stu-MIR319b,bra-MIR319,cpa-MIR319,cme-MIR319b,cme-MIR319a,cme-MIR319c,cme-MIR319d,hbr-MIR319,mes-MIR319c,mes-MIR319a,mes-MIR319d,mes-MIR3…	mtr-MIR319c	cagaaatgGGAGTTCCTTGCAGCCCAAAGcgccaagtgagaattctactggcaaattatgttTTGGACTGAAGGGAGCTCCCagttctt	mtr-miR319a-3p	TTGGACTGAAGGGAGCTCCC	3'	Diff	gp2b	..((((.(((((((..(((.((((.(((....((((((...((((((...))))))))))))))).)))).)))..))))))).((((((((..(((......)))...))))))))..))))...((((((....))))))...	76	40	-47.4	0.8	304	4833.5	1650.5	796	2150.5	7804	4791.5	4426	1028.08	5585.68	1871.26	1137.5	2931.13	1636.49	3457.8	3891.59	high
55	54	mtr-miR319a-3p_R+1_1ss15GT	TTGGACTGAAGGGATCTCCCT	21	Sedum_Unigene_BMK.20248	+	446	478	atTTGGACTGAAGGGAGCTCCCTtcaaccctct	83	mtr-MIR319b,mtr-MIR319a,mtr-MIR319d,mtr-MIR319c,mtr-MIR159a,pvu-MIR319c,pvu-MIR159a,csi-MIR319,csi-MIR159,ctr-MIR319,ptc-MIR319a,ptc-MIR319d,ptc-MIR319b,ptc-MIR319c,ptc-MIR319e,ptc-MIR319h,ptc-MIR319f,ptc-MIR319g,ptc-MIR319i,ptc-MIR159b,ptc-MIR159a,nta-MIR319a,nta-MIR319b,nta-MIR159,sly-MIR319b,sly-MIR319c,sly-MIR319a,sly-MIR159,stu-MIR319a,stu-MIR319b,bra-MIR319,bra-MIR159a,cpa-MIR319,cpa-MIR159…	mtr-MIR319c	cagaaatgGGAGTTCCTTGCAGCCCAAAGcgccaagtgagaattctactggcaaattatgttTTGGACTGAAGGGAGCTCCCagttctt	mtr-miR319a-3p	TTGGACTGAAGGGAGCTCCC	5'	Diff	gp2b	....((..(((((((....)))))))..))...	26	51.5	-13.4	0.8	304	4833.5	1650.5	796	2150.5	7804	4791.5	4426	1028.08	5585.68	1871.26	1137.5	2931.13	1636.49	3457.8	3891.59	high
56	55	mes-MIR319c-p3_1ss17AC	AATAGGAAATGGTAACCGTGAT	22	Sedum_Unigene_BMK.40299	-	1719	1811	aacggtccccacacatcaccatgaaccatctcgaatatttcggtagaaacatgtctgctAATAGGAAATGGTAACCGTGATtgcttggccatc	1	mes-MIR319c,	mes-MIR319c	gcaatatgttaacgttaatcaggacatagtaatgagaaatggtttaagagagcttccttcagtccactcatggacgggtgaagggtttgaattatatgccgactcattcattcaaacacaataggaaatggtaacagtgattgctattgtgaatgtgtgaatgatgcgggagataaatttcatccttctcttctctgtgcTTGGACTGAAGGGAGCTCCCTttaactgtttctt	mes-MIR319c-p3	aataggaaatggtaacagtgat	3'	New	gp2b	...((((....((.(((((.....(((((.((...((((..((((((......)))))))))).)).)))))....)))))))...))))...	87	45.2	-20.2	0.5	0	1	0	0	0	1	0	0	0	1.15562	0	0	0	0.209699	0	0	low
57	56	mtr-miR393a_R+1_1ss21CT	TCCAAAGGGATCGCATTGATTC	22	Sedum_Unigene_BMK.62158	+	1	127	caTCCAAAGGGATCGCATTGATCCggccgccgcttgatctcactgtgcgtactatatcagtagtctctctgaatggttgatcagctgctagttttcgggatcAATGCCATCTCTTTGGATTtctcct	20	mtr-MIR393a,mtr-MIR393b,csi-MIR393,ptc-MIR393b,ptc-MIR393a,ptc-MIR393c,stu-MIR393,cpa-MIR393,cme-MIR393b,cme-MIR393c,cme-MIR393a,mes-MIR393b,mes-MIR393a,mes-MIR393c,mes-MIR393d,rco-MIR393,ata-MIR393,bdi-MIR393a,bdi-MIR393b,	mtr-MIR393b	aggcaTCCAAAGGGATCGCATTGATCccaaatctaattaagtccctagctacttaattaacaacttaatttccttaatatctcataataTTTGGGATCATGCTATCCCTTtggattcat	mtr-miR393a	TCCAAAGGGATCGCATTGATC	5'	Diff	gp2b	.((((((((((((.((((((((((.((.((.(((.((((..((.....))(((((.((((........))))))))).))))))).))..)).....)))))))))).)))))))))))).......	119	48	-45.7	0.8	0.5	1.5	0.5	0	0	5.5	0	1	1.69092	1.73343	0.566877	0	0	1.15335	0	0.879257	low
57	57	cme-MIR393b-p3_1ss1CA	AATGCCATCTCTTTGGATT	19	Sedum_Unigene_BMK.62158	+	1	127	caTCCAAAGGGATCGCATTGATCCggccgccgcttgatctcactgtgcgtactatatcagtagtctctctgaatggttgatcagctgctagttttcgggatcAATGCCATCTCTTTGGATTtctcct	20	mtr-MIR393a,mtr-MIR393b,csi-MIR393,ptc-MIR393b,ptc-MIR393a,ptc-MIR393c,stu-MIR393,cpa-MIR393,cme-MIR393b,cme-MIR393c,cme-MIR393a,mes-MIR393b,mes-MIR393a,mes-MIR393c,mes-MIR393d,rco-MIR393,ata-MIR393,bdi-MIR393a,bdi-MIR393b,	cme-MIR393b	caggaagcaTCCAAAGGGATCGCATTGATCccactttgtagcaattttttctgtttctttttctttttttttaccttttcatgttttcttttttaccctcttctgctatggaatttggatcatgccatctctttggattcctcctgc	cme-MIR393b-p3	catgccatctctttggatt	3'	New	gp2b	.((((((((((((.((((((((((.((.((.(((.((((..((.....))(((((.((((........))))))))).))))))).))..)).....)))))))))).)))))))))))).......	119	48	-45.7	0.8	0	1	0	0	0	0	0	1	0	1.15562	0	0	0	0	0	0.879257	low
58	58	mtr-miR393a_R-3_1ss18GT	TCCAAAGGGATCGCATTT	18	Sedum_Unigene_BMK.48704	-	1	139	ttggtggtgcctccgggtctgtcggagtggatccatcctcatttattacttcaacattcagcctccgcatacactggcctaacagtcgacatgctctcaaactaattgagcaagacgacaTCCAAAGGGATCGCATTGt	19	mtr-MIR393a,mtr-MIR393b,csi-MIR393,ptc-MIR393b,ptc-MIR393c,ptc-MIR393a,stu-MIR393,cpa-MIR393,cme-MIR393c,cme-MIR393a,cme-MIR393b,mes-MIR393d,mes-MIR393c,mes-MIR393b,mes-MIR393a,rco-MIR393,ata-MIR393,bdi-MIR393b,bdi-MIR393a,	mtr-MIR393b	aggcaTCCAAAGGGATCGCATTGATCccaaatctaattaagtccctagctacttaattaacaacttaatttccttaatatctcataataTTTGGGATCATGCTATCCCTTtggattcat	mtr-miR393a	TCCAAAGGGATCGCATTGATC	3'	Diff	gp2b	...(((((.(((((((((.((.((((((((((.......................)))))..))))))).)).)))).......((((...(((((...........)))))...))))......))).))))).....	131	48.9	-36	0.5	0.5	3	2.5	0.5	1.5	30.5	12.5	8	1.69092	3.46685	2.83438	0.714509	2.0445	6.39583	9.02066	7.03406	low
59	58	mtr-miR393a_R-3_1ss18GT	TCCAAAGGGATCGCATTT	18	Sedum_Unigene_BMK.82394	-	121	155	TCCAAAGGGATCGCATTGtttcatactttcccacg	19	mtr-MIR393a,mtr-MIR393b,csi-MIR393,ptc-MIR393a,ptc-MIR393c,ptc-MIR393b,stu-MIR393,cpa-MIR393,cme-MIR393b,cme-MIR393c,cme-MIR393a,mes-MIR393b,mes-MIR393c,mes-MIR393d,mes-MIR393a,rco-MIR393,ata-MIR393,bdi-MIR393a,bdi-MIR393b,	mtr-MIR393b	aggcaTCCAAAGGGATCGCATTGATCccaaatctaattaagtccctagctacttaattaacaacttaatttccttaatatctcataataTTTGGGATCATGCTATCCCTTtggattcat	mtr-miR393a	TCCAAAGGGATCGCATTGATC	5'	Diff	gp2b	......((((..................))))...	26	45.7	-4.7	0.3	0.5	3	2.5	0.5	1.5	30.5	12.5	8	1.69092	3.46685	2.83438	0.714509	2.0445	6.39583	9.02066	7.03406	low
60	59	mtr-miR393a_R-3_1ss18GA	TCCAAAGGGATCGCATTA	18	Sedum_Unigene_BMK.48705	-	1464	1602	TCCAAAGGGATCGCATTGtctccagctttccagcatttgccaaaagtgcttcatccccaaaaggagagtctcttatttcaagctttctgagattttcacaccccgagagcaagtgatggagtccattgtcgctctcccc	19	mtr-MIR393a,mtr-MIR393b,csi-MIR393,ptc-MIR393b,ptc-MIR393c,ptc-MIR393a,stu-MIR393,cpa-MIR393,cme-MIR393c,cme-MIR393a,cme-MIR393b,mes-MIR393d,mes-MIR393c,mes-MIR393b,mes-MIR393a,rco-MIR393,ata-MIR393,bdi-MIR393b,bdi-MIR393a,	mtr-MIR393b	aggcaTCCAAAGGGATCGCATTGATCccaaatctaattaagtccctagctacttaattaacaacttaatttccttaatatctcataataTTTGGGATCATGCTATCCCTTtggattcat	mtr-miR393a	TCCAAAGGGATCGCATTGATC	5'	Diff	gp2b	......((((.((((.((.(((((((((((.(((((((.....))))))).............(((((((((................))))))))).......))))))......)))))..)).)).))...)))).	132	48.2	-37	0.6	0	0	0	0	0	0.5	0	0.5	0	0	0	0	0	0.10485	0	0.439629	low
61	60	cpa-MIR393-p3_1ss13GA	ATATATATATATATGTGTGTGTG	23	Sedum_Unigene_BMK.59292	-	191	240	taccacacacactaatgctctcctATATATATATATATGTGTGTGTGtgt	1	cpa-MIR393,cpa-MIR393,	cpa-MIR393	TCCAAAGGGATCGCATTGATCCtttacaaggtgaaagcaatctatatatatatatgtgtgtgtgtgtatataagtctgtctcctgtatatatagagtttaggatcatgctatccctttggatt	cpa-MIR393-p3	atatatatatatgtgtgtgtgtg	3'	New	gp2b	...(((((((((............((((((....))))))))))))))).	46	34	-13.4	0.8	0	0	0	0	0	1	0	0	0	0	0	0	0	0.209699	0	0	low
62	61	mtr-miR393a_R-1_1ss19AT	TCCAAAGGGATCGCATTGTT	20	Sedum_Unigene_BMK.60895	-	1824	1848	TCCAAAGGGATCGCATTGTCtcata	19	mtr-MIR393a,mtr-MIR393b,csi-MIR393,ptc-MIR393b,ptc-MIR393c,ptc-MIR393a,stu-MIR393,cpa-MIR393,cme-MIR393c,cme-MIR393a,cme-MIR393b,mes-MIR393d,mes-MIR393c,mes-MIR393b,mes-MIR393a,rco-MIR393,ata-MIR393,bdi-MIR393b,bdi-MIR393a,	mtr-MIR393b	aggcaTCCAAAGGGATCGCATTGATCccaaatctaattaagtccctagctacttaattaacaacttaatttccttaatatctcataataTTTGGGATCATGCTATCCCTTtggattcat	mtr-miR393a	TCCAAAGGGATCGCATTGATC	5'	Diff	gp2b	......(((((......)))))...	16	44	-3.7	0.3	0	0.5	1.5	1.5	0.5	26.5	9	5	0	0.577809	1.70063	2.14353	0.6815	5.55703	6.49488	4.39629	low
63	62	ptc-MIR394a-p5_1ss21TA	TTTTTGGCATTCTGTCCACCA	21	Sedum_Unigene_BMK.65600	+	287	309	TTTTTGGCATTCTGTCCACCTCC	18	csi-MIR394,ptc-MIR394a,ptc-MIR394b,nta-MIR394,sly-MIR394,stu-MIR384,cpa-MIR394a,cpa-MIR394b,cme-MIR394a,cme-MIR394b,mes-MIR394c,mes-MIR394a,mes-MIR394b,ahy-MIR394,cca-MIR394,ssl-MIR394,ata-MIR394,bdi-MIR394,	ptc-MIR394a	tcatgtgggttttgcaaagggtttcttacagagttttTTGGCATTCTGTCCACCTCCatctgtagaaactacaagttgttctactttctggaggtgggcatactgccaactgagctCTGTTGGTCTCTCTTTGTAAaaccctcgtga	ptc-MIR394a-p5	tttTTGGCATTCTGTCCACCT	5'	New	gp2b	....((((.....).))).....	14	47.8	-1.4	0.1	0	0	0	0	0	1	1	0	0	0	0	0	0	0.209699	0.721653	0	low
63	63	csi-miR394_L+1	TTTGGCATTCTGTCCACCTCC	21	Sedum_Unigene_BMK.65600	+	287	309	TTTTTGGCATTCTGTCCACCTCC	18	csi-MIR394,ptc-MIR394a,ptc-MIR394b,nta-MIR394,sly-MIR394,stu-MIR384,cpa-MIR394a,cpa-MIR394b,cme-MIR394a,cme-MIR394b,mes-MIR394c,mes-MIR394a,mes-MIR394b,ahy-MIR394,cca-MIR394,ssl-MIR394,ata-MIR394,bdi-MIR394,	csi-MIR394	cttcttacagagtttaTTGGCATTCTGTCCACCTCCgttccccatcgattgaatctgaaagcctttttcttttcttgtttttgtgcttctctctttcatgctcatggaggtgggcatactgccaactgagctctgttggcttctctt	csi-miR394	TTGGCATTCTGTCCACCTCC	3'	Diff	gp2b	....((((.....).))).....	14	47.8	-1.4	0.1	8.5	42.5	24	26	21.5	379	93	113.5	28.7457	49.1137	27.2101	37.1545	29.3045	79.476	67.1137	99.7957	middle
64	63	csi-miR394_L+1	TTTGGCATTCTGTCCACCTCC	21	Sedum_Unigene_BMK.60766	-	1181	1286	tacgTTTGGCATTCTGTCAACCTCCttccacaaaagagtcatcttttgcagttcccacacacatacacaagtggccgcattcttcgtcaccagacccacaagcata	18	csi-MIR394,ptc-MIR394a,ptc-MIR394b,nta-MIR394,sly-MIR394,stu-MIR384,cpa-MIR394a,cpa-MIR394b,cme-MIR394a,cme-MIR394b,mes-MIR394c,mes-MIR394a,mes-MIR394b,ahy-MIR394,cca-MIR394,ssl-MIR394,ata-MIR394,bdi-MIR394,	csi-MIR394	cttcttacagagtttaTTGGCATTCTGTCCACCTCCgttccccatcgattgaatctgaaagcctttttcttttcttgtttttgtgcttctctctttcatgctcatggaggtgggcatactgccaactgagctctgttggcttctctt	csi-miR394	TTGGCATTCTGTCCACCTCC	5'	Diff	gp2b	...(((((....((((..............(((((((....)))))))..((..((((............))))..))............))))....)))))...	100	47.2	-19.5	0.4	8.5	42.5	24	26	21.5	379	93	113.5	28.7457	49.1137	27.2101	37.1545	29.3045	79.476	67.1137	99.7957	middle
65	64	mtr-miR395a_1ss1AC	CTGAAGTGTTTGGGGGAACTC	21	Sedum_Unigene_BMK.40110	-	1356	1471	cctaCTGAAGTGTTTGGGGGAACTCtagctatcaaactgacttacaaaacatgtgacttcagatgcggaagttgtaaacaaagtctacagaatgcatgtgagttttcttgagctcg	86	mtr-MIR395a,mtr-MIR395l,mtr-MIR395n,mtr-MIR395i,mtr-MIR395j,mtr-MIR395m,mtr-MIR395d,mtr-MIR395o,mtr-MIR395e,mtr-MIR395f,mtr-MIR395c,mtr-MIR395g,mtr-MIR395k,mtr-MIR395h,csi-MIR395,ptc-MIR395c,ptc-MIR395k,ptc-MIR395f,ptc-MIR395b,ptc-MIR395d,ptc-MIR395g,ptc-MIR395h,ptc-MIR395i,ptc-MIR395j,ptc-MIR395e,ptc-MIR395a,nta-MIR395a,nta-MIR395c,nta-MIR395b,sly-MIR395b,sly-MIR395a,stu-MIR395f,stu-MIR395g,stu-…	mtr-MIR395c	gagttcctttgaacgcttcatgcatgagaatatctatttggtctaatatccattagaaaagatagtcttttcttctATGAAGTGTTTGGGGGAACTC	mtr-miR395a	ATGAAGTGTTTGGGGGAACTC	5'	Diff	gp2b	...........(((..((..(((((..((..((...((((.(((((.....)))))..))))..(..((..(((....)))..))..).))..))....)))))..))..)))...	102	41.4	-28.8	0.6	25	385	76.5	126	164.5	4078	615	427.5	84.5461	444.913	86.7322	180.056	224.213	855.153	443.816	375.883	middle
66	64	mtr-miR395a_1ss1AC	CTGAAGTGTTTGGGGGAACTC	21	Sedum_Unigene_BMK.79413	+	30	172	cataCTGAAGTGTTTGGGGGAACTCccggtgccacctgatcaaagtcattattttcttggcagcttatgaaagtttaaggttgtttttctccagctcgataatcgctttgtaattaagggcttcatggttataatacttttca	86	mtr-MIR395a,mtr-MIR395l,mtr-MIR395n,mtr-MIR395i,mtr-MIR395j,mtr-MIR395m,mtr-MIR395d,mtr-MIR395o,mtr-MIR395e,mtr-MIR395f,mtr-MIR395c,mtr-MIR395g,mtr-MIR395k,mtr-MIR395h,csi-MIR395,ptc-MIR395c,ptc-MIR395k,ptc-MIR395f,ptc-MIR395b,ptc-MIR395d,ptc-MIR395g,ptc-MIR395h,ptc-MIR395i,ptc-MIR395j,ptc-MIR395e,ptc-MIR395a,nta-MIR395a,nta-MIR395c,nta-MIR395b,sly-MIR395b,sly-MIR395a,stu-MIR395f,stu-MIR395g,stu-…	mtr-MIR395c	gagttcctttgaacgcttcatgcatgagaatatctatttggtctaatatccattagaaaagatagtcttttcttctATGAAGTGTTTGGGGGAACTC	mtr-miR395a	ATGAAGTGTTTGGGGGAACTC	5'	Diff	gp2b	......((((((((.((((....))))...(((.......(((((..((((((...((((((((((((....))...)))))).......))))...))))))..)))))........)))...........))))))))...	134	39.2	-30.9	0.6	25	385	76.5	126	164.5	4078	615	427.5	84.5461	444.913	86.7322	180.056	224.213	855.153	443.816	375.883	middle
67	65	mtr-miR395a_L-1_1ss21CG	TGAAGTGTTTGGGGGAACTG	20	Sedum_Unigene_BMK.43494	-	34	140	agatctctaaagacgtcatcaatagcaagcacaattggcaccgacatattaacaagcgaaccatcgctaagtcggagcgaattgaaaTGAAGTGTTTGGAGGAACTG	78	mtr-MIR395a,mtr-MIR395l,mtr-MIR395n,mtr-MIR395h,mtr-MIR395i,mtr-MIR395j,mtr-MIR395m,mtr-MIR395d,mtr-MIR395o,mtr-MIR395e,mtr-MIR395f,mtr-MIR395c,mtr-MIR395g,csi-MIR395,ptc-MIR395c,ptc-MIR395k,ptc-MIR395f,ptc-MIR395b,ptc-MIR395d,ptc-MIR395g,ptc-MIR395h,ptc-MIR395i,ptc-MIR395j,ptc-MIR395e,nta-MIR395a,nta-MIR395c,nta-MIR395b,sly-MIR395b,sly-MIR395a,stu-MIR395f,stu-MIR395g,stu-MIR395h,stu-MIR395i,stu-…	mtr-MIR395c	gagttcctttgaacgcttcatgcatgagaatatctatttggtctaatatccattagaaaagatagtcttttcttctATGAAGTGTTTGGGGGAACTC	mtr-miR395a	ATGAAGTGTTTGGGGGAACTC	3'	Diff	gp2b	...((((((((.((.((((............(((((.((.(((((.........(((((....)))))..))))).)).)))))..)))).)).)))))))).....	99	43	-29.7	0.6	0	1	0	0	0	15.5	2	0	0	1.15562	0	0	0	3.25034	1.44331	0	low
68	66	rco-MIR395a-p3_1ss8TC	GTTCCCTCGAACACTTCAC	19	225903139	-	95	157	tttgcaggacttggtctggttgtcagGTTCCCTCGAATACTTCACcatggccgcttctgctga	1	rco-MIR395a,rco-MIR395e,	rco-MIR395a	ctagagttcccttgaacacttcactgggacgaaaatccattcttccaaCTGAAGTGTTTGGGGGAACTCttggt	rco-MIR395a-p3	gttcccttgaacacttcac	3'	New	gp2b	...((((((..(((((((((.(....((((....))))....))))).))))).))))))...	57	52.4	-19.6	0.6	0	0	0	0	0	5	0	0	0	0	0	0	0	1.0485	0	0	low
69	67	ata-MIR396d-p5	TCCACAGGCTTTCTTGAACTG	21	Sedum_Unigene_BMK.41793	-	106	159	acagtttgaggtgatTCCACAGGCTTTCTTGAACGGtttttgcctctatgcata	5	ata-MIR396d,ata-MIR396a,ata-MIR396b,bdi-MIR396b,bdi-MIR396a,far-MIR396,	ata-MIR396d	gggcatgctcTCCACAGGCTTTCTTGAACTGtgaactcgcggggatggggattccctggattgtggcgctcctgccttctcttcggccgtctccgcctgttgatgGTTCAAGAAAGCCCATGGAAAccatgcccgc	ata-MIR396d-p5	TCCACAGGCTTTCTTGAACTG	5'	New	gp2b	...((..((((..(..((.((((....))))...))...)..))))...))...	48	42.6	-13	0.6	13.5	17	30	4	14.5	878.5	31	5	45.6549	19.6455	34.0126	5.71608	19.7635	184.221	22.3712	4.39629	middle
69	68	ata-miR396a-5p_L-3	ACAGGCTTTCTTGAACTG	18	Sedum_Unigene_BMK.41793	-	106	159	acagtttgaggtgatTCCACAGGCTTTCTTGAACGGtttttgcctctatgcata	5	ata-MIR396d,ata-MIR396a,ata-MIR396b,bdi-MIR396b,bdi-MIR396a,far-MIR396,	ata-MIR396a	ggccatgctcTCCACAGGCTTTCTTGAACTGtcaactcgcgcgcgccggccatccatggccttcctttgctgccgaattcgcatatgctcttgcatgtctcgatctcgtgcgatccgatggatctctgcctgccttgttgatgGTTCAAGAAAGTCCTTGGAAAacatgcccgc	ata-miR396a-5p	TCCACAGGCTTTCTTGAACTG	3'	Diff	gp2b	...((..((((..(..((.((((....))))...))...)..))))...))...	48	42.6	-13	0.6	0	0	0	0	0	1.5	0	0	0	0	0	0	0	0.314549	0	0	low
70	69	ata-miR396a-5p_R-1	TCCACAGGCTTTCTTGAACT	20	Sedum_Unigene_BMK.1449	-	188	322	TCCACAGGCTTTCTTGAACGgtttctgccacggtgcatgtgtcgttcacaatactttgagtctggataagcatctttcgagcaacgccacttcttgccgtccgtcctcctgcatctccctggctccgggtcatac	5	ata-MIR396d,ata-MIR396a,ata-MIR396b,bdi-MIR396b,bdi-MIR396a,far-MIR396,	ata-MIR396a	ggccatgctcTCCACAGGCTTTCTTGAACTGtcaactcgcgcgcgccggccatccatggccttcctttgctgccgaattcgcatatgctcttgcatgtctcgatctcgtgcgatccgatggatctctgcctgccttgttgatgGTTCAAGAAAGTCCTTGGAAAacatgcccgc	ata-miR396a-5p	TCCACAGGCTTTCTTGAACTG	5'	Diff	gp2b	..............(((.(((.....((((.(((((.((((.....)))).......(((..(((((..((.((....))))...((........)).)))))..)))..)))))....)))).)))..)))...	118	53.3	-28.3	0.4	0	1	1	1.5	0.5	48.5	2.5	0.5	0	1.15562	1.13375	2.14353	0.6815	10.1704	1.80413	0.439629	middle
71	69	ata-miR396a-5p_R-1	TCCACAGGCTTTCTTGAACT	20	Sedum_Unigene_BMK.48500	-	322	461	TCCACAGGCTTTCTTGAACGatttctaccacggttcatatgacgctcacagtacttatgtcctaatgctacgtctcttgaacacctccatttcttcccatctgtcctcctgcatctccctggctcaggatccatccctgc	5	ata-MIR396d,ata-MIR396a,ata-MIR396b,bdi-MIR396b,bdi-MIR396a,far-MIR396,	ata-MIR396a	ggccatgctcTCCACAGGCTTTCTTGAACTGtcaactcgcgcgcgccggccatccatggccttcctttgctgccgaattcgcatatgctcttgcatgtctcgatctcgtgcgatccgatggatctctgcctgccttgttgatgGTTCAAGAAAGTCCTTGGAAAacatgcccgc	ata-miR396a-5p	TCCACAGGCTTTCTTGAACTG	5'	Diff	gp2b	....((((........................(((((...((((..((.((.((....)).))..))...))))...)))))........................(((((..((.....))..)))))......)))).	135	49.3	-21.7	0.3	0	1	1	1.5	0.5	48.5	2.5	0.5	0	1.15562	1.13375	2.14353	0.6815	10.1704	1.80413	0.439629	middle
72	70	mtr-miR396b-5p_R-1_1ss9CT	TTCCACAGTTTTCTTGAACT	20	Sedum_Unigene_BMK.17520	-	411	456	ttagatattgttccagcttcaactccTTCCACAGTATTCTTGAACT	47	mtr-MIR396b,mtr-MIR396a,ccl-MIR396,csi-MIR396a,csi-MIR396b,csi-MIR396c,ptc-MIR396d,ptc-MIR396c,ptc-MIR396b,ptc-MIR396e,ptc-MIR396a,nta-MIR396c,nta-MIR396b,nta-MIR396a,sly-MIR396a,sly-MIR396b,stu-MIR396,bra-MIR396,cpa-MIR396,cme-MIR396c,cme-MIR396b,cme-MIR396a,cme-MIR396d,hbr-MIR396b,mes-MIR396d,mes-MIR396f,mes-MIR396e,mes-MIR396a,mes-MIR396b,mes-MIR396c,rco-MIR396,aau-MIR396,pab-MIR396a,pta-MIR39…	mtr-MIR396b	tattcTTCCACAGCTTTCTTGAACTGcatccaaattgagttcctttgcattgccatggccattgttttgcgGTTCAATAAAGCTGTGGGAAGata	mtr-miR396b-5p	TTCCACAGCTTTCTTGAACTG	3'	Diff	gp2b	...((((((((...((.........))...))))))))........	35	37	-3.2	0.2	0	0	0	0	0	0.5	0	1	0	0	0	0	0	0.10485	0	0.879257	low
73	71	ata-miR396a-5p_1ss21GA	TCCACAGGCTTTCTTGAACTA	21	Sedum_Unigene_BMK.32677	-	237	371	cctTCCACAGGCTTTCTTGAACGAtggcggcctctattgagatgcttatcacaatacttatgaccatgaacagcatctttcgcacaacgccatttctttccatctgttctacgacacctccctggctctggatcc	5	ata-MIR396d,ata-MIR396a,ata-MIR396b,bdi-MIR396b,bdi-MIR396a,far-MIR396,	ata-MIR396a	ggccatgctcTCCACAGGCTTTCTTGAACTGtcaactcgcgcgcgccggccatccatggccttcctttgctgccgaattcgcatatgctcttgcatgtctcgatctcgtgcgatccgatggatctctgcctgccttgttgatgGTTCAAGAAAGTCCTTGGAAAacatgcccgc	ata-miR396a-5p	TCCACAGGCTTTCTTGAACTG	5'	Diff	gp2b	...((((((((...........(((((((.........((((((((..(((...............)))..))))))))........)))))))..........((((....))))....))))....))))...	129	48.1	-27.9	0.4	0	0	0	0	1	2	0	0	0	0	0	0	1.363	0.419398	0	0	low
74	72	mtr-miR396b-5p	TTCCACAGCTTTCTTGAACTG	21	Sedum_Unigene_BMK.51907	+	73	224	tttttgtattcTTCCACAGCTTTCTTGAACTGcatagtgttatgatcacttcaatcctcctcaccaagtaaaaacatcacttgttttggtgtactgtgtttgatcgatgtgttcaatgatcggtctgatctcagttcagttcaataaagctg	55	mtr-MIR396b,mtr-MIR396a,mtr-MIR396c,ccl-MIR396,csi-MIR396a,csi-MIR396b,csi-MIR396c,ptc-MIR396b,ptc-MIR396a,ptc-MIR396d,ptc-MIR396c,ptc-MIR396e,ptc-MIR396f,ptc-MIR396g,nta-MIR396a,nta-MIR396c,nta-MIR396b,sly-MIR396a,sly-MIR396b,stu-MIR396,bra-MIR396,cpa-MIR396,cme-MIR396b,cme-MIR396c,cme-MIR396a,cme-MIR396d,cme-MIR396e,hbr-MIR396b,mes-MIR396a,mes-MIR396b,mes-MIR396d,mes-MIR396f,mes-MIR396e,mes-MIR…	mtr-MIR396b	tattcTTCCACAGCTTTCTTGAACTGcatccaaattgagttcctttgcattgccatggccattgttttgcgGTTCAATAAAGCTGTGGGAAGata	mtr-miR396b-5p	TTCCACAGCTTTCTTGAACTG	5'	Yes	gp2b	................(((((((.((((((((...((((.......))))...........((((((.....((((.....)))))))))).((((.((..(((((((((.....)).)))))))..))..)))).)))))))).)))))))	136	37.5	-38.1	0.7	455	2026	1093.5	831	659.5	11378	1982.5	2288	1538.74	2341.28	1239.76	1187.51	898.898	2385.96	1430.68	2011.74	middle
75	73	mtr-miR396b-5p_L-3	CACAGCTTTCTTGAACTG	18	Sedum_Unigene_BMK.51907	-	209	349	tccCACAGCTTTATTGAACTGaactgagatcagaccgatcattgaacacatcgatcaaacacagtacaccaaaacaagtgatgtttttacttggtgaggaggattgaagtgatcataacactatgcagttcaagaaagctg	23	mtr-MIR396b,csi-MIR396a,csi-MIR396b,ptc-MIR396b,ptc-MIR396a,nta-MIR396a,sly-MIR396a,cpa-MIR396,cme-MIR396b,cme-MIR396e,hbr-MIR396b,mes-MIR396a,mes-MIR396b,aau-MIR396,cca-MIR396b,lja-MIR396,dpr-MIR396,ssl-MIR396,ata-MIR396e,bdi-MIR396c,bdi-MIR396d,sof-MIR396,ssp-MIR396,	mtr-MIR396b	tattcTTCCACAGCTTTCTTGAACTGcatccaaattgagttcctttgcattgccatggccattgttttgcgGTTCAATAAAGCTGTGGGAAGata	mtr-miR396b-5p	TTCCACAGCTTTCTTGAACTG	5'	Diff	gp2b	.....(((((((.((((((((......((((.....))))..(((.(((.((((((............((....(((((((.....)))))))....))..)))))).))).)))..........)))))))).)))))))	136	39.7	-41.1	0.7	1	4	2	1	0.5	6	3	2	3.38185	4.62247	2.26751	1.42902	0.6815	1.2582	2.16496	1.75851	low
76	74	ata-miR396a-5p	TCCACAGGCTTTCTTGAACTG	21	Sedum_Unigene_BMK.53890	-	348	438	TCCACAGGCTTTCTTGAACGGtggcggcctctgttgatatgccgctcacaatacttctgatcagtcactgcatctctcgagcatcgccatt	5	ata-MIR396d,ata-MIR396a,ata-MIR396b,bdi-MIR396b,bdi-MIR396a,far-MIR396,	ata-MIR396a	ggccatgctcTCCACAGGCTTTCTTGAACTGtcaactcgcgcgcgccggccatccatggccttcctttgctgccgaattcgcatatgctcttgcatgtctcgatctcgtgcgatccgatggatctctgcctgccttgttgatgGTTCAAGAAAGTCCTTGGAAAacatgcccgc	ata-miR396a-5p	TCCACAGGCTTTCTTGAACTG	5'	Yes	gp2b	......(((...(((((...((((((((.((....))...))))).))).........((((((...))).)))..)))))....)))...	82	51.6	-24	0.5	13.5	17	30	4	14.5	877.5	31	5	45.6549	19.6455	34.0126	5.71608	19.7635	184.221	22.3712	4.39629	middle
77	75	mtr-miR396a-5p_1ss21TG	TTCCACAGCTTTCTTGAACTG	21	Sedum_Unigene_BMK.54058	+	20	85	cttagattgttgattgaaagagatttgagtctcgtcatgctcTTCCACAGCTTTCTTGAACTTctt	57	mtr-MIR396a,mtr-MIR396b,mtr-MIR396c,ccl-MIR396,csi-MIR396c,csi-MIR396a,csi-MIR396b,ptc-MIR396d,ptc-MIR396c,ptc-MIR396e,ptc-MIR396b,ptc-MIR396a,ptc-MIR396g,ptc-MIR396f,nta-MIR396c,nta-MIR396b,nta-MIR396a,sly-MIR396b,sly-MIR396a,stu-MIR396,bra-MIR396,cpa-MIR396,cme-MIR396c,cme-MIR396a,cme-MIR396d,cme-MIR396b,cme-MIR396e,hbr-MIR396b,hbr-MIR396a,mes-MIR396d,mes-MIR396f,mes-MIR396e,mes-MIR396c,mes-MIR…	mtr-MIR396a	tgcttTTCCACAGCTTTCTTGAACTTctttcgtatcttaaatctgttttcaagattaaaagtcctagaaGCTCAAGAAAGCTGTGGGAGAata	mtr-miR396a-5p	TTCCACAGCTTTCTTGAACTT	3'	Diff	gp2b	...(((..((((..((.(((((...(((......)))..))))).))))))..)))..........	53	37.9	-12.9	0.5	449	1970.5	1061.5	826	624.5	11158.5	1958.5	2237	1538.74	2341.28	1239.76	1187.51	898.898	2385.96	1430.68	2011.74	middle
78	76	mtr-miR396a-5p_1ss18AG	TTCCACAGCTTTCTTGAGCTT	21	Sedum_Unigene_BMK.54058	-	127	217	gcaaaggcagtggcttccagtttcctactactgtgaagaaaaccctaaataagcctcaaaggccatgtttTCCCACAGCTTTCTTGAGCTT	29	mtr-MIR396a,ccl-MIR396,csi-MIR396c,ptc-MIR396d,ptc-MIR396c,ptc-MIR396e,nta-MIR396c,nta-MIR396b,sly-MIR396b,stu-MIR396,bra-MIR396,cme-MIR396c,cme-MIR396a,cme-MIR396d,hbr-MIR396a,mes-MIR396d,mes-MIR396f,mes-MIR396e,mes-MIR396c,rco-MIR396,pde-MIR396,pta-MIR396,cca-MIR396c,cca-MIR396a,ama-MIR396,ata-MIR396c,bdi-MIR396e,	mtr-MIR396a	tgcttTTCCACAGCTTTCTTGAACTTctttcgtatcttaaatctgttttcaagattaaaagtcctagaaGCTCAAGAAAGCTGTGGGAGAata	mtr-miR396a-5p	TTCCACAGCTTTCTTGAACTT	3'	Diff	gp2b	...(((((.((((((((((((........)))).))))........(((((.(((.....)))..)))))..)))).))))).........	79	45.1	-21.1	0.5	0	1.5	0	0	0.5	1	0	1	0	1.73343	0	0	0.6815	0.209699	0	0.879257	low
79	77	mtr-miR399c	TGCCAAAGGAGATTTGCCCTG	21	Sedum_Unigene_BMK.22946	-	411	433	TGCCAAAGGAGATTTGTCCTGca	4	mtr-MIR399c,mtr-MIR399h,mtr-MIR399i,cca-MIR399,	mtr-MIR399i	aatgatagagcaaatctctattagcagaacgaagtagaaagcttggacatgcatgcttctggttTGCCAAAGGAGATTTGCCCTGccatt	mtr-miR399c	TGCCAAAGGAGATTTGCCCTG	5'	Yes	gp2b	.((...((((......)))))).	21	47.8	-4	0.4	0	0	0	0	0	1.5	0	0	0	0	0	0	0	0.314549	0	0	low
80	78	cme-miR399a_L+2R-2	ACTGCCAAAGGAGATTTGCCC	21	Sedum_Unigene_BMK.46167	-	669	761	ATTGCCAAAGGAGATTTGCCCaataatggacggaagaatcctcgaaaaggaaacttcacaggagccttccaactgaaggaattgaaacttgat	17	mtr-MIR399l,mtr-MIR399p,pvu-MIR399a,csi-MIR399d,csi-MIR399b,ptc-MIR399i,sly-MIR399,stu-MIR399i,cme-MIR399a,cme-MIR399c,cme-MIR399d,cme-MIR399g,cme-MIR399e,cme-MIR399b,mes-MIR399f,rco-MIR399a,cca-MIR399,vun-MIR399a,	cme-MIR399a	attactgggcaattactcttttggcagatatgttatgcatgctcttgatgacttatgtgtcaagaagcatacttgctaacTGCCAAAGGAGATTTGCCCCGcaatattctc	cme-miR399a	TGCCAAAGGAGATTTGCCCCG	5'	Diff	gp2b	.......(((..(((((..(((....)))..(((((..((((....(((....)))...))))..)))))........)))))....)))...	83	41.9	-20.3	0.5	0	0	0	0	0	1.5	0	0	0	0	0	0	0	0.314549	0	0	low
81	79	mtr-miR399l_1ss1TC	CGCCAAAGGAGAGTTGCCCTG	21	Sedum_Unigene_BMK.50636	-	439	565	atgtgggatggatagttgtagggctactctccgtttggcaggcattcctgatatatcagaggatgtaaggacatagtacgattgttcCGCCAAAGGAGAGTTGCCCTGtgactatttcagcccaatg	36	mtr-MIR399l,mtr-MIR399p,pvu-MIR399a,csi-MIR399d,csi-MIR399b,csi-MIR399c,csi-MIR399e,ptc-MIR399e,ptc-MIR399i,ptc-MIR399f,ptc-MIR399g,nta-MIR399d,nta-MIR399c,nta-MIR399a,nta-MIR399f,nta-MIR399e,nta-MIR399g,nta-MIR399b,sly-MIR399,stu-MIR399l,stu-MIR399m,stu-MIR399k,stu-MIR399o,stu-MIR399n,stu-MIR399i,stu-MIR399j,cme-MIR399d,cme-MIR399e,cme-MIR399b,cme-MIR399g,mes-MIR399f,mes-MIR399a,rco-MIR399a,vun-…	mtr-MIR399l	aacaatagggcacctctctcctggcaagtaaaaagggctcagtgccaataactTGCCAAAGGAGAGTTGCCCTGtggct	mtr-miR399l	TGCCAAAGGAGAGTTGCCCTG	3'	Diff	gp2b	...((((.((((((((..((((((.(((((((.((((((..((((((((((....)))).))))))..(((((.........))))).))))))))))))).))))))..)))))).)).))))...	121	47.2	-63.4	1.1	7	4	19	6.5	0.5	95.5	5	19	23.6729	4.62247	21.5413	9.28862	0.6815	20.0263	3.60826	16.7059	middle
82	80	mtr-miR399c_1ss13TG	TGCCAAAGGAGAGTTGCCCTG	21	Sedum_Unigene_BMK.8460	+	1	163	caacgacatgtgtaataatgatttgcagggcataacttcattggcagatggtatacattgacttgtgaacttgtgacagtttgaagttatgattgcacaacttacTGCCAAAGGAGATTTGCCCTGtaaatcatttgtgcaattcgaggtaatcgtgtcgact	40	mtr-MIR399c,mtr-MIR399h,mtr-MIR399i,mtr-MIR399l,mtr-MIR399p,pvu-MIR399a,csi-MIR399a,csi-MIR399d,csi-MIR399b,csi-MIR399c,csi-MIR399e,ptc-MIR399b,ptc-MIR399i,ptc-MIR399e,ptc-MIR399f,ptc-MIR399g,sly-MIR399,stu-MIR399i,cme-MIR399a,cme-MIR399c,cme-MIR399d,cme-MIR399e,cme-MIR399b,cme-MIR399g,mes-MIR399c,mes-MIR399b,mes-MIR399d,mes-MIR399g,mes-MIR399f,mes-MIR399a,rco-MIR399a,rco-MIR399b,rco-MIR399c,cca-…	mtr-MIR399i	aatgatagagcaaatctctattagcagaacgaagtagaaagcttggacatgcatgcttctggttTGCCAAAGGAGATTTGCCCTGccatt	mtr-miR399c	TGCCAAAGGAGATTTGCCCTG	3'	Diff	gp2b	...(((((((((((..((((((((((((((((...((((.(((((((......((((......))))...(((((.(((((.........))))))))))....))))))).))))...))))))))))))))))..))))............)))))))...	157	39.3	-60.1	0.9	1	1	8	1.5	0.5	29.5	2	4	3.38185	1.15562	9.07003	2.14353	0.6815	6.18613	1.44331	3.51703	low
83	81	mtr-miR408-3p_L-1R-2_1ss19GC	TGCACTGCCTCTTCCCTC	18	Sedum_Unigene_BMK.49832	-	121	196	TGCACTGCCACTTCCCTCcgccatagtgagtgactgcaactgttactagtttctttatctgtggttgatgaagatg	26	mtr-MIR408,csi-MIR408,ptc-MIR408,nta-MIR408,stu-MIR408b,cpa-MIR408,cme-MIR408,hbr-MIR408b,hbr-MIR408a,mes-MIR408,rco-MIR408,ahy-MIR408,pta-MIR408,ppt-MIR408b,smo-MIR408,cca-MIR408,vun-MIR408,dpr-MIR408,ata-MIR408,bdi-MIR408,sof-MIR408c,sof-MIR408a,sof-MIR408d,sof-MIR408b,ssp-MIR408a,ssp-MIR408d,	mtr-MIR408	tagttaatgacaggacaaagACAGGGAACATGCAGAGCATGgatgaaactatcgacagtgaaggaaactgttgtggctccactcATGCACTGCCTCTTCCCTGGCttataatctgtttttattat	mtr-miR408-3p	ATGCACTGCCTCTTCCCTGGC	5'	Diff	gp2b	..........((((..((..((((((..((((((.......))))))...........))))))..)).))))...	63	46.1	-16.7	0.5	0	0.5	0	0	0	1.5	0	0	0	0.577809	0	0	0	0.314549	0	0	low
84	81	mtr-miR408-3p_L-1R-2_1ss19GC	TGCACTGCCTCTTCCCTC	18	Sedum_Unigene_BMK.59701	+	2118	2199	TGCACTGCCACTTCCCTCcgccatagtgagtgactgcaactgttactagtttctttatctgtggttgatgaagatggtaaga	26	mtr-MIR408,csi-MIR408,ptc-MIR408,nta-MIR408,stu-MIR408b,cpa-MIR408,cme-MIR408,hbr-MIR408a,hbr-MIR408b,mes-MIR408,rco-MIR408,ahy-MIR408,pta-MIR408,ppt-MIR408b,smo-MIR408,cca-MIR408,vun-MIR408,dpr-MIR408,ata-MIR408,bdi-MIR408,sof-MIR408a,sof-MIR408d,sof-MIR408c,sof-MIR408b,ssp-MIR408a,ssp-MIR408d,	mtr-MIR408	tagttaatgacaggacaaagACAGGGAACATGCAGAGCATGgatgaaactatcgacagtgaaggaaactgttgtggctccactcATGCACTGCCTCTTCCCTGGCttataatctgtttttattat	mtr-miR408-3p	ATGCACTGCCTCTTCCCTGGC	5'	Diff	gp2b	.....(((((((((..((..((((((..((((((.......))))))...........))))))..)).)))).)))))...	74	45.1	-23.4	0.6	0	0.5	0	0	0	1.5	0	0	0	0.577809	0	0	0	0.314549	0	0	low
85	82	mtr-miR408-3p_L-1R-2	TGCACTGCCTCTTCCCTG	18	Sedum_Unigene_BMK.85914	-	120	151	aTGCACTGCCACTTCCCTGagccatagtgagt	26	mtr-MIR408,csi-MIR408,ptc-MIR408,nta-MIR408,stu-MIR408b,cpa-MIR408,cme-MIR408,hbr-MIR408a,hbr-MIR408b,mes-MIR408,rco-MIR408,ahy-MIR408,pta-MIR408,ppt-MIR408b,smo-MIR408,cca-MIR408,vun-MIR408,dpr-MIR408,ata-MIR408,bdi-MIR408,sof-MIR408a,sof-MIR408d,sof-MIR408c,sof-MIR408b,ssp-MIR408a,ssp-MIR408d,	mtr-MIR408	tagttaatgacaggacaaagACAGGGAACATGCAGAGCATGgatgaaactatcgacagtgaaggaaactgttgtggctccactcATGCACTGCCTCTTCCCTGGCttataatctgtttttattat	mtr-miR408-3p	ATGCACTGCCTCTTCCCTGGC	5'	Diff	gp2b	...(((((...(((....)))...)))))...	26	53.1	-3.8	0.2	0.5	5	1.5	0.5	4.5	13.5	3	3.5	1.69092	5.77809	1.70063	0.714509	6.1335	2.83094	2.16496	3.0774	low
86	82	mtr-miR408-3p_L-1R-2	TGCACTGCCTCTTCCCTG	18	Sedum_Unigene_BMK.85914	-	597	628	aTGCACTGCCACTTCCCTGagccatagtgagt	26	mtr-MIR408,csi-MIR408,ptc-MIR408,nta-MIR408,stu-MIR408b,cpa-MIR408,cme-MIR408,hbr-MIR408a,hbr-MIR408b,mes-MIR408,rco-MIR408,ahy-MIR408,pta-MIR408,ppt-MIR408b,smo-MIR408,cca-MIR408,vun-MIR408,dpr-MIR408,ata-MIR408,bdi-MIR408,sof-MIR408a,sof-MIR408d,sof-MIR408c,sof-MIR408b,ssp-MIR408a,ssp-MIR408d,	mtr-MIR408	tagttaatgacaggacaaagACAGGGAACATGCAGAGCATGgatgaaactatcgacagtgaaggaaactgttgtggctccactcATGCACTGCCTCTTCCCTGGCttataatctgtttttattat	mtr-miR408-3p	ATGCACTGCCTCTTCCCTGGC	5'	Diff	gp2b	...(((((...(((....)))...)))))...	26	53.1	-3.8	0.2	0.5	5	1.5	0.5	4.5	13.5	3	3.5	1.69092	5.77809	1.70063	0.714509	6.1335	2.83094	2.16496	3.0774	low
87	83	ppt-miR414_L-1R-2_1ss19TC	CATCCTCATCATCCTCGC	18	Sedum_Unigene_BMK.72735	-	119	166	atCATCCTCATCATCCTCGCtgtcctcatcatcccgtgaagtttgtcg	1	ppt-MIR414,	ppt-MIR414	agacgttcaagaacaattagagaagaccaatgctagaatgtggggctcaccagattttccaactgcattggctagctctgctagcgctttggcagtaaccatatctttgtcatcttcatcatcgtcatcttcgtcatcatcttcgTCATCCTCATCATCCTCGTCCtcagcatcag	ppt-miR414	TCATCCTCATCATCCTCGTCC	5'	Diff	gp2b	...........((..(((((...............)))).)..))...	34	50	-2.1	0.1	0	0.5	0	0	0	3.5	0.5	0	0	0.577809	0	0	0	0.733947	0.360826	0	low
88	83	ppt-miR414_L-1R-2_1ss19TC	CATCCTCATCATCCTCGC	18	Sedum_Unigene_BMK.79277	-	81	127	tcagactCATCCTCATCATCCTCGCtcacctggatgaaagagtcgtc	1	ppt-MIR414,	ppt-MIR414	agacgttcaagaacaattagagaagaccaatgctagaatgtggggctcaccagattttccaactgcattggctagctctgctagcgctttggcagtaaccatatctttgtcatcttcatcatcgtcatcttcgtcatcatcttcgTCATCCTCATCATCCTCGTCCtcagcatcag	ppt-miR414	TCATCCTCATCATCCTCGTCC	5'	Diff	gp2b	...(((((.......((((((..........))))))..)))))...	41	51.1	-12	0.5	0	0.5	0	0	0	3.5	0.5	0	0	0.577809	0	0	0	0.733947	0.360826	0	low
89	84	ptc-MIR481d-p3_1ss4GC	TTTCACATGGTATCAGAGCC	20	Sedum_Unigene_BMK.83185	-	1	144	gtctttcttcattcaatacaattaacatcattttggagatcaaacatcatttttctttttcccgtccgatcaagttctggtcagctttgttctgacatacggcacactccggcagtgttaATTCACATGGTATCAGAGCCacaa	1	ptc-MIR481d,	ptc-MIR481d	atcctAGGACCTCACCTAACAGCTTAAGCtattgggttgagatgattctttgacatggtatcagagccttgatgaccaagtggtcacgagttcgaatctcaccactcctatttatttgataaaaatcaagcacaaggtaatgtgggcctatgcaagtttcaagcccaaagagctttcacttgagggggtgtattag	ptc-MIR481d-p3	tttgacatggtatcagagcc	3'	New	gp2b	((..((((....(((....(((((((((.....(((((.............................(((((.....))))).(((.(((....)))...)))...)))))...)))))))))....)))....))))..))..	142	39.6	-21.5	0.4	0	0	0	0	0	2	0	0	0	0	0	0	0	0.419398	0	0	low
90	85	ptc-MIR482b-p5_1ss13AC	CCGGAGGGGGAGCCTGAGA	19	Sedum_Unigene_BMK.16941	-	116	211	cgattCCGGAGAGGGAGCCTGAGAaacggctaccacatccaaggaaggcagcaggcgcgcaaattacccaatcctgacACGGGGAGGTAGTGACAA	3	ptc-MIR482b,ppt-MIR1031b,bdi-MIR5164,	ptc-MIR482b	gagaagagccggagggggagactgagacctactggaagttgtgGGCATGAGGTGTTTGGCAAGAaaatggatcttttccttatgatgatttcTTACCAATACCTCTCATGCCAAtgatttccagcagttcctccctttcccttctttctc	ptc-MIR482b-p5	ccggagggggagactgaga	5'	New	gp2b	...(((((((...((((((........)))).))...)))..)))).((.((....))))..((((((...(((((...))))).)))))).....	43	57.3	-27.4	0.5	0.5	1.5	0.5	0	1.5	2.5	0	1	1.69092	1.73343	0.566877	0	2.0445	0.524248	0	0.879257	low
90	86	bdi-MIR5164-p3_1ss14AG	ACGGGGAGGGAGTGACAA	18	Sedum_Unigene_BMK.16941	-	116	211	cgattCCGGAGAGGGAGCCTGAGAaacggctaccacatccaaggaaggcagcaggcgcgcaaattacccaatcctgacACGGGGAGGTAGTGACAA	3	ptc-MIR482b,ppt-MIR1031b,bdi-MIR5164,	bdi-MIR5164	gtattaaaaactatgctcttgggataactagtactccctccgtcccatagttagtatCGCAACTTTGTCTAGATACGCatgtacctacacactaaaaagcgtctggatacatgcgtatctagacaaaattgtgacacttaatatgggacggggagggagtaacaaa	bdi-MIR5164-p3	acggggagggagtaacaa	3'	New	gp2b	...(((((((...((((((........)))).))...)))..)))).((.((....))))..((((((...(((((...))))).)))))).....	43	57.3	-27.4	0.5	0	2	0	0	0	1	1	0	0	2.31123	0	0	0	0.209699	0.721653	0	low
91	85	ptc-MIR482b-p5_1ss13AC	CCGGAGGGGGAGCCTGAGA	19	Sedum_Unigene_BMK.21054	+	230	268	tCCGGAGAGGGAGCCTGAGAaatggctaccacatccaag	1	ptc-MIR482b,	ptc-MIR482b	gagaagagccggagggggagactgagacctactggaagttgtgGGCATGAGGTGTTTGGCAAGAaaatggatcttttccttatgatgatttcTTACCAATACCTCTCATGCCAAtgatttccagcagttcctccctttcccttctttctc	ptc-MIR482b-p5	ccggagggggagactgaga	5'	New	gp2b	...(((...((((((........)))).))...)))...	33	56.4	-14	0.6	0.5	1.5	0.5	0	1.5	2.5	0	1	1.69092	1.73343	0.566877	0	2.0445	0.524248	0	0.879257	low
92	87	ptc-MIR482b-p3_1ss7GA	CCGGAGAGGGAGACTGAGA	19	Sedum_Unigene_BMK.39197	+	204	252	taacaggtgacggacaataagggttggataCCGGAGAGGGAGCCTGAGA	1	ptc-MIR482b,	ptc-MIR482b	gagaagagccggagggggagactgagacctactggaagttgtgGGCATGAGGTGTTTGGCAAGAaaatggatcttttccttatgatgatttcTTACCAATACCTCTCATGCCAAtgatttccagcagttcctccctttcccttctttctc	ptc-MIR482b-p3	ccggagggggagactgaga	3'	New	gp2b	...(((((......((((....))))....((.....))..)))))...	43	53.1	-9.2	0.4	0	0.5	0	0	0.5	1	0	0	0	0.577809	0	0	0.6815	0.209699	0	0	low
93	88	csi-miR530a_R-2	TGCATTTGCACCTGCACCT	19	Sedum_Unigene_BMK.56730	-	492	514	tgtTGCATTTACACCTGCACCTc	8	csi-MIR530a,ptc-MIR530a,stu-MIR530,cme-MIR530a,mes-MIR530a,mes-MIR530b,bdi-MIR530b,bdi-MIR530a,	csi-MIR530a	ggcacgagatttttcTGCATTTGCACCTGCACCTTGctgtgctgttatctgggttgacgaagatcatcatgatgatcagcttcaaaactcgaaagcatgaaggtgcagctgtatatgcaggtgaatgcc	csi-miR530a	TGCATTTGCACCTGCACCTTG	3'	Diff	gp2b	...((((........))))....	16	47.8	-2.5	0.2	0.5	0	0	0	0	4	1	3	1.69092	0	0	0	0	0.838797	0.721653	2.63777	low
94	89	csi-miR530a_2ss20TG21GA	TGCATTTGCACCTGCACCTGA	21	Sedum_Unigene_BMK.57478	-	374	415	cccttgaagcTGCATTTGCACCTGCGCCTGAatgctcaatca	8	csi-MIR530a,ptc-MIR530a,stu-MIR530,cme-MIR530a,mes-MIR530b,mes-MIR530a,bdi-MIR530a,bdi-MIR530b,	csi-MIR530a	ggcacgagatttttcTGCATTTGCACCTGCACCTTGctgtgctgttatctgggttgacgaagatcatcatgatgatcagcttcaaaactcgaaagcatgaaggtgcagctgtatatgcaggtgaatgcc	csi-miR530a	TGCATTTGCACCTGCACCTTG	5'	Diff	gp2b	...((((.((..((..(((....)))..))...))))))...	36	52.4	-7.8	0.4	0.5	1	0	0	0	11	0	2	1.69092	1.15562	0	0	0	2.30669	0	1.75851	low
95	90	ppt-MIR538c-p5_1ss9GA	TATGTCTGAACCTTCTCC	18	Sedum_Unigene_BMK.59618	+	543	653	tTATGTCTGAACCTTCTCCtggaatctacacgtacgacatgtttcagccacagttctgtcaaatgctgctgaatgagctggagaacttcgaaaagtgggttcatgacacca	1	ppt-MIR538c,	ppt-MIR538c	ttacaaagagttcttgagtctccatgcttctctgacgTTGCATGGAGTCTATGTCTGGAccttctccatttcctctttcaagagaatgtgagcattgaaggattcggacatagccttcatgcatgctagagtatcatggaggcccgtgaactacttgtaa	ppt-MIR538c-p5	TATGTCTGGAccttctcc	5'	New	gp2b	...((((((((((.(((((.((.....(((.(.....).))).....))..(((((..(((........)))..))))))))))((((....)))).)))))).))))...	105	45	-27	0.5	0	0	0	0	0	2	0	0	0	0	0	0	0	0.419398	0	0	low
96	91	cme-miR858_L-1R+1_1ss2CT	TTCGTTGTCTGTTCGACCTTG	21	Sedum_Unigene_BMK.59292	+	107	188	agttaccttagtTTCGTTGTCTGTTCGGCCTTGgactccatctctctcatttcagcgacggcgcgacgatcttctggtgtgt	1	cme-MIR858,	cme-MIR858	cttttgcTCTCGTTGTCTGTTCGACCTTgaatttttctcaaaaacatagaaatattatatattcagaacttttttttttttttatcaataaataaataaaataaaaccctcaattttggatggattcattggtaggtttaggtagcagccgaaggactatacat	cme-miR858	TCTCGTTGTCTGTTCGACCTT	5'	Diff	gp2b	...((((..((..((((((((((((..((..((((...............))))))))))).))))))).))...))))...	76	51.2	-17.2	0.4	0	4	1	2	1	17	6	4	0	4.62247	1.13375	2.85804	1.363	3.56489	4.32992	3.51703	low
97	92	ppt-MIR893-p5_1ss1CG	GAAGACAAGGAAAAGGAGGA	20	Sedum_Unigene_BMK.50184	+	1536	1679	aaaaGAAGACAAGGAAAAGGAGGAgagacagaatttccacaactacaaccaacacaccatcaaaaaatctctcaacctttgtaatgtgtgagtagtctacaataaggtaatgccttaggcattaccatgtaaaccttgtattct	1	ppt-MIR893,	ppt-MIR893	ctctgcattgctctcaaacctcctccctcttccttgtcctagcatagatcccagtcccttcttccttgtcttgatgcacgacccaatcctctcctcttcttctttatcccgtcatacccatactaagacaagaaagagttggaagagagaATTGGGACTTGTGCTGGGACaaggaagaaaggaactactacttgcaccaagacaaggaaaaggaggagga	ppt-MIR893-p5	caagacaaggaaaaggagga	5'	New	gp2b	...((((.((((((.......(((((.......)))))...(((((.....(((((....((((.............))))...)))))..))))).((((....(((((((((...))))))))).))))..)))))).))))	141	36.8	-36.7	0.7	0	0	1	0	0	2.5	0	0	0	0	1.13375	0	0	0.524248	0	0	low
98	92	ppt-MIR893-p5_1ss1CG	GAAGACAAGGAAAAGGAGGA	20	Sedum_Unigene_BMK.64278	+	187	210	GAAGACAAGGAGAAGGAGGAggcc	1	ppt-MIR893,	ppt-MIR893	ctctgcattgctctcaaacctcctccctcttccttgtcctagcatagatcccagtcccttcttccttgtcttgatgcacgacccaatcctctcctcttcttctttatcccgtcatacccatactaagacaagaaagagttggaagagagaATTGGGACTTGTGCTGGGACaaggaagaaaggaactactacttgcaccaagacaaggaaaaggaggagga	ppt-MIR893-p5	caagacaaggaaaaggagga	5'	New	gp2b	..............((......))	10	58.3	0.6	0	0	0	1	0	0	2.5	0	0	0	0	1.13375	0	0	0.524248	0	0	low
99	93	ppt-MIR894-p5_1ss16CG	TTCACGTCGGGTTCAGCA	18	Sedum_Unigene_BMK.59092	-	1625	1652	gtTTCACGACGGGTTCAGCAagcccacc	1	ppt-MIR894,	ppt-MIR894	cataattcaaataatccaaaaaaaataaaccaaataccttccacctcaagCGTTTCACGTCGGGTTCACCaaatatgttgtattatgtgaagttttgattgagaatgcaccgagcacttggctatggaaggtaaaagaaaattgcaacaaaaagtcctaacaatccaataggattatagaaaatttataattaaacgttaacaatcataatcaaacaata	ppt-MIR894-p5	TTCACGTCGGGTTCACCa	5'	New	gp2b	..........(((((.....)))))...	15	60.7	-6	0.4	0	0	0	0	0	5	3	0	0	0	0	0	0	1.0485	2.16496	0	low
100	94	pab-MIR950-p5_1ss17TC	GGAGGAAGAAGAAGAACC	18	Sedum_Unigene_BMK.21052	+	202	248	agtggcaatGGAGGAAGAAGAAGAACCaaaaacaatccattgcttgg	1	pab-MIR950,	pab-MIR950	gcacgagggaacggaggaagggacggtgttcttcaagtggagggagaaagaggttttggaggtgatctTCACATCTGGGCCACGATGGTTtatttttcttcgtttatttatcataaaccatggtgccccagatgagaagagcaccttcgcctccgtttatttacatggatttgactgtttctggaggaaccggcagtccatctccatttgggtattttctctgccgaaatggtgtagatcatttcatcctctcctcttgtcagactctgccagttgatctggaggaagaagaagaatctgaagcgaaagtgttattgtcgTCTGGGCCCCGGTGGTTTATGAtcgtctaggatgttcagaaccaccgtggccaagacgacaagaataccctcgtctttg…	pab-MIR950-p5	ggaggaagaagaagaatc	5'	New	gp2b	...(((((((((.......................)))))))))...	41	42.6	-11.1	0.6	0	0	0	0	0	2	0	0.5	0	0	0	0	0	0.419398	0	0.439629	low
101	94	pab-MIR950-p5_1ss17TC	GGAGGAAGAAGAAGAACC	18	Sedum_Unigene_BMK.66870	-	112	158	agtggcaatGGAGGAAGAAGAAGAACCaaaaacaatccattgcttgg	1	pab-MIR950,	pab-MIR950	gcacgagggaacggaggaagggacggtgttcttcaagtggagggagaaagaggttttggaggtgatctTCACATCTGGGCCACGATGGTTtatttttcttcgtttatttatcataaaccatggtgccccagatgagaagagcaccttcgcctccgtttatttacatggatttgactgtttctggaggaaccggcagtccatctccatttgggtattttctctgccgaaatggtgtagatcatttcatcctctcctcttgtcagactctgccagttgatctggaggaagaagaagaatctgaagcgaaagtgttattgtcgTCTGGGCCCCGGTGGTTTATGAtcgtctaggatgttcagaaccaccgtggccaagacgacaagaataccctcgtctttg…	pab-MIR950-p5	ggaggaagaagaagaatc	5'	New	gp2b	...(((((((((.......................)))))))))...	41	42.6	-11.1	0.6	0	0	0	0	0	2	0	0.5	0	0	0	0	0	0.419398	0	0.439629	low
102	95	smo-MIR1103-p5_1ss17TC	CTTAGGATAGTTGGAGCT	18	Sedum_Unigene_BMK.57121	+	3376	3521	gaagtttccCTTAGGATAGCTGGAGCTcgcgtgcgagttctatcgggtaaagccaatgattagaggcattgggggcgcaacgccctcgacctattctcaaactttaaataggtaggacggcgtggctgCTTCATTGAGCCGCGCCA	6	ccl-MIR171,csi-MIR171a,ctr-MIR171,sly-MIR171c,cme-MIR171g,smo-MIR1103,	smo-MIR1103	gcccatgaacAAGAGTGCACCCCCTTTCCAATcggttaaaggtcttaggatagttggagtttaagcgtccttgggtttgaatagtactgggctgggtgacctcccgggaagtccaaattcaggagcttacattaaccccaagtattccaaaacgcttaatcgatTGGAAAAAGGAGGTGCATTCTTGTtcataggccc	smo-MIR1103-p5	cttaggatagttggagtt	5'	New	gp2b	(((((((.....(((((((.(((((((((....))))))))).........(((..........))).(((((((((...))))))))).))))))).))))))).............(((((((((.........))))))))).	105	53.4	-54.5	0.7	0	0	0	0	1	1	0	0	0	0	0	0	1.363	0.209699	0	0	low
102	96	ccl-MIR171-p3_1ss4GC	TTTCATTGAGCCGCGCCA	18	Sedum_Unigene_BMK.57121	+	3376	3521	gaagtttccCTTAGGATAGCTGGAGCTcgcgtgcgagttctatcgggtaaagccaatgattagaggcattgggggcgcaacgccctcgacctattctcaaactttaaataggtaggacggcgtggctgCTTCATTGAGCCGCGCCA	6	ccl-MIR171,csi-MIR171a,ctr-MIR171,sly-MIR171c,cme-MIR171g,smo-MIR1103,	ccl-MIR171	gatctcttgggggttaaaatgaagattgtggtgaccattttggaggatggatgggtactcacgggatattggtgcggttcaataagaaaacggtgctcaatactttttgagctccgcttttTGATTGAGCCGCGCCAATATCacgtgccactcgctctctaattgctttcttttaagcacaggggagcgcgtaattatgttgaggtcaggtaagtaggggtttaaattaaaattctagcttattgcttctgtttaaattttactgttcaattggctccatttagatgcatcattgtttttatgttatgaccctttcgaatt	ccl-MIR171-p3	ttTGATTGAGCCGCGCCA	3'	New	gp2b	(((((((.....(((((((.(((((((((....))))))))).........(((..........))).(((((((((...))))))))).))))))).))))))).............(((((((((.........))))))))).	105	53.4	-54.5	0.7	0	0.5	0	0	1.5	3	2.5	0.5	0	0.577809	0	0	2.0445	0.629098	1.80413	0.439629	low
103	96	ccl-MIR171-p3_1ss4GC	TTTCATTGAGCCGCGCCA	18	Sedum_Unigene_BMK.48346	-	787	820	gacggcgtggctgCTTCATTGAGCCGCGCCAtgg	5	ccl-MIR171,csi-MIR171a,ctr-MIR171,sly-MIR171c,cme-MIR171g,	ccl-MIR171	gatctcttgggggttaaaatgaagattgtggtgaccattttggaggatggatgggtactcacgggatattggtgcggttcaataagaaaacggtgctcaatactttttgagctccgcttttTGATTGAGCCGCGCCAATATCacgtgccactcgctctctaattgctttcttttaagcacaggggagcgcgtaattatgttgaggtcaggtaagtaggggtttaaattaaaattctagcttattgcttctgtttaaattttactgttcaattggctccatttagatgcatcattgtttttatgttatgaccctttcgaatt	ccl-MIR171-p3	ttTGATTGAGCCGCGCCA	3'	New	gp2b	...(((((((((.........)))))))))....	27	67.6	-17.8	0.8	0	0.5	0	0	1.5	3	2.5	0.5	0	0.577809	0	0	2.0445	0.629098	1.80413	0.439629	low
104	97	smo-MIR1103-p5_1ss19CT	CTGGGCTGGGTGACCTCCT	19	Sedum_Unigene_BMK.3084	-	103	243	tgtggtcttggcgCTGGACTGGGTGACCTCCTtgctcgaagtctcgctgctcgatttcggtttctttgccttcttgttgcctttggttgaggtcttcttttcttttgtttcattgaccggcaagtctgcgtcaagatcggc	1	smo-MIR1103,	smo-MIR1103	gcccatgaacAAGAGTGCACCCCCTTTCCAATcggttaaaggtcttaggatagttggagtttaagcgtccttgggtttgaatagtactgggctgggtgacctcccgggaagtccaaattcaggagcttacattaaccccaagtattccaaaacgcttaatcgatTGGAAAAAGGAGGTGCATTCTTGTtcataggccc	smo-MIR1103-p5	ctgggctgggtgacctccc	5'	New	gp2b	..((((((((((((.(((((((....)).................((((.(((((...(((......)))........(((((.....)))))..................))))).)))).)))))))))))))))))..	137	51.1	-43.7	0.6	0	0	0	0	0	1	1	0	0	0	0	0	0	0.209699	0.721653	0	low
105	98	smo-MIR1113-p5_2ss1AG19AG	GAGTTGAAGTTGAAGAAGG	19	Sedum_Unigene_BMK.52801	-	459	494	aAAGTTGAAGTTGAAGAAGGgaaagtgcttcagata	1	smo-MIR1113,	smo-MIR1113	cttgtctttctTGAGCAGTCATAAGGTAGCCTttgtggaaagccccattcgattcgttcgtctcaatcagcatcagcagtatgacgatctctcgattcagagcaacaaagttccttgcaggaaaacgagagaaaaagaagaagttgaagttgaagaagaagcttcaaagttcttgtggcattctacatggactgccttatgactgctcagcagcaagattc	smo-MIR1113-p5	aagttgaagttgaagaaga	5'	New	gp2b	....(((((((...............)))))))...	29	36.1	-4.8	0.4	0	1	0	0	1	1	0	0	0	1.15562	0	0	1.363	0.209699	0	0	low
106	99	mtr-miR2111a-5p_R-2	TAATCTGCATCCTGAGGTT	19	Sedum_Unigene_BMK.53458	-	348	392	TAATCTGCATCCTGAGGTAatgtctttatatccaagttcaggttt	23	mtr-MIR2111d,mtr-MIR2111e,mtr-MIR2111a,mtr-MIR2111n,mtr-MIR2111o,mtr-MIR2111j,mtr-MIR2111k,mtr-MIR2111f,mtr-MIR2111b,mtr-MIR2111i,mtr-MIR2111c,mtr-MIR2111h,mtr-MIR2111m,mtr-MIR2111g,ptc-MIR2111a,ptc-MIR2111b,bra-MIR2111b,bra-MIR2111a,cme-MIR2111a,cme-MIR2111b,mes-MIR2111b,mes-MIR2111a,lja-MIR2111,	mtr-MIR2111g	atattgggtgaggatgggaTAATCTGCATCCTGAGGTTTAagacaatatttgcgtaatttccaaaaaataaataaattgcgtaatcgtttctaAGCCTCGGAGTGCGGATTATCttttcctatcaccaatgc	mtr-miR2111a-5p	TAATCTGCATCCTGAGGTTTA	5'	Diff	gp2b	..........(((((((..(((....)))..))....)))))...	32	35.6	-5.3	0.3	0	1	0	0	0	3	1	0	0	1.15562	0	0	0	0.629098	0.721653	0	low
107	100	mtr-MIR2590d-p5_1ss14AG	TCAGCCTGGTCGGGAATC	18	Sedum_Unigene_BMK.62413	+	61	86	cTCAGCCTGGTCGGCAATCaggcaaa	1	mtr-MIR2590d,	mtr-MIR2590d	caagaaaatttcaAGAATGACATGGCAGAATAATCACccttagattttatcaagaaatagtcttgaaactaatgttagccaataaaatctcagcctggtcggaaatcatgggtggtgggtgttatgtatttttttttatgaaagattaataaatgagactgaaATCTAAAGGTGATTATTGTGCCatgtcattcttgaatcttt	mtr-MIR2590d-p5	tcagcctggtcggaaatc	5'	New	gp2b	....(((((((.....)))))))...	19	57.7	-10.1	0.7	0	0	0	0	0	3	0	2	0	0	0	0	0	0.629098	0	1.75851	low
108	101	mtr-MIR2592bj-p3_1ss12TC	ATTCCCACTGTCCCTGTC	18	Sedum_Unigene_BMK.57121	+	4651	4777	aagcgcgggtaaacggcgggagtaactatgactctcttaaggtagccaaatgcctcgtcatctaattagtgacgcgcatgaatggattaacgagATTCCCACTGTCCCTGTCtactatccagcgaaa	6	mtr-MIR2592bj,mtr-MIR2602a,mtr-MIR2602b,mtr-MIR2592bi,mtr-MIR2610a,mtr-MIR2610b,	mtr-MIR2592bj	ccaatatttgaccggaattcccactgttcctgtcaaaagattaaattcttgttaggctgatttaaatgaaggtattgaagtgtcaaggaatggacctcattcttttcacatttgaataccatcatttaatcccaacctaacaagaatttaatcttttgaaTGGAACATTGGGAATGCCGGTcgaatattgg	mtr-MIR2592bj-p3	attcccactgttcctgtc	3'	New	gp2b	...((((((((...((((((..((.....((.((((((((..((.....((((..((((((.......)))))).))))...))..)))).)))).))....))..))))))...))))).)))...	121	48	-35.2	0.6	8	89	13	12	53	330	89	61	27.0548	102.85	14.7388	17.1482	72.239	69.2007	64.2271	53.6347	middle
109	102	mtr-MIR2662-p3_1ss8CA	TAAAAAGAAAAGAAGAAAC	19	Sedum_Unigene_BMK.20246	+	159	223	aaagggcttatttctatattatttttagaaagtgtatacactaTATAAAGAAAAGAAGAAACcct	1	mtr-MIR2662,	mtr-MIR2662	tttcatttcacattttcattttcaccaaacaacatagaccaaataaaaaattaattctattatgtaagaaatgtaaaataccaagattttatcattctataaaagttcaagtagcacataaatacatttttgaaataaaaagcaaagaagaaacttaacaagagaacaaatatgtcattttataaaagtttccattgagtttctattagtattggtctaggtgacatagattttaattagtgtttttattatgttgcggtttggtttggtatggttcggttggtaaaatgaaagccgcaaaccaaaccaaaccatgcggttGAGTAAAAATGTGAACCGAATa	mtr-MIR2662-p3	taaaaagcaaagaagaaac	3'	New	gp2b	..((((....(((((...((.((((((...((((....))))...)))))).))..)))))))))	63	24.6	-12.7	0.8	0	0	0	0	0	1	0	0	0	0	0	0	0	0.209699	0	0	low
110	102	mtr-MIR2662-p3_1ss8CA	TAAAAAGAAAAGAAGAAAC	19	Sedum_Unigene_BMK.82418	+	2224	2293	acagcaacagcatcatttagtcaaagaaacaacgTAAAAAGAAAAGTAGAAACatgattaaggttgcaaa	1	mtr-MIR2662,	mtr-MIR2662	tttcatttcacattttcattttcaccaaacaacatagaccaaataaaaaattaattctattatgtaagaaatgtaaaataccaagattttatcattctataaaagttcaagtagcacataaatacatttttgaaataaaaagcaaagaagaaacttaacaagagaacaaatatgtcattttataaaagtttccattgagtttctattagtattggtctaggtgacatagattttaattagtgtttttattatgttgcggtttggtttggtatggttcggttggtaaaatgaaagccgcaaaccaaaccaaaccatgcggttGAGTAAAAATGTGAACCGAATa	mtr-MIR2662-p3	taaaaagcaaagaagaaac	3'	New	gp2b	...(((((...(((((....((..........................))...)))))....)))))...	64	31.4	-8.1	0.4	0	0	0	0	0	1	0	0	0	0	0	0	0	0.209699	0	0	low
111	103	peu-MIR2916-p5_1ss5AG	TACCGTCCTAGTCTCAACCATA	22	Sedum_Unigene_BMK.49415	-	259	349	ttgggggctcgaagacgatcagaTACCGTCCTAGTCTCAACCATAaacgatgccgaccagggatcagCGGATGTTGCTTTTAGGActccgc	1	peu-MIR2916,	peu-MIR2916	TGGGGACTCGAAGACGATCATATaccatcctagtctcaaccataaacgatgccgaccagggattggcggatgttgcttctaggagtccgcca	peu-MIR2916-p5	Taccatcctagtctcaaccata	5'	New	gp2b	...((((((....((((.........))))..))))))..........(((.((.....)).))).(((((.(((........))))))))	35	53.8	-23.9	0.5	2842.5	1494.5	2050.5	2245.5	3109.5	9581.5	3916.5	2029	9612.89	1727.07	2324.76	3208.86	4238.25	2009.23	2826.35	1784.01	high
111	104	peu-MIR2916-p3_1ss13CT	CGGATGTTGCTTTTAGGA	18	Sedum_Unigene_BMK.49415	-	259	349	ttgggggctcgaagacgatcagaTACCGTCCTAGTCTCAACCATAaacgatgccgaccagggatcagCGGATGTTGCTTTTAGGActccgc	1	peu-MIR2916,	peu-MIR2916	TGGGGACTCGAAGACGATCATATaccatcctagtctcaaccataaacgatgccgaccagggattggcggatgttgcttctaggagtccgcca	peu-MIR2916-p3	cggatgttgcttctagga	3'	New	gp2b	...((((((....((((.........))))..))))))..........(((.((.....)).))).(((((.(((........))))))))	35	53.8	-23.9	0.5	1243.5	883.5	886.5	1425.5	638.5	2329.5	1239	461.5	4205.32	1020.99	1005.07	2037.07	870.275	488.494	894.128	405.777	high
112	103	peu-MIR2916-p5_1ss5AG	TACCGTCCTAGTCTCAACCATA	22	Sedum_Unigene_BMK.57121	+	984	1074	ttgggggctcgaagacgatcagaTACCGTCCTAGTCTCAACCATAaacgatgccgaccagggatcagCGGATGTTGCTTTTAGGActccgc	1	peu-MIR2916,	peu-MIR2916	TGGGGACTCGAAGACGATCATATaccatcctagtctcaaccataaacgatgccgaccagggattggcggatgttgcttctaggagtccgcca	peu-MIR2916-p5	Taccatcctagtctcaaccata	5'	New	gp2b	...((((((....((((.........))))..))))))..........(((.((.....)).))).(((((.(((........))))))))	35	53.8	-23.9	0.5	2842.5	1494.5	2050.5	2245.5	3109.5	9581.5	3916.5	2029	9612.89	1727.07	2324.76	3208.86	4238.25	2009.23	2826.35	1784.01	high
112	104	peu-MIR2916-p3_1ss13CT	CGGATGTTGCTTTTAGGA	18	Sedum_Unigene_BMK.57121	+	984	1074	ttgggggctcgaagacgatcagaTACCGTCCTAGTCTCAACCATAaacgatgccgaccagggatcagCGGATGTTGCTTTTAGGActccgc	1	peu-MIR2916,	peu-MIR2916	TGGGGACTCGAAGACGATCATATaccatcctagtctcaaccataaacgatgccgaccagggattggcggatgttgcttctaggagtccgcca	peu-MIR2916-p3	cggatgttgcttctagga	3'	New	gp2b	...((((((....((((.........))))..))))))..........(((.((.....)).))).(((((.(((........))))))))	35	53.8	-23.9	0.5	1243.5	883.5	886.5	1425.5	638.5	2329.5	1239	461.5	4205.32	1020.99	1005.07	2037.07	870.275	488.494	894.128	405.777	high
113	105	peu-MIR2916-p3_1ss14TG	TCGAAGACGATCAGATACC	19	Sedum_Unigene_BMK.52011	+	340	396	aaggatgtcttctttaatcaagaacgaaagttgagggaTCGAAGACGATCAGATACC	1	peu-MIR2916,	peu-MIR2916	TGGGGACTCGAAGACGATCATATaccatcctagtctcaaccataaacgatgccgaccagggattggcggatgttgcttctaggagtccgcca	peu-MIR2916-p3	TCGAAGACGATCATATacc	3'	New	gp2b	...(((((((((.((..(((...((....)))))..))..)))))).))).......	47	40.4	-13.9	0.6	3	14	39	4	15	119	27	13	10.1455	16.1786	44.2164	5.71608	20.445	24.9542	19.4846	11.4303	middle
114	106	peu-MIR2916-p3_1ss1TA	AAAACGATGCCGACCAGGGA	20	Sedum_Unigene_BMK.54047	+	842	878	ctcgggtcgccacttgAAAACGATGCGGACCAGGGAa	1	peu-MIR2916,	peu-MIR2916	TGGGGACTCGAAGACGATCATATaccatcctagtctcaaccataaacgatgccgaccagggattggcggatgttgcttctaggagtccgcca	peu-MIR2916-p3	taaacgatgccgaccaggga	3'	New	gp2b	(((.((((((...(((....))).)).)))).)))..	35	59.5	-9	0.4	0.5	0.5	0	0.5	0	0.5	1	0	1.69092	0.577809	0	0.714509	0	0.10485	0.721653	0	low
115	107	peu-MIR2916-p5_1ss15TG	CTCGAAGACGATCAGATA	18	Sedum_Unigene_BMK.55105	+	1	76	gggCTCGAAGACGATCAGATAcccacacacacatcaccctttactcctacttcttactcgtctctctctcgccgtc	1	peu-MIR2916,	peu-MIR2916	TGGGGACTCGAAGACGATCATATaccatcctagtctcaaccataaacgatgccgaccagggattggcggatgttgcttctaggagtccgcca	peu-MIR2916-p5	CTCGAAGACGATCATATa	5'	New	gp2b	.(((..((((((((..(((................................)))...))))))...))..)))...	72	52.6	-10.831	0.3	137.5	92	122.5	85	51.5	216	112.5	50.5	465.004	106.317	138.885	121.467	70.1945	45.295	81.1859	44.4025	middle
116	108	peu-MIR2916-p5	CCATAAACGATGCCGACC	18	Sedum_Unigene_BMK.56426	+	29	69	gCCATAAACGATGCCGACCaaagatgagaggcaacagtaaa	1	peu-MIR2916,	peu-MIR2916	TGGGGACTCGAAGACGATCATATaccatcctagtctcaaccataaacgatgccgaccagggattggcggatgttgcttctaggagtccgcca	peu-MIR2916-p5	ccataaacgatgccgacc	5'	New	gp2b	.......((..((((...((....))...))))...))...	31	46.3	-5.5	0.3	17	22.5	11.5	18	12	105	39.5	31.5	57.4914	26.0014	13.0382	25.7223	16.356	22.0184	28.5053	27.6966	middle
117	109	peu-MIR2916-p5_1ss2AT	CTTCCTAGTCTCAACCATA	19	Sedum_Unigene_BMK.62969	-	238	376	CTTCCTAATCTCAACCATAttatcctctctccttctccttccctcatccgcatcaaccgctactttatacttattccgacgaacctccgtcctttcactcggtctcagcgacgacatgattaaacaatcggaatcgaat	1	peu-MIR2916,	peu-MIR2916	TGGGGACTCGAAGACGATCATATaccatcctagtctcaaccataaacgatgccgaccagggattggcggatgttgcttctaggagtccgcca	peu-MIR2916-p5	catcctagtctcaaccata	5'	New	gp2b	................................................(((....((((......((....))....((((......))))........))))....))).(((..(((((....)))))...)))...	1	45.3	-13.2	0.2	0	0	0	0	0	0	0	1	0	0	0	0	0	0	0	0.879257	low
118	110	han-miR3630-3p_L-2R-1_1ss21TA	TGGGAATCTCTCTGATGCA	19	Sedum_Unigene_BMK.82935	+	668	767	aaaagattagtatttgtgggggactcgattggaagaaatcagTGGGAATCTCTCTTATGCAtgctttcatcagctgtttccaacaagtcatccatctatg	1	han-MIR3630,	han-MIR3630	tactaacaattaGCAAGTGATGATAGACCAGACAgggacatctgtattctttttgaacatgatgatttgtcTGTGGGAATCTCTCTGATGCTTagatttcta	han-miR3630-3p	TGTGGGAATCTCTCTGATGCTT	3'	Diff	gp2b	...((((..((((((((.((..((.....((((((....((..(((.....)))...))....))))))......))..)).)))))).))..))))...	94	40	-23.1	0.6	7	8.5	8.5	3	25.5	53	25	20.5	23.6729	9.82275	9.63691	4.28706	34.7565	11.1141	18.0413	18.0248	middle
119	110	han-miR3630-3p_L-2R-1_1ss21TA	TGGGAATCTCTCTGATGCA	19	Sedum_Unigene_BMK.85559	+	126	222	tgtggtgcagatgacgataaacagacagggacatcagaaactccttttgagtgttccgtgttgatttgtcagaTGGGAATCTCTCTGATGCAcccgc	1	han-MIR3630,	han-MIR3630	tactaacaattaGCAAGTGATGATAGACCAGACAgggacatctgtattctttttgaacatgatgatttgtcTGTGGGAATCTCTCTGATGCTTagatttcta	han-miR3630-3p	TGTGGGAATCTCTCTGATGCTT	3'	Diff	gp2b	.(.((((((...((.((((((..((((((((((((((((.....)))))).)))))).))))..)))))).(((....)))..))...)))))))..	94	47.4	-32.5	0.7	7	8.5	8.5	3	25.5	53	25	20.5	23.6729	9.82275	9.63691	4.28706	34.7565	11.1141	18.0413	18.0248	middle
120	111	bdi-MIR5164-p3_1ss2GT	ATTACTCCCTCCGTCCCATA	20	Sedum_Unigene_BMK.16334	-	4	140	tttgacgtgatctcttgataggattgaattggatattcgaatccaaaggtcccccaacaaaggttaccttgtttcaaatggacacccaccaatgacgaccaattattcattttccttATTACTCCCTCCGTCCCATA	1	bdi-MIR5164,	bdi-MIR5164	gtattaaaaactatgctcttgggataactagtactccctccgtcccatagttagtatCGCAACTTTGTCTAGATACGCatgtacctacacactaaaaagcgtctggatacatgcgtatctagacaaaattgtgacacttaatatgggacggggagggagtaacaaa	bdi-MIR5164-p3	agtactccctccgtcccata	3'	New	gp2b	...((((.((.....((((((((.((((((((((......)))))..((((....(((((.((...))))))).....(((....)))........))))....)))))...))).))))).....)))))).....	129	40.9	-25.9	0.5	0	1	0	0	0	2	0	0	0	1.15562	0	0	0	0.419398	0	0	low
121	112	bdi-MIR5164-p3_1ss3CG	AAGTAGTACTCCCTCCGTCCC	21	Sedum_Unigene_BMK.47916	+	460	495	atagggaaaacaAAGTACTACTCCCTCCGTCCCcaa	1	bdi-MIR5164,	bdi-MIR5164	gtattaaaaactatgctcttgggataactagtactccctccgtcccatagttagtatCGCAACTTTGTCTAGATACGCatgtacctacacactaaaaagcgtctggatacatgcgtatctagacaaaattgtgacacttaatatgggacggggagggagtaacaaa	bdi-MIR5164-p3	aactagtactccctccgtccc	3'	New	gp2b	...((((......((.....)).......))))...	30	47.2	-4.8	0.3	0	0	0	0	0	0.5	0	0.5	0	0	0	0	0	0.10485	0	0.439629	low
122	112	bdi-MIR5164-p3_1ss3CG	AAGTAGTACTCCCTCCGTCCC	21	Sedum_Unigene_BMK.61556	+	1351	1408	tgattgttacggaaggaagagctcactgtaaaAATTAGTACTCCCTCCGTCCCaaatt	1	bdi-MIR5164,	bdi-MIR5164	gtattaaaaactatgctcttgggataactagtactccctccgtcccatagttagtatCGCAACTTTGTCTAGATACGCatgtacctacacactaaaaagcgtctggatacatgcgtatctagacaaaattgtgacacttaatatgggacggggagggagtaacaaa	bdi-MIR5164-p3	aactagtactccctccgtccc	3'	New	gp2b	...(((..(((((.((..(((...((((.......)))).))))))))))..)))...	52	41.4	-13.4	0.6	0	0	0	0	0	0.5	0	0.5	0	0	0	0	0	0.10485	0	0.439629	low
123	113	bdi-MIR5164-p5_1ss19GA	TACTCCCTCCGTCCCATAATT	21	Sedum_Unigene_BMK.56483	+	515	568	acTACTCCCTCCGTCCCATAATTtttctatcatttggtagtatgcacgtagatt	4	bdi-MIR5164,bdi-MIR1127,ssp-MIR1128,	bdi-MIR5164	gtattaaaaactatgctcttgggataactagtactccctccgtcccatagttagtatCGCAACTTTGTCTAGATACGCatgtacctacacactaaaaagcgtctggatacatgcgtatctagacaaaattgtgacacttaatatgggacggggagggagtaacaaa	bdi-MIR5164-p5	tactccctccgtcccatagtt	5'	New	gp2b	........((.(((..((((......(((((....))))))))).))).))...	43	38.9	-5.9	0.3	0	0	0	0	0	1	0.5	0	0	0	0	0	0	0.209699	0.360826	0	low
124	113	bdi-MIR5164-p5_1ss19GA	TACTCCCTCCGTCCCATAATT	21	Sedum_Unigene_BMK.62700	-	4697	4844	aaaataaTACTCCCTCCGTCCCATAATAtaggtccaattttccttttttggatgtcccaaaatgtacgtccagttacttaaataggaaagaaatttttaaaaatgtacgatacaatatttactgagttatatatatatttttaccttt	4	stu-MIR8019,bdi-MIR5164,bdi-MIR1127,ssp-MIR1128,	bdi-MIR5164	gtattaaaaactatgctcttgggataactagtactccctccgtcccatagttagtatCGCAACTTTGTCTAGATACGCatgtacctacacactaaaaagcgtctggatacatgcgtatctagacaaaattgtgacacttaatatgggacggggagggagtaacaaa	bdi-MIR5164-p5	tactccctccgtcccatagtt	5'	New	gp2b	.............................((((....(((((((...((((((((..........))))))))..........)))))))............(((((..(..((........))..)..)))))........))))..	1	27.7	-16.5	0.4	0	0	0	0	0	1	0.5	0	0	0	0	0	0	0.209699	0.360826	0	low
125	114	bdi-MIR5164-p5_1ss2GT	ATTACTCCCTCCGTCCCATA	20	Sedum_Unigene_BMK.56483	-	787	875	ATTACTCCCTCCGTCCCTTAttattcctaccactttctttttttgggcgtcccaaagtatacctaccatttcctaaaatggactaaact	1	bdi-MIR5164,	bdi-MIR5164	gtattaaaaactatgctcttgggataactagtactccctccgtcccatagttagtatCGCAACTTTGTCTAGATACGCatgtacctacacactaaaaagcgtctggatacatgcgtatctagacaaaattgtgacacttaatatgggacggggagggagtaacaaa	bdi-MIR5164-p5	agtactccctccgtcccata	5'	New	gp2b	........................................(((((((...)))))))........((((((....))))))........	1	39.3	-9.7	0.3	0	1	0	0	0	0	0	0	0	1.15562	0	0	0	0.419398	0	0	low
126	115	mtr-MIR5205b-p3_1ss1AG	GGGGACGGAGGGAGTACT	18	Sedum_Unigene_BMK.12900	-	238	276	tgttcttaacaacaaacagtaGGGGACGGAGGGAGTACT	1	mtr-MIR5205b,	mtr-MIR5205b	aaaagggtCTTATAATTAGGGACGGAGGGAGTacttcaaaagatactgaagtactcattactaccctactttaaaagatacccaa	mtr-MIR5205b-p3	AGGGACGGAGGGAGTact	3'	New	gp2b	((((((..((........))..))))))...........	28	46.2	-5.9	0.3	0	0	0	0	0	1	0	0	0	0	0	0	0	0.209699	0	0	low
127	116	mtr-MIR5205d-p3_1ss18TC	ATACTCTCTCCGTCCCTCTTT	21	Sedum_Unigene_BMK.41214	-	490	529	tcagaataaaccATACTCTCTCCGTCCCTTTTTattcgtc	1	mtr-MIR5205d,	mtr-MIR5205d	aaagggtCTTATAATTAGGGACGGAGGTAGTaatatatactctctccgtccctttttataggagtagtttac	mtr-MIR5205d-p3	atactctctccgtcccttttt	3'	New	gp2b	...(((((((....((.......)).....)))))))...	34	40	-2.6	0.2	0	0	0	1	0	0	1	0	0	0	0	1.42902	0	0	0.721653	0	low
128	117	mtr-miR5205b_1ss10AT	CTTATAATTTGGGACGGAGGGAGT	24	Sedum_Unigene_BMK.46591	+	1037	1124	ggaccaagaagttactagctgaacaaaggctacacagttcagtgagaaagtctagtcatgaCTTATAATTTGGGACGGAGGGAGTacg	2	mtr-MIR5205b,mtr-MIR5205a,	mtr-MIR5205b	aaaagggtCTTATAATTAGGGACGGAGGGAGTacttcaaaagatactgaagtactcattactaccctactttaaaagatacccaa	mtr-miR5205b	CTTATAATTAGGGACGGAGGGAGT	3'	Diff	gp2b	...(((((......((..((((((............))))))..)).(((((.......)))))....)))))...............	70	44.3	-16.1	0.4	0	0	1	0.5	0.5	3	1.5	0	0	0	1.13375	0.714509	0.6815	0.629098	1.08248	0	low
129	117	mtr-miR5205b_1ss10AT	CTTATAATTTGGGACGGAGGGAGT	24	Sedum_Unigene_BMK.61556	-	1340	1402	CTTATAATTTGGGACGGAGGGAGTactaatttttacagtgagctcttccttccgtaacaatca	2	mtr-MIR5205b,mtr-MIR5205a,	mtr-MIR5205b	aaaagggtCTTATAATTAGGGACGGAGGGAGTacttcaaaagatactgaagtactcattactaccctactttaaaagatacccaa	mtr-miR5205b	CTTATAATTAGGGACGGAGGGAGT	5'	Diff	gp2b	........(((..((((((((((..((.(((.....))).))..).)))))))))..)))...	52	39.7	-17.9	0.7	0	0	1	0.5	0.5	3	1.5	0	0	0	1.13375	0.714509	0.6815	0.629098	1.08248	0	low
130	118	mtr-MIR5205b-p5_1ss18TA	GGGACGGAGGGAGTACTAC	19	Sedum_Unigene_BMK.47916	-	354	432	atttgGGGACGGAGGGAGTAGTACtttgttttccctatctttgtgggattctacaattacatcacctgtcacaagtacc	1	mtr-MIR5205b,	mtr-MIR5205b	aaaagggtCTTATAATTAGGGACGGAGGGAGTacttcaaaagatactgaagtactcattactaccctactttaaaagatacccaa	mtr-MIR5205b-p5	GGGACGGAGGGAGTacttc	5'	New	gp2b	(((((..(((((..(..(((((....(((..((((.........))))....))))))))..)..))))).)))))...	76	43	-21.2	0.6	0	0	0.5	0.5	0	1.5	0	0	0	0	0.566877	0.714509	0	0.314549	0	0	low
131	118	mtr-MIR5205b-p5_1ss18TA	GGGACGGAGGGAGTACTAC	19	Sedum_Unigene_BMK.72725	-	176	258	ttgGGGACGGAGGGAGTACTATctttaagcttaaacattttgtacactaacatttacactctttttaatttgctttttccact	1	mtr-MIR5205b,	mtr-MIR5205b	aaaagggtCTTATAATTAGGGACGGAGGGAGTacttcaaaagatactgaagtactcattactaccctactttaaaagatacccaa	mtr-MIR5205b-p5	GGGACGGAGGGAGTacttc	5'	New	gp2b	........(((..(((((......(((((...........(((......)))...........)))))..)))))..)))...	72	33.7	-9.8	0.4	0	0	0.5	0.5	0	1.5	0	0	0	0	0.566877	0.714509	0	0.314549	0	0	low
132	119	mtr-MIR5205d-p3_1ss14TC	GTAATATATACTCCCTCCGTCCC	23	Sedum_Unigene_BMK.55117	+	1404	1433	tgaaGTATTATATACTCCCTCCGTCCCtta	1	mtr-MIR5205d,	mtr-MIR5205d	aaagggtCTTATAATTAGGGACGGAGGTAGTaatatatactctctccgtccctttttataggagtagtttac	mtr-MIR5205d-p3	GTaatatatactctctccgtccc	3'	New	gp2b	...(((((...)))))..............	13	40	-0.7	0.1	0	0	0	0	0	1	1	1	0	0	0	0	0	0.209699	0.721653	0.879257	low
133	120	mtr-miR5205b_L-5_1ss7AT	ATTTAGGGACGGAGGGAGT	19	Sedum_Unigene_BMK.55117	-	1315	1463	gataggaaaATTAAGGGACGGAGGGAGTatataatacttcattcttataaaaataactttcaaaataactttcaaaataactttcttataatacttcatccatggctataactttgctgaaggatttgaagctcgtgtcccagaatcct	1	mtr-MIR5205b,	mtr-MIR5205b	aaaagggtCTTATAATTAGGGACGGAGGGAGTacttcaaaagatactgaagtactcattactaccctactttaaaagatacccaa	mtr-miR5205b	CTTATAATTAGGGACGGAGGGAGT	5'	Diff	gp2b	...((((...((..((((((((((((((((...))))))).....................................................((((((((..(((.........)))...)))..)))))))).))))))..))))))	146	31.5	-27	0.6	0	0	0.5	0	0	0	1	0	0	0	0.566877	0	0	0	0.721653	0	low
134	121	bra-MIR5722-p3_1ss18GT	TGATTGATTGATTGATTT	18	Sedum_Unigene_BMK.16470	+	16	87	gcttcaattgaaccgcttactgaaacgtaaatcatcaatcgctcttcgattgatTGATTGATTGATTGATTT	1	bra-MIR5722,	bra-MIR5722	ttacagtcaatcaaccaatcatcatttcttgattagtatcTGAAATAGAGTCATGTGGAACGttgtttgggaagtccacaagtttcaactcatatcattgattcaagaagtggatgattgattgattgattgactgtgttgtctacacaatcagcgtttcacatgaatctctctttcaaatattaatcaagaagtggatgattgattgattgattg	bra-MIR5722-p3	tgattgattgattgattg	3'	New	gp2b	...(((((..(......(((......)))((((((((((((.....)))))))).))))..)..)))))...	66	34.7	-14.8	0.6	0	0	0	0	0	0	0	1	0	0	0	0	0	0	0	0.879257	low
135	121	bra-MIR5722-p3_1ss18GT	TGATTGATTGATTGATTT	18	Sedum_Unigene_BMK.80664	+	60	85	agtgatTGATTGATTGATTGATTTgg	1	bra-MIR5722,	bra-MIR5722	ttacagtcaatcaaccaatcatcatttcttgattagtatcTGAAATAGAGTCATGTGGAACGttgtttgggaagtccacaagtttcaactcatatcattgattcaagaagtggatgattgattgattgattgactgtgttgtctacacaatcagcgtttcacatgaatctctctttcaaatattaatcaagaagtggatgattgattgattgattg	bra-MIR5722-p3	tgattgattgattgattg	3'	New	gp2b	...(((..(((....)))..)))...	20	30.8	-2.8	0.4	0	0	0	0	0	0	0	1	0	0	0	0	0	0	0	0.879257	low
136	122	nta-MIR6164b-p5_1ss2AT	ATTTGAAACGGAGGGAGT	18	Sedum_Unigene_BMK.42899	-	265	336	acctttaATTTGAAACGGAGGGAGTattaattaaaacaaccattttctattaaatttattcaaattaaaatt	1	nta-MIR6164b,	nta-MIR6164b	ttttttattactccctccgtttcaatttatgtgaacctatttcctttttagtccatgccaaaaagaatgacctctttccttatttggaaacaatttacctttatgcaatgatttatagccacacaaaatatatgtgtctcattttacaccacaagttcaaaagtattctcttttcttaaactccgtgcccagtcaaatgggtTCACATAAATTGAAACGGAGGgagtacaacat	nta-MIR6164b-p5	AATTGAAACGGAGGgagt	5'	New	gp2b	...(((((((((((....((..(((................)))..))..........)))))))))))...	66	20.8	-7.5	0.5	0	0	0.5	0	0	2	0	1	0	0	0.566877	0	0	0.419398	0	0.879257	low
137	122	nta-MIR6164b-p5_1ss2AT	ATTTGAAACGGAGGGAGT	18	Sedum_Unigene_BMK.61865	-	1681	1748	taATTTGAAATGGAGGGAGTatatgattgttggcagtacttaggatcataatgcaactcctccatgac	1	nta-MIR6164b,	nta-MIR6164b	ttttttattactccctccgtttcaatttatgtgaacctatttcctttttagtccatgccaaaaagaatgacctctttccttatttggaaacaatttacctttatgcaatgatttatagccacacaaaatatatgtgtctcattttacaccacaagttcaaaagtattctcttttcttaaactccgtgcccagtcaaatgggtTCACATAAATTGAAACGGAGGgagtacaacat	nta-MIR6164b-p5	AATTGAAACGGAGGgagt	5'	New	gp2b	.........((((((((.((((((((((...((.....))...)))))).))))...))))))))...	56	38.2	-18	0.7	0	0	0.5	0	0	2	0	1	0	0	0.566877	0	0	0.419398	0	0.879257	low
138	123	hbr-MIR6173-p5	ATGGGATTAGATACCCCAGT	20	Sedum_Unigene_BMK.12344	+	177	201	taATGGGATTAGATACCCCAGTAAt	1	hbr-MIR6173,	hbr-MIR6173	cgctgtgcgtatcgacccgtgcagtatccatcgtttaaagctaggggagcggaatgggattagataccccagtagtcctaAGCCGTAAACGATGGATACTgcacgggtcgatacggcacagcgctgtagctaacgcgtta	hbr-MIR6173-p5	atgggattagataccccagt	5'	New	gp2b	...((((.........)))).....	17	36	-4.1	0.5	2	1	1	0	0	0	0	0	6.76369	1.15562	1.13375	0	0	0	0	0	low
138	124	hbr-MIR6173-p3	GATTAGATACCCCAGTAG	18	Sedum_Unigene_BMK.12344	+	177	201	taATGGGATTAGATACCCCAGTAAt	1	hbr-MIR6173,	hbr-MIR6173	cgctgtgcgtatcgacccgtgcagtatccatcgtttaaagctaggggagcggaatgggattagataccccagtagtcctaAGCCGTAAACGATGGATACTgcacgggtcgatacggcacagcgctgtagctaacgcgtta	hbr-MIR6173-p3	gattagataccccagtag	3'	New	gp2b	...((((.........)))).....	17	36	-4.1	0.5	8	1	0	2.5	0.5	0	3.5	0.5	27.0548	1.15562	0	3.57255	0.6815	0	2.52578	0.439629	middle
139	124	hbr-MIR6173-p3	GATTAGATACCCCAGTAG	18	Sedum_Unigene_BMK.42429	+	409	432	acagGATTAGATACCCAAGTAGtc	1	hbr-MIR6173,	hbr-MIR6173	cgctgtgcgtatcgacccgtgcagtatccatcgtttaaagctaggggagcggaatgggattagataccccagtagtcctaAGCCGTAAACGATGGATACTgcacgggtcgatacggcacagcgctgtagctaacgcgtta	hbr-MIR6173-p3	gattagataccccagtag	3'	New	gp2b	...((.........))........	13	41.7	-0.1	0	8	1	0	2.5	0.5	0	3.5	0.5	27.0548	1.15562	0	3.57255	0.6815	0	2.52578	0.439629	middle
140	124	hbr-MIR6173-p3	TTAGATACCCCAGTAGTCCT	20	Sedum_Unigene_BMK.60247	+	353	400	aaagccaggggagcaaacgggaTTAGATACCCCGGTAGTCCTggccct	1	hbr-MIR6173,	hbr-MIR6173	cgctgtgcgtatcgacccgtgcagtatccatcgtttaaagctaggggagcggaatgggattagataccccagtagtcctaAGCCGTAAACGATGGATACTgcacgggtcgatacggcacagcgctgtagctaacgcgtta	hbr-MIR6173-p3	ttagataccccagtagtcct	3'	New	gp2b	...(((((((..((...((((.........))))))..)))))))...	42	58.3	-18	0.6	8	1	0	2.5	0.5	0	3.5	0.5	27.0548	1.15562	0	3.57255	0.6815	0	2.52578	0.439629	middle
141	125	hbr-MIR6173-p3_1ss1GC	CGAATGGGATTAGATACC	18	Sedum_Unigene_BMK.16133	+	237	305	ctcgcttgcatggaaacggtgttcaggaagacgaactCGAATGGGATTTGATACCccgacacggcagct	1	hbr-MIR6173,	hbr-MIR6173	cgctgtgcgtatcgacccgtgcagtatccatcgtttaaagctaggggagcggaatgggattagataccccagtagtcctaAGCCGTAAACGATGGATACTgcacgggtcgatacggcacagcgctgtagctaacgcgtta	hbr-MIR6173-p3	ggaatgggattagatacc	3'	New	gp2b	...((.(((..(....).(((((..((....(((((((....))).))))...))..))))).))))).	65	53.6	-16.5	0.4	3	2.5	1.5	4.5	0	1.5	0.5	2	10.1455	2.31123	2.26751	5.71608	4.7705	3.14549	2.52578	2.63777	middle
142	126	hbr-MIR6173-p5_1ss1GC	CGAATGGGATTAGATACC	18	Sedum_Unigene_BMK.37451	-	169	316	CGAACGGGATTAGATACCctggtagtccatgccgtaaacgatgagtgttcgcccttggtctacgcggatcaggggcccagctaacgcgtgaaacactccgcctggggagtacggtcgcaagaccgaaactcaaaggaattgacggggg	1	hbr-MIR6173,	hbr-MIR6173	cgctgtgcgtatcgacccgtgcagtatccatcgtttaaagctaggggagcggaatgggattagataccccagtagtcctaAGCCGTAAACGATGGATACTgcacgggtcgatacggcacagcgctgtagctaacgcgtta	hbr-MIR6173-p5	ggaatgggattagatacc	5'	New	gp2b	......((((....(((....)))))))...((((.......(((((((.(((((((((((....)))))))))))...((....))....)))))))..(((...((((.(((((....)))))..))))..))).....))))...	22	57.4	-58.5	0.7	3	2	2	4	3.5	15	3.5	3	10.1455	2.31123	2.26751	5.71608	4.7705	3.14549	2.52578	2.63777	middle
143	127	hbr-MIR6173-p3_1ss13CT	GATTAGATACCCTAGTAGTC	20	Sedum_Unigene_BMK.61370	+	805	875	ctgggtccctaccgacgctggggtgcgaaagcatggggagcgaacggGATTAGATACCCTGGTAGTCcatg	1	hbr-MIR6173,	hbr-MIR6173	cgctgtgcgtatcgacccgtgcagtatccatcgtttaaagctaggggagcggaatgggattagataccccagtagtcctaAGCCGTAAACGATGGATACTgcacgggtcgatacggcacagcgctgtagctaacgcgtta	hbr-MIR6173-p3	gattagataccccagtagtc	3'	New	gp2b	.((((...(((((..((((...((((....))))....))))...(((........))).)))))))))..	68	60.6	-24.4	0.6	0	0	0.5	0	0	0.5	0	0	0	0	0.566877	0	0	0.10485	0	0	low
144	128	hbr-miR6173_L-2_1ss15GA	CCGTAAACGATGAATACT	18	Sedum_Unigene_BMK.62707	+	361	462	gaaggcgactttctggactgtaactgacactgaggctcgaaagcgtggggagcaaacaggattagataccctggtagtccacgCCGTAAACGATGAATACTa	1	hbr-MIR6173,	hbr-MIR6173	cgctgtgcgtatcgacccgtgcagtatccatcgtttaaagctaggggagcggaatgggattagataccccagtagtcctaAGCCGTAAACGATGGATACTgcacgggtcgatacggcacagcgctgtagctaacgcgtta	hbr-miR6173	AGCCGTAAACGATGGATACT	3'	Diff	gp2b	...((((......(((((((((.((((..(((..((((...........))))...)))..)))).)))......)))))))))).................	82	50	-25.9	0.5	0	0	1	0	2	5	2	1	0	0	1.13375	0	2.726	1.0485	1.44331	0.879257	low
145	129	ptc-MIR6478-p5_1ss16GA	CTTAGCTCAGTTGGTAGA	18	Sedum_Unigene_BMK.61370	+	2265	2308	gcacggcgggctATTAGCTCAGTTGGTAGAGcgcgcccctgata	1	ptc-MIR6478,	ptc-MIR6478	aCCGACCTTAGCTCAGTTGGTGgagcggagggctgtaggtcgctggttggattccggcaaggtcggatttcaattttgtaatttcttttctcaccgaccttagttcagaagttgcattgttttgtctgttgaggtggt	ptc-MIR6478-p5	CTTAGCTCAGTTGGTGga	5'	New	gp2b	...(((.((((.....((((........))))..)))))))...	38	61.4	-15.3	0.6	0	0	0.5	0	0.5	0.5	0	0	0	0	0.566877	0	0.6815	0.10485	0	0	low
145	130	ptc-MIR6478-p3_1ss15GA	TTAGCTCAGTTGGTAGAG	18	Sedum_Unigene_BMK.61370	+	2265	2308	gcacggcgggctATTAGCTCAGTTGGTAGAGcgcgcccctgata	1	ptc-MIR6478,	ptc-MIR6478	aCCGACCTTAGCTCAGTTGGTGgagcggagggctgtaggtcgctggttggattccggcaaggtcggatttcaattttgtaatttcttttctcaccgaccttagttcagaagttgcattgttttgtctgttgaggtggt	ptc-MIR6478-p3	TTAGCTCAGTTGGTGgag	3'	New	gp2b	...(((.((((.....((((........))))..)))))))...	38	61.4	-15.3	0.6	0	0	0	0.5	0.5	0	1	0.5	0	0	0	0.714509	0.6815	0	0.721653	0.439629	low
146	131	ptc-MIR6478-p5_1ss11GA	CTCAGTTGGTAGAGCGGA	18	Sedum_Unigene_BMK.24498	-	93	241	aaaccctccctcgagtgtgcccggttagCTCAGTTGGTAGAGCGCAcgactcttaatcgtgtggtcgagggttcgagcccctcattgggcgcgtttttgcccccaaactgagtatgattctggtaatacacattctgcagggaggggaa	1	ptc-MIR6478,	ptc-MIR6478	aCCGACCTTAGCTCAGTTGGTGgagcggagggctgtaggtcgctggttggattccggcaaggtcggatttcaattttgtaatttcttttctcaccgaccttagttcagaagttgcattgttttgtctgttgaggtggt	ptc-MIR6478-p5	CTCAGTTGGTGgagcgga	5'	New	gp2b	...((((((((((((((((.((((...((((((((((..((.(((((((.......))))))).))..((((....(((((.....))).))......)))))).))))))))......)))).....))))))).).))))))))...	143	54.4	-65.3	0.8	0	1	0.5	0.5	1	2.5	1	2.5	0	1.15562	0.566877	0.714509	1.363	0.524248	0.721653	2.19814	low
147	132	hbr-MIR6485-p5_1ss4AG	TTCGGCAGATTTGGATTCCTATA	23	Sedum_Unigene_BMK.46883	+	1227	1329	tagaagatcataacatgagttaTTCGGCAGATTTGGATTCCTATAttatatatccactcatggggtacttcattgtacgatatatataagatccatctgtata	1	hbr-MIR6485,	hbr-MIR6485	accTAGGATGTAGAAGAGCATAAcatgagtgattcagcagatttggattcctatatatccactcatgtagtactttatttcattttacga	hbr-MIR6485-p5	ttcagcagatttggattcctata	5'	New	gp2b	..(((..((((...))))....))).(((((..((((((..(((((.((((..(((....))).((((......)))).))))))))).)))))))))))...	74	32	-21.3	0.6	3	0	1	0	0	2	3	4	10.1455	0	1.13375	0	0	0.419398	2.16496	3.51703	middle
148	133	bdi-MIR7711-p3_1ss22CT	ATTTGATTTGGTAATGCAAGATC	23	Sedum_Unigene_BMK.61002	+	193	239	agatgattgctgaATTTGATTTGGTAATGCAAGATCatcttaggcgt	1	bdi-MIR7711,	bdi-MIR7711	ggataatagaaacatacttagcctctttgacaatcttgatgatagaatttctaaattagaagccataagtgaaatcaactcattctgaattttatgaccaagataacgataatgaatctctttgttttaaatgtctaagatgtttttgcattaccaagtcaaattctgcaactatcgcaacacaagctaagaagttacccttaaggtattgtgaacttgctcactggatcttctaaaaggcatagcgtaagggatgtcttattacgaataattgccattttgaaatttcttgttgaacacaattggcttttagaggagccatcgagcaactttacaatgaacttaatggtaatttcttagcttgtgatgggatcattgcagaatttgatttggtaatgc…	bdi-MIR7711-p3	atttgatttggtaatgcaagacc	3'	New	gp2b	((((((((((..(((...)))..)).......)))))))).......	40	36.2	-8.3	0.5	0	0	0	0	0	2	0	0	0	0	0	0	0	0.419398	0	0	low
149	134	bdi-MIR7711-p3_1ss1AT	TATCAACTCATTCTGAATTTTAT	23	Sedum_Unigene_BMK.61002	-	268	303	taacatagaTATCAACTCATTCTGAATTTTATgact	1	bdi-MIR7711,	bdi-MIR7711	ggataatagaaacatacttagcctctttgacaatcttgatgatagaatttctaaattagaagccataagtgaaatcaactcattctgaattttatgaccaagataacgataatgaatctctttgttttaaatgtctaagatgtttttgcattaccaagtcaaattctgcaactatcgcaacacaagctaagaagttacccttaaggtattgtgaacttgctcactggatcttctaaaaggcatagcgtaagggatgtcttattacgaataattgccattttgaaatttcttgttgaacacaattggcttttagaggagccatcgagcaactttacaatgaacttaatggtaatttcttagcttgtgatgggatcattgcagaatttgatttggtaatgc…	bdi-MIR7711-p3	aatcaactcattctgaattttat	3'	New	gp2b	...((((((..(((........)))..))))))...	30	25	-4.2	0.5	0	0	0	1	0	1	0	0	0	0	0	1.42902	0	0.209699	0	0	low
150	135	bdi-MIR7768b-p5_1ss2CA	AAGCGGCGGCGGCGGCGG	18	Sedum_Unigene_BMK.3211	+	119	253	gAAGCGGCGGCGGCGGCGGcgaccatcggagaagatttatgtgcaagtgattcgagggatgggcttgctaccgatggtgtaacggtaagggaggaggaaggagggtgaggaagaagcggcggcggcggcggcgac	1	bdi-MIR7768b,bdi-MIR7768b,	bdi-MIR7768b	ctccgcggcgctCCCGGTCGAGGACGGCCCCGCcgcagcgctccccttcgcgctagaactacgcacgcggcggcggcggcggCGGCGCCGTCCTCGACCGGGAGcgccgcggacg	bdi-MIR7768b-p5	acgcggcggcggcggcgg	5'	New	gp2b	...((.((.((.((.((.((.((((((((.............((((((...((....))...))))))..))))))))...((.....................)).........)).)).)).)).)).))...	129	63.7	-41.7	0.5	0	0	0	0	0	2	0	0	0	0	0	0	0	0.419398	0	0	low
151	136	stu-MIR8005c-p3_1ss22AT	TTTAGGATTTAGGGTTTAGGGT	22	Sedum_Unigene_BMK.11925	+	61	102	ttcgaattatagtggaaatTTTAGGATTTAGGGTTTAGGTTt	2	stu-MIR8005c,stu-MIR8005a,	stu-MIR8005c	ggtttagtgtttagaatttaggattaagggtttagggtttagggttagggttcaatgtttggagtttaggatataggatttagggtttaggatttagggtttagggattagagtttaggatttagagtttagggtttagagtttgcgtttaggttttagggtttaggcttttgtTTTAGAGTTTAAGGTTTAGAGTTT	stu-MIR8005c-p3	tttaggatttagggtttaggga	3'	New	gp2b	(..(((((..(((....)))....)))))..)..........	32	28.6	-1.6	0.1	0	0	0.5	0	0.5	0	1	0	0	0	0.566877	0	0.6815	0	0.721653	0	low
152	136	stu-MIR8005c-p3_1ss22AT	TTTAGGATTTAGGGTTTAGGGT	22	Sedum_Unigene_BMK.57949	-	2510	2601	catttccttacctttttctgcccaagtaactcctgcatcacatgttgcgagtgtgcggccgTTTAGGATTCAGGGTTTAGGGTatcgaattt	2	stu-MIR8005c,stu-MIR8005a,	stu-MIR8005c	ggtttagtgtttagaatttaggattaagggtttagggtttagggttagggttcaatgtttggagtttaggatataggatttagggtttaggatttagggtttagggattagagtttaggatttagagtttagggtttagagtttgcgtttaggttttagggtttaggcttttgtTTTAGAGTTTAAGGTTTAGAGTTT	stu-MIR8005c-p3	tttaggatttagggtttaggga	3'	New	gp2b	...(((..((((((.....((((..(((((((..(((........))))))).)))..((.....)).....))))..))))))..)))...	86	45.7	-22.9	0.5	0	0	0.5	0	0.5	0	1	0	0	0	0.566877	0	0.6815	0	0.721653	0	low
153	137	stu-MIR8005a-p3_1ss16GA	GGTTTAGGGTTTAGGATT	18	Sedum_Unigene_BMK.11999	+	192	318	catgaaagatccgccaaagtgtctatacaacttttataccgaagattttcttgcctcctgatcgctgtggaatatatttggtgtagtgaaatgtgtttaaGGTTTAGGGTTTAGGATTtagttcagg	2	stu-MIR8005a,stu-MIR8005c,stu-MIR8005c,	stu-MIR8005a	TTTAGAGTTTAAGGTTTAGAGTTTaaggtttggggtttagggtttagggttaagagtatcatggttagggtttagggtttaggggttaggatatagggtttaggatttagggtttagagtttagggt	stu-MIR8005a-p3	ggtttagggtttagggtt	3'	New	gp2b	..(((((((((((((.........(((((....((((((((((...((((..((.........))...))))....)))))))))).....)))))...........)))...))))))..))))..	123	37.8	-24.4	0.5	0	0	0	1	0	0	0	0	0	0	0	1.42902	0	0	0	0	low
154	138	stu-MIR8005a-p3_1ss8AG	GTTTAGGGTTTAGGGTTTA	19	Sedum_Unigene_BMK.40661	+	141	197	tgttcttttttttttaaattttagttacagatGTTTAGGGTTTAGGGTTTAagattg	2	stu-MIR8005a,stu-MIR8005c,	stu-MIR8005a	TTTAGAGTTTAAGGTTTAGAGTTTaaggtttggggtttagggtttagggttaagagtatcatggttagggtttagggtttaggggttaggatatagggtttaggatttagggtttagagtttagggt	stu-MIR8005a-p3	gtttaggatttagggttta	3'	New	gp2b	...((((....(..(((((..(((..........)))..)))))..)...))))...	51	24.6	-7	0.5	1	0.5	1	0.5	0.5	0.5	0.5	0	3.38185	0.577809	1.13375	0.714509	0.6815	0.10485	0.360826	0	low
155	139	stu-MIR8005c-p3_1ss21CT	TAGGGTTTAGGGTTAGGGTTT	21	Sedum_Unigene_BMK.45465	-	64	142	cgagatctggagatgaagattgaggccattttggggtgtgatttgagtgatggaattGAGGGTTTAGGGTTAGGGTTTa	1	stu-MIR8005c,	stu-MIR8005c	ggtttagtgtttagaatttaggattaagggtttagggtttagggttagggttcaatgtttggagtttaggatataggatttagggtttaggatttagggtttagggattagagtttaggatttagagtttagggtttagagtttgcgtttaggttttagggtttaggcttttgtTTTAGAGTTTAAGGTTTAGAGTTT	stu-MIR8005c-p3	tagggtttagggttagggttc	3'	New	gp2b	..((((((.....((((..(..(..(((((((..(......)..))..)))))..)..)...))))......)))))).	76	44.3	-13.8	0.4	0	0	0	0	0	3.5	0	1	0	0	0	0	0	0.733947	0	0.879257	low
156	139	stu-MIR8005c-p3_1ss21CT	TAGGGTTTAGGGTTAGGGTTT	21	Sedum_Unigene_BMK.60851	-	137	240	gtgaggactaaagcttggatctttgtgtggagtttgaaggcgggtatggcggcgattggagtgcgaatcgcagaggcaaTAGGGATTAGGGTTAGGGTTTtgag	1	stu-MIR8005c,	stu-MIR8005c	ggtttagtgtttagaatttaggattaagggtttagggtttagggttagggttcaatgtttggagtttaggatataggatttagggtttaggatttagggtttagggattagagtttaggatttagagtttagggtttagagtttgcgtttaggttttagggtttaggcttttgtTTTAGAGTTTAAGGTTTAGAGTTT	stu-MIR8005c-p3	tagggtttagggttagggttc	3'	New	gp2b	...(..(((..((((..((((..(((((...........((.......)).((((((........))))))....))).))..))))..))))..)))..)...	98	51	-22.9	0.4	0	0	0	0	0	3.5	0	1	0	0	0	0	0	0.733947	0	0.879257	low
157	140	stu-MIR8005a-p5_1ss1GT	TTTAGGGTTTAGGGTTTAGGG	21	Sedum_Unigene_BMK.52055	-	261	404	gtaTTTAGGGTTTAGGGTTTTGGGattggaagatgatggtggtgagcgtttgttggtgttgaggttgtgtgggtgttgttgaggtttgtggtgacggtggcgttgtcgccatgtttgtggtgcttggcaaattatgccgacttg	2	stu-MIR8005a,stu-MIR8005c,	stu-MIR8005a	TTTAGAGTTTAAGGTTTAGAGTTTaaggtttggggtttagggtttagggttaagagtatcatggttagggtttagggtttaggggttaggatatagggtttaggatttagggtttagagtttagggt	stu-MIR8005a-p5	gttagggtttagggtttaggg	5'	New	gp2b	........................((..(.....((((........))))..)..))....((((((.((.....((((..((......(....).((((((....))))))..........))..)))).....)))))))).	1	48.6	-26.6	0.4	1	4	1	2	2	13.5	4.5	2.5	3.38185	4.62247	1.13375	2.85804	2.726	2.83094	3.24744	2.19814	low
158	141	stu-MIR8005c-p5_1ss14AG	TTTAGGGTTTAGGGTTTAGGGT	22	Sedum_Unigene_BMK.60551	+	160	221	TTTAGGGTTTAGGGTTTAGTGTatagggtttgatttttcattcttttaatagactaaataat	2	stu-MIR8005c,stu-MIR8005c,stu-MIR8005a,stu-MIR8005a,	stu-MIR8005c	ggtttagtgtttagaatttaggattaagggtttagggtttagggttagggttcaatgtttggagtttaggatataggatttagggtttaggatttagggtttagggattagagtttaggatttagagtttagggtttagagtttgcgtttaggttttagggtttaggcttttgtTTTAGAGTTTAAGGTTTAGAGTTT	stu-MIR8005c-p5	tttagggtttaggatttagggt	5'	New	gp2b	.............(((((((.((((..(..(((....)))..)..)..))).)))))))...	46	25.8	-10.5	0.7	1.5	3	5.5	4	4	32.5	6.5	3.5	5.07277	3.46685	6.23565	5.71608	5.452	6.81522	4.69074	3.0774	low
159	142	stu-MIR8005c-p5_1ss13AG	TTAGGGTTTAGGGTTTAGGGT	21	Sedum_Unigene_BMK.60743	+	3049	3126	gacggttTTAGGGTTTAGGATTTAGGGTtgggaagtctgacggctgggttcttcctgtatgagtccaccagtgccaag	2	stu-MIR8005c,stu-MIR8005a,	stu-MIR8005c	ggtttagtgtttagaatttaggattaagggtttagggtttagggttagggttcaatgtttggagtttaggatataggatttagggtttaggatttagggtttagggattagagtttaggatttagagtttagggtttagagtttgcgtttaggttttagggtttaggcttttgtTTTAGAGTTTAAGGTTTAGAGTTT	stu-MIR8005c-p5	ttagggtttaggatttagggt	5'	New	gp2b	...(((.....(((...(((((((..((..((...))..)).((.(((....))).)).))))))))))...)))...	72	51.3	-22.5	0.6	3	13.5	14.5	6.5	6.5	76	23.5	19	43.964	39.291	37.9807	33.5819	32.0305	37.7459	38.9693	31.2136	middle
160	143	stu-MIR8005c-p3_1ss11AG	AGGGTTTAGGGTTTAGGGTTT	21	Sedum_Unigene_BMK.62687	-	3013	3114	cacgattttactagtagaataactgcccgtaaacccagcacggaccagagacgatgcaataataatcaTGGGTTTAGGGTTTAGGGTTTacgagagatcttt	2	stu-MIR8005c,stu-MIR8005a,	stu-MIR8005c	ggtttagtgtttagaatttaggattaagggtttagggtttagggttagggttcaatgtttggagtttaggatataggatttagggtttaggatttagggtttagggattagagtttaggatttagagtttagggtttagagtttgcgtttaggttttagggtttaggcttttgtTTTAGAGTTTAAGGTTTAGAGTTT	stu-MIR8005c-p3	agggtttaggatttagggttt	3'	New	gp2b	...((((((....(((((......((((.(((((((((((((.........)).)))...........))))))))))))......)))))..))))))...	96	42.2	-26.8	0.6	2	3.5	1	2	2	9.5	2.5	4	6.76369	4.04466	1.13375	2.85804	2.726	1.99214	1.80413	3.51703	low
161	144	stu-MIR8005c-p3_1ss12AG	TAGGGTTTAGGGTTTAGGGTTT	22	Sedum_Unigene_BMK.66139	+	66	126	gttgcaattttgccctaattaattttaattTGGGGTTTAGGGTTTAGGGTTTagttgtgta	2	stu-MIR8005c,stu-MIR8005a,	stu-MIR8005c	ggtttagtgtttagaatttaggattaagggtttagggtttagggttagggttcaatgtttggagtttaggatataggatttagggtttaggatttagggtttagggattagagtttaggatttagagtttagggtttagagtttgcgtttaggttttagggtttaggcttttgtTTTAGAGTTTAAGGTTTAGAGTTT	stu-MIR8005c-p3	tagggtttaggatttagggttt	3'	New	gp2b	...((((((..(((((((...((..(((........)))..)))))))))..))))))...	55	32.8	-16.5	0.8	8	6	5	4	4	33.5	8	1.5	27.0548	6.9337	5.66877	5.71608	5.452	7.02492	5.77322	1.31889	middle
162	145	stu-MIR8005a-p3_1ss21GT	TTAGGGTTTAGGGTTTAGGGT	21	Sedum_Unigene_BMK.84630	-	46	171	aaaactctctggatccgccactgctcttaaatctagctagaagacaaccttaattataggcagtagtaccatTTAGGGTTTAGGGTTTAGGGTttagcatggacatgcagcacgccagagagtatg	2	stu-MIR8005a,stu-MIR8005c,	stu-MIR8005a	TTTAGAGTTTAAGGTTTAGAGTTTaaggtttggggtttagggtttagggttaagagtatcatggttagggtttagggtttaggggttaggatatagggtttaggatttagggtttagagtttagggt	stu-MIR8005a-p3	ttagggtttagggtttagggg	3'	New	gp2b	...(((((((((...((...((((.......((((((((((....((((((((..............(((......))))))))))).....)))))).))))...))))..)))))))))))...	120	43.7	-35	0.6	13	34	33.5	23.5	23.5	180	54	35.5	43.964	39.291	37.9807	33.5819	32.0305	37.7459	38.9693	31.2136	middle
163	146	stu-MIR8005a-p5	TAGGGTTTAGGGTTTAGG	18	Sedum_Unigene_BMK.85093	-	120	151	cTAGGGTTTAGGGTTTAGGccctaaacccgaa	1	stu-MIR8005a,	stu-MIR8005a	TTTAGAGTTTAAGGTTTAGAGTTTaaggtttggggtttagggtttagggttaagagtatcatggttagggtttagggtttaggggttaggatatagggtttaggatttagggtttagagtttagggt	stu-MIR8005a-p5	tagggtttagggtttagg	5'	New	gp2b	...(((((((((((....)))))))))))...	26	50	-19.8	1.2	0	0	0	0	0	1.5	0	0.5	0	0	0	0	0	0.314549	0	0.439629	low
164	147	stu-MIR8005a-p3_1ss15GT	TTTAGGGTTTAGGGTTTAGG	20	Sedum_Unigene_BMK.85396	-	1	140	aaaaccctcatccatatttccccaattatcatcttgcctcaccttcttctatcgaaatttcaagacttcaacttgttaggctacgcaccaccgccgccgccagccccctttttggcgtttTTTAGGGTTTAGTGTTTAGG	2	stu-MIR8005a,stu-MIR8005c,	stu-MIR8005a	TTTAGAGTTTAAGGTTTAGAGTTTaaggtttggggtttagggtttagggttaagagtatcatggttagggtttagggtttaggggttaggatatagggtttaggatttagggtttagagtttagggt	stu-MIR8005a-p3	tttagggtttaggggttagg	3'	New	gp2b	.(((((((...........................((((.......(((....)))....((((.......))))..))))...((......))...((((((........))))))......)))))))..........	129	45.7	-22.2	0.3	0.5	1.5	0.5	0.5	0	1	1.5	0.5	1.69092	1.73343	0.566877	0.714509	0	0.209699	1.08248	0.439629	low
165	148	stu-MIR8019-p5_1ss1TA	ATATGAAACGGAGGGAGTATT	21	Sedum_Unigene_BMK.57389	+	500	609	ATATGAAACGGAGGGAGTATTattttaattaaaaataatatgttcatttaaacattcttttaattttaagcatccatttaaaattttctattctgctaaaaatactcatc	2	stu-MIR8019,bdi-MIR5174a,	stu-MIR8019	AGGGAAGCAGGTCATTCTTTATGaaacggagggagtattataaaataatactccctccgtttaaAAAAGAATGACCTGGTTTGACTTG	stu-MIR8019-p5	TTATGaaacggagggagtatt	5'	New	gp2b	..............(((((((.....((((((((.....(((((......)))))..))))))))...((((.....................))))...)))))))...	93	20.9	-12.3	0.5	0	1	0	0	0	0.5	0.5	0	0	1.15562	0	0	0	0.10485	0.360826	0	low
166	149	stu-MIR8019-p3_1ss6TC	TAAAACAATACTCCCTCCGT	20	Sedum_Unigene_BMK.57389	-	424	527	gatgagtatttttagcagaatagaaaattttaaatggatgcttaaaattaaaagaatgtttaaatgaacatattatttttaatTAAAATAATACTCCCTCCGTt	1	stu-MIR8019,	stu-MIR8019	AGGGAAGCAGGTCATTCTTTATGaaacggagggagtattataaaataatactccctccgtttaaAAAAGAATGACCTGGTTTGACTTG	stu-MIR8019-p3	taaaataatactccctccgt	3'	New	gp2b	...(((((((...((((...((............))..))))...(((((((((.((((((....))))))....))))))))).....)))))))........	93	21.2	-13.5	0.6	0	0	0	0.5	0	0	1	0	0	0	0	0.714509	0	0	0.721653	0	low
167	150	stu-MIR8019-p3_1ss1TA	ATATGAAACGGAGGGAGTATT	21	Sedum_Unigene_BMK.57671	-	1200	1261	atatgcgtgaaaactccaaaataaacctctaATATGAAACGGATGGAGTATTacatacactc	1	stu-MIR8019,	stu-MIR8019	AGGGAAGCAGGTCATTCTTTATGaaacggagggagtattataaaataatactccctccgtttaaAAAAGAATGACCTGGTTTGACTTG	stu-MIR8019-p3	TTATGaaacggagggagtatt	3'	New	gp2b	...((..((((.((((((.........((......))......)))))).)).))..))...	56	33.9	-7.8	0.4	0	0	0	0	0	0.5	0.5	0	0	1.15562	0	0	0	0.10485	0.360826	0	low
168	151	bol-MIR9410-p5_1ss16TA	TTTCAGACGACTTAAATA	18	Sedum_Unigene_BMK.57121	+	5708	5758	tcctTTGCAGACGACTTAAATAcgcgacggggtattgtaagtggcagagtg	1	bol-MIR9410,	bol-MIR9410	ctttccagacTACTTAATTATAAGTCGTCTGGaaagtctactaagtcgtccagctggaagacttttcagacgacttaattataagtcgtctgcgaagt	bol-MIR9410-p5	tttcagacgacttaatta	5'	New	gp2b	..((((((.....((((((((((........))))).))))).))))))..	47	49	-10.9	0.4	0	2	0	1	1	2	2	0	0	2.31123	0	1.42902	1.363	0.419398	1.44331	0	low
1	1	ptc-miR156a_R+1_1ss15GA	TGACAGAAGAGAGTAAGCACT	21					aaagaaagacTGACAGAAGAGAGTGAGCACacacgaaagtatatggtatgaaggcattccattgcagggtgtgtgctcacatctcttctgtcagcttccac	84	ptc-MIR156a,mtr-MIR156i,mtr-MIR156d,mtr-MIR156c,ctr-MIR156,ptc-MIR156d,ptc-MIR156e,ptc-MIR156k,nta-MIR156b,nta-MIR156e,sly-MIR156e,stu-MIR156f,stu-MIR156g,bra-MIR156e,bra-MIR156f,cpa-MIR156d,cpa-MIR156b,cme-MIR156j,cme-MIR156d,cme-MIR156h,cme-MIR156g,cme-MIR156c,cme-MIR156a,mes-MIR156e,mes-MIR156a,mes-MIR156d,mes-MIR156f,mes-MIR156g,rco-MIR156b,rco-MIR156c,ppt-MIR156a,ppt-MIR156c,smo-MIR156a,cca-…	ptc-MIR156e	cattagaaatTGACAGAAGAGAGTGAGCACacagaggcatatttgtataaaattataccattgcttttgcgtgctcatttctctttctgtcacttccaga	ptc-miR156a	TGACAGAAGAGAGTGAGCAC	5'	Diff	gp3	.....(((.(((((((((((((((((((((((((....(((.((((.(((....))).)))))))...)))))))))))).))))))))))))))))....	92	45.5	-53.7	1.2	0	23	3	1	9	83	10	10	0	26.5792	3.40126	1.42902	12.267	17.405	7.21653	8.79257	middle
1	2	bra-miR156e-3p_3ss8CA15T-23TA	TGCTCACATCTCTTCTGTCAGA	22					aaagaaagacTGACAGAAGAGAGTGAGCACacacgaaagtatatggtatgaaggcattccattgcagggtgtgtgctcacatctcttctgtcagcttccac	84	ptc-MIR156a,mtr-MIR156i,mtr-MIR156d,mtr-MIR156c,ctr-MIR156,ptc-MIR156d,ptc-MIR156e,ptc-MIR156k,nta-MIR156b,nta-MIR156e,sly-MIR156e,stu-MIR156f,stu-MIR156g,bra-MIR156e,bra-MIR156f,cpa-MIR156d,cpa-MIR156b,cme-MIR156j,cme-MIR156d,cme-MIR156h,cme-MIR156g,cme-MIR156c,cme-MIR156a,mes-MIR156e,mes-MIR156a,mes-MIR156d,mes-MIR156f,mes-MIR156g,rco-MIR156b,rco-MIR156c,ppt-MIR156a,ppt-MIR156c,smo-MIR156a,cca-…	bra-MIR156e	gaaatgcaacagagaaaacTGACAGAAGAGAGTGAGCACttgcaaggcactgttatgtgtcaataactttgcgtgtgcgTGCTCACCTCTCTTTCTGTCAGTtgcctgacttctcgctt	bra-miR156e-3p	TGCTCACCTCTCTTTCTGTCAGT	3'	Diff	gp3	.....(((.(((((((((((((((((((((((((....(((.((((.(((....))).)))))))...)))))))))))).))))))))))))))))....	92	45.5	-53.7	1.2	3	9	12	9	6	127	15	13	10.1455	10.4006	13.605	12.8612	8.17799	26.6318	10.8248	11.4303	middle
2	3	nta-miR156g_L+1R+1	TTGACAGAAGATAGAGAGCACT	22					tgataattgtTGACAGAAGATAGAGAGCACtgatgatgatatgctaattaaatttgtgcagcaaaagcatctcaattcatttgtgctctctatgcttctgtcatcaccttcagcca	42	nta-MIR156i,mtr-MIR156f,mtr-MIR156e,mtr-MIR156h,mtr-MIR156g,ptc-MIR156h,ptc-MIR156i,ptc-MIR156j,ptc-MIR156g,ptc-MIR156l,nta-MIR156h,nta-MIR156g,nta-MIR156j,sly-MIR156a,sly-MIR156c,sly-MIR156b,stu-MIR156c,stu-MIR156b,stu-MIR156d,stu-MIR156a,bol-MIR157a,bra-MIR157a,cpa-MIR156e,cpa-MIR156f,cme-MIR156b,cme-MIR156e,cme-MIR156f,hbr-MIR156,mes-MIR156h,mes-MIR156i,mes-MIR156j,rco-MIR156g,rco-MIR156h,rco-…	nta-MIR156j	tgacaattgtTGACAGAAGATAGAGAGCACtaatgatgatatgctaagtaaatgtaggggcaaaagcatctcaattcatttgtgctctctatgcttctgtcatcaccttcggcca	nta-miR156g	TGACAGAAGATAGAGAGCAC	5'	Diff	gp3	(((....((.((((((((((((((((((((..(((((((.(((((.......((((.....))))))))).)))..))))..))))))))))).))))))))).))...)))....	112	37.1	-46.6	1.1	1	19	16.5	16	3	104	16.5	24	3.38185	21.9567	18.7069	22.8643	4.089	21.8087	11.9073	21.1022	middle
2	4	mtr-miR156h-3p_3ss6TC8AG10TG	GCTCTCTGTGCTTCTGTCATC	21					tgataattgtTGACAGAAGATAGAGAGCACtgatgatgatatgctaattaaatttgtgcagcaaaagcatctcaattcatttgtgctctctatgcttctgtcatcaccttcagcca	42	nta-MIR156i,mtr-MIR156f,mtr-MIR156e,mtr-MIR156h,mtr-MIR156g,ptc-MIR156h,ptc-MIR156i,ptc-MIR156j,ptc-MIR156g,ptc-MIR156l,nta-MIR156h,nta-MIR156g,nta-MIR156j,sly-MIR156a,sly-MIR156c,sly-MIR156b,stu-MIR156c,stu-MIR156b,stu-MIR156d,stu-MIR156a,bol-MIR157a,bra-MIR157a,cpa-MIR156e,cpa-MIR156f,cme-MIR156b,cme-MIR156e,cme-MIR156f,hbr-MIR156,mes-MIR156h,mes-MIR156i,mes-MIR156j,rco-MIR156g,rco-MIR156h,rco-…	mtr-MIR156h	tgctgTTGACAGAAGATAGAGAGCACagatgatgaaatgcatggaaggcaatggcatctcattcctttgtGCTCTTTATTCTTCTGTCATCacc	mtr-miR156h-3p	GCTCTTTATTCTTCTGTCATC	3'	Diff	gp3	(((....((.((((((((((((((((((((..(((((((.(((((.......((((.....))))))))).)))..))))..))))))))))).))))))))).))...)))....	112	37.1	-46.6	1.1	10	55	33	58	11	142	21	85	33.8185	63.559	37.4139	82.8831	14.993	29.7773	15.1547	74.7369	middle
3	5	bra-miR158-3p_L-1_1ss3TC	TCCCAAATGTAGACAAAGCA	20					atagcacgttatatctgttcttCTTTGTCTATCGTTTGGAAAAGattgatgacgctatctacactTTTCCAAATGTAGACAAAGCAaaaccgtgatgacgtcgtaga	1	bra-MIR158,	bra-MIR158	atagcacgttatatctgttcttCTTTGTCTATCGTTTGGAAAAGattgatgacgctatctacactTTTCCAAATGTAGACAAAGCAaaaccgtgatgacgtcgtaga	bra-miR158-3p	TTTCCAAATGTAGACAAAGCA	3'	Diff	gp3	...(((((((((....(((...(((((((((.((((((((((((...((((....))))....)))))))))))))))))))))...)))....))))))).))...	101	37.4	-37	0.9	1	2	0	0	0	0	0	0	3.38185	2.31123	0	0	0	0	0	0	low
4	6	far-miR159_R+1_1ss21GC	TTTGGATTGAAGGGAGCTCTCT	22					gtttggttttgaggtggagctcctatcattccaatgaaaggtcttgctaggaggggtggtacagctgctcgttcatggttcccactatcctacctccgtttgaaaccagggagataggcctgtggctagcatgaccgaggagccgcatcgtcccctcgctggccgctcTTTGGATTGAAGGGAGCTCTGcatcttggcct	24	far-MIR159,mtr-MIR159a,csi-MIR159,ptc-MIR159b,ptc-MIR159a,nta-MIR159,sly-MIR159,bra-MIR159a,cpa-MIR159a,cme-MIR159a,hbr-MIR159b,hbr-MIR159a,mes-MIR159b,mes-MIR159a,rco-MIR159,ahy-MIR159,pde-MIR159,pta-MIR159a,bdi-MIR159a,sof-MIR159b,sof-MIR159d,sof-MIR159a,sof-MIR159e,ssp-MIR159a,	far-MIR159	gtttggttttgaggtggagctcctatcattccaatgaaaggtcttgctaggaggggtggtacagctgctcgttcatggttcccactatcctacctccgtttgaaaccagggagataggcctgtggctagcatgaccgaggagccgcatcgtcccctcgctggccgctcTTTGGATTGAAGGGAGCTCTGcatcttggcct	far-miR159	TTTGGATTGAAGGGAGCTCTG	3'	Diff	gp3	....(((...((.(..(((((((..(((.(((((.((..((((..((...((((((((((...(((.((((.(((((....((((...((((.((((..(((....))))))).))))...))))....))))).)))).)))...)))).)))))))).))))..)).))))).)))..)))))))..).))...))).	195	55	-92.2	0.8	4	5	9.5	1	10	102.5	23	4	13.5274	5.77809	10.7707	1.42902	13.63	21.4942	16.598	3.51703	middle
5	7	sof-miR159c_1ss1CG	GTTGGATTGAAGGGAGCTCCT	21					tgaagacgacgacgaagaagaagatggcgaagaaaagtgatcgaagagctcccttcgatccaatccaggaggggaagtggtcggttgcagctgccggttcatggatgcctctctggtgcagcaatgactaatgctcacctgcacttgcatgggtgtgcatgacccgggagatgaacccaccatcatctttccctcgtgCTTGGATTGAAGGGAGCTCCTctctctttcctctctctct	4	sof-MIR159c,ptc-MIR159d,cpa-MIR159b,cme-MIR159b,	sof-MIR159c	tgaagacgacgacgaagaagaagatggcgaagaaaagtgatcgaagagctcccttcgatccaatccaggaggggaagtggtcggttgcagctgccggttcatggatgcctctctggtgcagcaatgactaatgctcacctgcacttgcatgggtgtgcatgacccgggagatgaacccaccatcatctttccctcgtgCTTGGATTGAAGGGAGCTCCTctctctttcctctctctct	sof-miR159c	CTTGGATTGAAGGGAGCTCCT	3'	Diff	gp3	...(((.((.((.(((..(((.(((..(........)..)))...((((((((((((((((((..((.(((((((((((((.((((.((.((.((((.(((((.(..(((....((((.((((........)))))))).((....))..)))..).))))).)))).)).)))))).))))....))))))))).)).))))))))))))))))))...)))..))).)))))))..	172	53.4	-108.9	0.9	11	7	28.5	20	27	31.5	65	17	37.2003	8.08932	32.312	28.5804	36.801	6.60552	46.9074	14.9474	middle
6	8	bra-miR162-5p_L+1	TGGAGGCAGCGGTTCATCGATC	22					tgaaagttgaagtcgctGGAGGCAGCGGTTCATCGATCaattcctgtgaaaaatgatgttggaaacaatttacatgggaagcatgaatcgaTCGATAAACCTCTGCATCCAGtgcttctccttcct	19	bra-MIR162,mtr-MIR162,csi-MIR162,ptc-MIR162a,ptc-MIR162b,nta-MIR162a,nta-MIR162b,sly-MIR162,stu-MIR162b,stu-MIR162a,cpa-MIR162a,cme-MIR162,mes-MIR162,rco-MIR162,aau-MIR162,cln-MIR162,pde-MIR162,vun-MIR162,bdi-MIR162,	bra-MIR162	tgaaagttgaagtcgctGGAGGCAGCGGTTCATCGATCaattcctgtgaaaaatgatgttggaaacaatttacatgggaagcatgaatcgaTCGATAAACCTCTGCATCCAGtgcttctccttcct	bra-miR162-5p	GGAGGCAGCGGTTCATCGATC	5'	Diff	gp3	...(((..((((.(((((((.((((.((((.(((((((.((((.(((.....(((..((((....))))...))).....))).)))).))))))).)))).)))).)))))))))))..)))...	120	43.7	-55.1	1	1	7	1	5	3	24	11	15	3.38185	8.08932	1.13375	7.14509	4.089	5.03278	7.93818	13.1889	middle
6	9	bra-miR162-3p_1ss8AG	TCGATAAGCCTCTGCATCCAG	21					tgaaagttgaagtcgctGGAGGCAGCGGTTCATCGATCaattcctgtgaaaaatgatgttggaaacaatttacatgggaagcatgaatcgaTCGATAAACCTCTGCATCCAGtgcttctccttcct	19	bra-MIR162,mtr-MIR162,csi-MIR162,ptc-MIR162a,ptc-MIR162b,nta-MIR162a,nta-MIR162b,sly-MIR162,stu-MIR162b,stu-MIR162a,cpa-MIR162a,cme-MIR162,mes-MIR162,rco-MIR162,aau-MIR162,cln-MIR162,pde-MIR162,vun-MIR162,bdi-MIR162,	bra-MIR162	tgaaagttgaagtcgctGGAGGCAGCGGTTCATCGATCaattcctgtgaaaaatgatgttggaaacaatttacatgggaagcatgaatcgaTCGATAAACCTCTGCATCCAGtgcttctccttcct	bra-miR162-3p	TCGATAAACCTCTGCATCCAG	3'	Diff	gp3	...(((..((((.(((((((.((((.((((.(((((((.((((.(((.....(((..((((....))))...))).....))).)))).))))))).)))).)))).)))))))))))..)))...	120	43.7	-55.1	1	59	406	424	238	246	1632	451	365	199.529	469.181	480.712	340.107	335.298	342.229	325.465	320.929	middle
7	10	bra-miR164b-5p_1ss20CT	TGGAGAAGCAGGGCACGTGTG	21					gagttacacttgcTGGAGAAGCAGGGCACGTGCGaacaaatgagatcgatcggtatatgttgatcatattttcgCACGTGTTCTACTACTCCAACacgtgtgcctccccctc	51	bra-MIR164b,mtr-MIR164c,mtr-MIR164a,mtr-MIR164b,mtr-MIR164d,csi-MIR164,ctr-MIR164,ptc-MIR164e,ptc-MIR164a,ptc-MIR164b,ptc-MIR164c,ptc-MIR164d,ptc-MIR164f,nta-MIR164a,nta-MIR164b,nta-MIR164c,sly-MIR164a,sly-MIR164b,stu-MIR164,bra-MIR164c,bra-MIR164d,bra-MIR164e,bra-MIR164a,cpa-MIR164b,cpa-MIR164c,cpa-MIR164a,cme-MIR164a,cme-MIR164c,cme-MIR164d,mes-MIR164b,mes-MIR164c,mes-MIR164a,mes-MIR164d,rco-MI…	bra-MIR164d	gtatcacttgcTGGAGAAGCAGGGCACGTGCGaacaaatgagtttgagcagtacattttgatcaaatattcgCACGTGTTCTACTACTCCAACacgtgtatctccccttc	bra-miR164b-5p	TGGAGAAGCAGGGCACGTGCG	5'	Diff	gp3	(((..((((.((.(((((.((.((..((((((((((..(((..(((((((........)))))))..)))))))))))))..)).)).))))).)).))))..)))......	106	49.1	-48.9	0.9	12	39	37	42	13	151	40	86	40.5821	45.0691	41.9489	60.0188	17.719	31.6646	28.8661	75.6161	middle
8	11	ptc-miR166p_1ss21TC	TCGGACCAGGCTCCATTCCTC	21					taaggttgagaggaacgctgtctgggtcgaggtcatggaggccatgattatacataaatggcattatctgatgacagcccagataatcgatgcacctgtcttgaacctaaatgattcTCGGACCAGGCTCCATTCCTTccaaccat	2	ptc-MIR166p,ppt-MIR166m,	ptc-MIR166p	taaggttgagaggaacgctgtctgggtcgaggtcatggaggccatgattatacataaatggcattatctgatgacagcccagataatcgatgcacctgtcttgaacctaaatgattcTCGGACCAGGCTCCATTCCTTccaaccat	ptc-miR166p	TCGGACCAGGCTCCATTCCTT	3'	Diff	gp3	...(((((..(((((....((((((..(((((((((..(((((((............))))).(((((((.........)))))))((((..(....)..))))..))..))))).))))..))))))....)))))..)))))..	141	46.6	-51.6	0.8	0	0	5	0	0	2	0	2	0	0	5.66877	0	0	0.419398	0	1.75851	low
9	12	cpa-miR167d_R-1	TGAAGCTGCCAGCATGATCTG	21					TGAAGCTGCCAGCATGATCTGAgctttttccgtgttgatttgccatatcaggagagcatagatcatgtggcagtttcatc	76	cpa-MIR167d,mtr-MIR167b,mtr-MIR167a,ccl-MIR167b,ccl-MIR167a,ctr-MIR167,csi-MIR167a,csi-MIR167c,csi-MIR167b,ptc-MIR167e,ptc-MIR167f,ptc-MIR167g,ptc-MIR167h,ptc-MIR167c,ptc-MIR167b,ptc-MIR167d,ptc-MIR167a,nta-MIR167a,nta-MIR167c,nta-MIR167b,nta-MIR167d,nta-MIR167e,sly-MIR167a,sly-MIR167b,stu-MIR167a,stu-MIR167c,stu-MIR167d,stu-MIR167b,bra-MIR167b,bra-MIR167c,bra-MIR167a,bra-MIR167d,cpa-MIR167c,cpa-…	cpa-MIR167d	TGAAGCTGCCAGCATGATCTGAgctttttccgtgttgatttgccatatcaggagagcatagatcatgtggcagtttcatc	cpa-miR167d	TGAAGCTGCCAGCATGATCTGA	5'	Diff	gp3	(((((((((((.((((((((..((((..(((....((((.......)))))))))))..)))))))))))))))))))..	78	45	-36.9	1	78	504	522	357.5	341	3566	791	563.5	263.784	582.431	591.819	510.874	464.783	747.787	570.827	495.462	middle
9	13	ptc-miR167f-3p_2ss9TC20CT	AGATCATGCGGCAGTTTCATC	21					TGAAGCTGCCAGCATGATCTGAgctttttccgtgttgatttgccatatcaggagagcatagatcatgtggcagtttcatc	76	cpa-MIR167d,mtr-MIR167b,mtr-MIR167a,ccl-MIR167b,ccl-MIR167a,ctr-MIR167,csi-MIR167a,csi-MIR167c,csi-MIR167b,ptc-MIR167e,ptc-MIR167f,ptc-MIR167g,ptc-MIR167h,ptc-MIR167c,ptc-MIR167b,ptc-MIR167d,ptc-MIR167a,nta-MIR167a,nta-MIR167c,nta-MIR167b,nta-MIR167d,nta-MIR167e,sly-MIR167a,sly-MIR167b,stu-MIR167a,stu-MIR167c,stu-MIR167d,stu-MIR167b,bra-MIR167b,bra-MIR167c,bra-MIR167a,bra-MIR167d,cpa-MIR167c,cpa-…	ptc-MIR167h	cgctattagtTGAAGCTGCCAACATGATCTGagctttccttaattttcctatacaggaaagactAGATCATGTGGCAGTTTCACCtattga	ptc-miR167f-3p	AGATCATGTGGCAGTTTCACC	3'	Diff	gp3	(((((((((((.((((((((..((((..(((....((((.......)))))))))))..)))))))))))))))))))..	78	45	-36.9	1	3	10	15	7	9	220	40	16	10.1455	11.5562	17.0063	10.0031	12.267	46.1338	28.8661	14.0681	middle
10	14	ppt-miR167_1ss20CT	GGAAGCTGCCAGCATGATCTT	21					accaaaagttGGAAGCTGCCAGCATGATCCTttaacttttctagagggaaagatcagatcatctggctgctttcatcctgtt	1	ppt-MIR167,	ppt-MIR167	accaaaagttGGAAGCTGCCAGCATGATCCTttaacttttctagagggaaagatcagatcatctggctgctttcatcctgtt	ppt-miR167	GGAAGCTGCCAGCATGATCCT	5'	Diff	gp3	.........(((((((.(((((.((((((((((..(((.....)))..))))....))))))))))).))))))).......	66	42.7	-29.4	0.8	0	3	3	1.5	2	1	0	0.5	0	3.46685	3.40126	2.14353	2.726	0.209699	0	0.439629	low
11	15	sof-miR168a	TCGCTTGGTGCAGATCGGGAC	21					gccgccgcgccgcctcgggcTCGCTTGGTGCAGATCGGGACccgccgcccggccgacgggacggatcccgccttgcaccaagtgaatcggagccggcgcagcca	27	sof-MIR168a,mtr-MIR168c,mtr-MIR168b,mtr-MIR168a,ccl-MIR168,crt-MIR168,ptc-MIR168a,ptc-MIR168b,nta-MIR168a,nta-MIR168b,nta-MIR168c,nta-MIR168d,nta-MIR168e,sly-MIR168b,sly-MIR168a,bra-MIR168b,bra-MIR168c,bra-MIR168a,cme-MIR168,mes-MIR168a,rco-MIR168,cca-MIR168a,vun-MIR168,ata-MIR168,bdi-MIR168,sof-MIR168b,ssp-MIR168a,	sof-MIR168a	gccgccgcgccgcctcgggcTCGCTTGGTGCAGATCGGGACccgccgcccggccgacgggacggatcccgccttgcaccaagtgaatcggagccggcgcagcca	sof-miR168a	TCGCTTGGTGCAGATCGGGAC	5'	Yes	gp3	...((.((((((.(((.(..(((((((((((((..(((((.(((...((((.....)))).))).)))))..)))))))))))))..).))).)))))).))..	99	76	-67.7	0.9	7	7	26	2	11	201	15	6	23.6729	8.08932	29.4776	2.85804	14.993	42.1495	10.8248	5.27554	middle
11	16	mtr-miR168c-3p_2ss12TC16CG	CCCGCCTTGCACCAAGTGAAT	21					gccgccgcgccgcctcgggcTCGCTTGGTGCAGATCGGGACccgccgcccggccgacgggacggatcccgccttgcaccaagtgaatcggagccggcgcagcca	27	sof-MIR168a,mtr-MIR168c,mtr-MIR168b,mtr-MIR168a,ccl-MIR168,crt-MIR168,ptc-MIR168a,ptc-MIR168b,nta-MIR168a,nta-MIR168b,nta-MIR168c,nta-MIR168d,nta-MIR168e,sly-MIR168b,sly-MIR168a,bra-MIR168b,bra-MIR168c,bra-MIR168a,cme-MIR168,mes-MIR168a,rco-MIR168,cca-MIR168a,vun-MIR168,ata-MIR168,bdi-MIR168,sof-MIR168b,ssp-MIR168a,	mtr-MIR168c	ctcacttcgcggtctctaatTCGCTTGGTGCAGGTCGGGAAccactacatccgctgttttcgtagaaaccggcggtgaattggatCCCGCCTTGCATCAACTGAATcggaggccgcggtgaatcta	mtr-miR168c-3p	CCCGCCTTGCATCAACTGAAT	3'	Diff	gp3	...((.((((((.(((.(..(((((((((((((..(((((.(((...((((.....)))).))).)))))..)))))))))))))..).))).)))))).))..	99	76	-67.7	0.9	4	6	20	0	4	511	22	0	13.5274	6.9337	22.6751	0	5.452	107.156	15.8764	0	middle
12	17	stu-miR171a-5p	TATTGGCCTGGTTCACTCAGA	21					attgagatattggcttggttcactcagaagaaacaaaaaataacactacttgtgaatgttttgattttgattttgatttTGATTGAGCCGTGCCAATATTtcaaa	47	mtr-MIR171c,mtr-MIR171d,mtr-MIR171f,mtr-MIR171e,ccl-MIR171,crt-MIR171,ptc-MIR171i,ptc-MIR171f,ptc-MIR171g,ptc-MIR171h,ptc-MIR171d,ptc-MIR171c,nta-MIR171c,nta-MIR171a,sly-MIR171a,stu-MIR171c,stu-MIR171a,bra-MIR171e,cme-MIR171f,cme-MIR171g,cme-MIR171a,cme-MIR171h,mes-MIR171j,mes-MIR171i,mes-MIR171g,mes-MIR171h,mes-MIR171k,mes-MIR171f,mes-MIR171e,rco-MIR171f,rco-MIR171d,rco-MIR171e,rco-MIR171g,pde-M…	stu-MIR171a	TATTGGCCTGGTTCACTCAGAcaacaaaatgaaactatatttaaatggtggagtttctgttttccgttTGATTGAGCCGTGCCAATATC	stu-miR171a-5p	TATTGGCCTGGTTCACTCAGA	5'	Yes	gp3	.(((((((((((((..((((((.(((((((((((((((.....(((.....)))....))))).))))........)))))).))))))..))))))))))))).	103	30.5	-35	1.1	0	0	0	0	0	0.5	0	0	0	0	0	0	0	0.10485	0	0	low
12	35	mtr-miR171c_L-3R+1	TTGAGCCGTGCCAATATTT	19					attgagatattggcttggttcactcagaagaaacaaaaaataacactacttgtgaatgttttgattttgattttgatttTGATTGAGCCGTGCCAATATTtcaaa	47	mtr-MIR171c,mtr-MIR171d,mtr-MIR171f,mtr-MIR171e,ccl-MIR171,crt-MIR171,ptc-MIR171i,ptc-MIR171f,ptc-MIR171g,ptc-MIR171h,ptc-MIR171d,ptc-MIR171c,nta-MIR171c,nta-MIR171a,sly-MIR171a,stu-MIR171c,stu-MIR171a,bra-MIR171e,cme-MIR171f,cme-MIR171g,cme-MIR171a,cme-MIR171h,mes-MIR171j,mes-MIR171i,mes-MIR171g,mes-MIR171h,mes-MIR171k,mes-MIR171f,mes-MIR171e,rco-MIR171f,rco-MIR171d,rco-MIR171e,rco-MIR171g,pde-M…	mtr-MIR171c	attgagatattggcttggttcactcagaagaaacaaaaaataacactacttgtgaatgttttgattttgattttgatttTGATTGAGCCGTGCCAATATTtcaaa	mtr-miR171c	TGATTGAGCCGTGCCAATATT	3'	Diff	gp3	.(((((((((((((..((((((.(((((((((((((((.....(((.....)))....))))).))))........)))))).))))))..))))))))))))).	103	30.5	-35	1.1	0.5	0	0	0	0	1	0	0	1.69092	0	0	0	0	0.209699	0	0	low
13	17	stu-miR171a-5p	TATTGGCCTGGTTCACTCAGA	21					TATTGGCCTGGTTCACTCAGAcaacaaaatgaaactatatttaaatggtggagtttctgttttccgttTGATTGAGCCGTGCCAATATC	2	stu-MIR171a,stu-MIR171c,	stu-MIR171c	TATTGGCCTGGTTCACTCAGAcacacactattttgcttTGATTGAGCCGTGTCAATATC	stu-miR171a-5p	TATTGGCCTGGTTCACTCAGA	5'	Yes	gp3	(((((((..((((((.((((((((((((((...(((((......)))))...)))).))))....)))))).))))))..)))))))..	87	38.2	-30.6	0.9	0	0	0	0	0	0.5	0	0	0	0	0	0	0	0.10485	0	0	low
14	18	sly-miR171d_R+2	TTGAGCCGCGCCAATATCACGC	22					caaatggatgaatacacgagaTATTGGTGCGGTTCAATGAGAaagcagtacttaagaacatttttgagtctactttttgaTTGAGCCGCGCCAATATCACgtgtagctaaatctttagttg	25	sly-MIR171c,csi-MIR171a,ptc-MIR171a,ptc-MIR171b,nta-MIR171b,sly-MIR171b,sly-MIR171d,bol-MIR171a,bra-MIR171d,bra-MIR171c,bra-MIR171b,cme-MIR171d,cme-MIR171b,mes-MIR171c,mes-MIR171b,rco-MIR171b,rco-MIR171a,ppt-MIR171b,ppt-MIR171a,smo-MIR171a,smo-MIR171d,smo-MIR171b,lja-MIR171d,ata-MIR171c,	sly-MIR171d	atggaagaagcgatgttggtgaggttcaatccgaagacgaatttatgcttattttcgtaaagaacgatctcagaTTGAGCCGCGCCAATATCACttcttattttcattccgt	sly-miR171d	TTGAGCCGCGCCAATATCAC	3'	Diff	gp3	(((..((((...((((((.(((((((((((((((((((.((((((.((.((((((((....)))))))))).)))))).))))))))))))))))))).)))))).....))))....)))	121	38	-58	1.3	0	5	0	4	1	7	6	4	0	5.77809	0	5.71608	1.363	1.46789	4.32992	3.51703	low
15	19	ata-miR171a-3p_R-1	TGAGCCGAACCAATATCACT	20					gacgacatgcTGGTATTGTTTCGGCTCATGtcctcgtcgagcacatcgtcggatgagatgTGAGCCGAACCAATATCACTCatgtattctt	4	ata-MIR171a,mtr-MIR171g,stu-MIR479,	ata-MIR171a	gacgacatgcTGGTATTGTTTCGGCTCATGtcctcgtcgagcacatcgtcggatgagatgTGAGCCGAACCAATATCACTCatgtattctt	ata-miR171a-3p	TGAGCCGAACCAATATCACTC	3'	Diff	gp3	((..(((((.((((((((.(((((((((..((.(((((..((.....))..)))))))..))))))))).))))))))..)))))..))..	89	48.4	-41.5	0.9	0	0	0.5	0	0	1	0	0	0	0	0.566877	0	0	0.209699	0	0	low
16	20	sly-miR171e	TTGAGCCGCGTCAATATCTCT	21					taggaagatatatatagatattgatgcggttcaatctgaaagacatggttagatatgtaattagccttgtaattttggaTTGAGCCGCGTCAATATCTCTcttccta	2	sly-MIR171e,stu-MIR171b,	sly-MIR171e	taggaagatatatatagatattgatgcggttcaatctgaaagacatggttagatatgtaattagccttgtaattttggaTTGAGCCGCGTCAATATCTCTcttccta	sly-miR171e	TTGAGCCGCGTCAATATCTCT	3'	Yes	gp3	((((((((.......(((((((((((((((((((((..(((.(((.((((((........)))))).)))..)))..))))))))))))))))))))).))))))))	107	34.6	-52.4	1.4	2	0	3	0	0	23	2	0	6.76369	0	3.40126	0	0	4.82308	1.44331	0	low
17	21	mtr-miR172c-5p_L+1R-1	TGTAGCATCATCAAGATTCAC	21					gtttgcagatgtagcatcatcaagattcacataaaaaacgcatggtgatgagctgatgaaatgacattaatggccaaggcagctttctgaaggtgAGAATCTTGATGATGCTGCATcagcaataaacgactacctgatttatcattatgccattggaacgatacacagataattagcataattcatgtgcaagaatgccacgggtacatggtatggttcaattgatacagtcgttgtttgcgggtgtagcatcatcaagattcacatgaaaaggcaaggtgaaatgaaattaattaagagccatggctttttgaaggtgAGAATCTTGATGATGCTGCATcagcaataa	67	nta-MIR172e,mtr-MIR172b,mtr-MIR172b,mtr-MIR172c,mtr-MIR172c,mtr-MIR172a,mtr-MIR172a,mtr-MIR172d,mtr-MIR172d,csi-MIR172c,csi-MIR172c,csi-MIR172b,csi-MIR172b,csi-MIR172a,csi-MIR172a,ptc-MIR172b,ptc-MIR172b,ptc-MIR172a,ptc-MIR172a,ptc-MIR172c,ptc-MIR172c,ptc-MIR172d,ptc-MIR172d,ptc-MIR172e,ptc-MIR172e,ptc-MIR172f,ptc-MIR172f,ptc-MIR172h,ptc-MIR172h,ptc-MIR172g,ptc-MIR172g,nta-MIR172h,nta-MIR172h,nta…	mtr-MIR172c	tatttgcagatGTAGCATCATCAAGATTCACAtatgaaagtgcaaatggttttgttggattttgatctgatcgatgcaaatctaagttctccataggtcttttgaactgAGAATCTTGATGATGCTGCATcagccataa	mtr-miR172c-5p	GTAGCATCATCAAGATTCACA	3'	Diff	gp3	..((((.(((((((((((((((((((((.(((..((((.(((((((..(((..((((...((..(((.....(((....((.(((....))).)).(((((((((((((((((((((.((((..(((((((...(((....)))......((...((((.((((.((........(((((.....))))).....((((...))))..)))))).))))...))....)))))))..)))).))))))))))))))))))))).........)))...)))..))...)))).)))...)))))).).))))....))).))))))))))))))))))))).))))...	167	39	-129.4	1	0	1	1	3	0	10	1	4	0	1.15562	1.13375	4.28706	0	2.09699	0.721653	3.51703	low
18	22	ata-miR319-5p_1ss2GT	ATCTGCCGATTCATTCATTCA	21					tctgtgtgagagagctctcttcagtccactctcagatggttgtagggttttattAGCTGCCGATTCATTCATTCAcctaccaagaaccaaggcggagcgcatgtcttggtagccgACTGGATGACGCGGGAGCTAAtatttagctcgacgttgtttgtggttggactgaagggtgctcccttgctcgcagt	1	ata-MIR319,	ata-MIR319	tctgtgtgagagagctctcttcagtccactctcagatggttgtagggttttattAGCTGCCGATTCATTCATTCAcctaccaagaaccaaggcggagcgcatgtcttggtagccgACTGGATGACGCGGGAGCTAAtatttagctcgacgttgtttgtggttggactgaagggtgctcccttgctcgcagt	ata-miR319-5p	AGCTGCCGATTCATTCATTCA	5'	Diff	gp3	.(((((..((.((((.((((((((((((..(.(((((..(.((.(((((.((((((((.(((..(((((((.((..(((((((((......(((...)))...)))))))))..)).)))))))..))).))))))))...))))).)))..))))).)..)))))))))))).)))).))..)..)))).	189	50.8	-90.6	0.9	0	0.5	0	0.5	0	1	0	0	0	0.577809	0	0.714509	0	0.209699	0	0	low
18	23	ata-miR319-3p_1ss9AG	ACTGGATGGCGCGGGAGCTAA	21					tctgtgtgagagagctctcttcagtccactctcagatggttgtagggttttattAGCTGCCGATTCATTCATTCAcctaccaagaaccaaggcggagcgcatgtcttggtagccgACTGGATGACGCGGGAGCTAAtatttagctcgacgttgtttgtggttggactgaagggtgctcccttgctcgcagt	1	ata-MIR319,	ata-MIR319	tctgtgtgagagagctctcttcagtccactctcagatggttgtagggttttattAGCTGCCGATTCATTCATTCAcctaccaagaaccaaggcggagcgcatgtcttggtagccgACTGGATGACGCGGGAGCTAAtatttagctcgacgttgtttgtggttggactgaagggtgctcccttgctcgcagt	ata-miR319-3p	ACTGGATGACGCGGGAGCTAA	3'	Diff	gp3	.(((((..((.((((.((((((((((((..(.(((((..(.((.(((((.((((((((.(((..(((((((.((..(((((((((......(((...)))...)))))))))..)).)))))))..))).))))))))...))))).)))..))))).)..)))))))))))).)))).))..)..)))).	189	50.8	-90.6	0.9	0.25	1.25	3.5	0.25	0	51.25	4.75	1	0.845461	1.44452	3.96814	0.357255	0	10.7471	3.42785	0.879257	middle
19	24	stu-miR319-3p_R-2_1ss14TA	TTGGACTGAAGGGATCCCT	19					AGGAAACTGTTTAGTCCAACCcaaggtgggttattggaactgatctttgctgctgaatcattggctcatgagcatgtcaaagaagatgaataacatcctggacatgttcttgctccaatgatgcaggagctgagctcggtttttcactgccttttcTTGGACTGAAGGGTTCCCTTC	1	stu-MIR319,	stu-MIR319	AGGAAACTGTTTAGTCCAACCcaaggtgggttattggaactgatctttgctgctgaatcattggctcatgagcatgtcaaagaagatgaataacatcctggacatgttcttgctccaatgatgcaggagctgagctcggtttttcactgccttttcTTGGACTGAAGGGTTCCCTTC	stu-miR319-3p	TTGGACTGAAGGGTTCCCTTC	3'	Diff	gp3	(((.(((..((((((((((...((((..(.......(((((((.((..(((.(((.((((((((..((.(((((((((......((((.....))))...))))))))).))..)))))))).))).)))..)).)))))))....)..))))...))))))))))..))).)))..	175	45.2	-74.5	0.9	0	0	0	0	2	1	1	0	0	0	0	0	2.726	0.209699	0.721653	0	low
20	25	ata-miR390-5p	AAGCTCAGGAGGGATAGCGCC	21					acaatccttgAAGCTCAGGAGGGATAGCGCCtaggtttattgcaaccagcaagagaccgaccggccggccggccggctcttgatggttcatcgatctgttcgtccgaagCGCTATCTATCCTGAGCTCCacggtttgtt	26	ata-MIR390,mtr-MIR390,csi-MIR390,ptc-MIR390a,ptc-MIR390b,ptc-MIR390d,ptc-MIR390c,nta-MIR390b,nta-MIR390c,sly-MIR390b,bra-MIR390,cpa-MIR390b,cpa-MIR390a,cme-MIR390d,cme-MIR390c,cme-MIR390a,cme-MIR390b,rco-MIR390a,rco-MIR390b,pta-MIR390,ppt-MIR390b,ppt-MIR390a,ppt-MIR390c,lja-MIR390b,lja-MIR390a,bdi-MIR390a,	ata-MIR390	acaatccttgAAGCTCAGGAGGGATAGCGCCtaggtttattgcaaccagcaagagaccgaccggccggccggccggctcttgatggttcatcgatctgttcgtccgaagCGCTATCTATCCTGAGCTCCacggtttgtt	ata-miR390-5p	AAGCTCAGGAGGGATAGCGCC	5'	Yes	gp3	((((.((.((.(((((((((..((((((((.((((((...((.(((((.((((((.(((.((((....)))).))))))))).)))))))..)))))).((....)).))))))))..))))))))).)).)).)))).	138	55.4	-71.2	0.9	0.5	0	0	0	0	17	1	0	1.69092	0	0	0	0	3.56489	0.721653	0	low
20	26	ata-miR390-3p	CGCTATCTATCCTGAGCTCC	20					acaatccttgAAGCTCAGGAGGGATAGCGCCtaggtttattgcaaccagcaagagaccgaccggccggccggccggctcttgatggttcatcgatctgttcgtccgaagCGCTATCTATCCTGAGCTCCacggtttgtt	26	ata-MIR390,mtr-MIR390,csi-MIR390,ptc-MIR390a,ptc-MIR390b,ptc-MIR390d,ptc-MIR390c,nta-MIR390b,nta-MIR390c,sly-MIR390b,bra-MIR390,cpa-MIR390b,cpa-MIR390a,cme-MIR390d,cme-MIR390c,cme-MIR390a,cme-MIR390b,rco-MIR390a,rco-MIR390b,pta-MIR390,ppt-MIR390b,ppt-MIR390a,ppt-MIR390c,lja-MIR390b,lja-MIR390a,bdi-MIR390a,	ata-MIR390	acaatccttgAAGCTCAGGAGGGATAGCGCCtaggtttattgcaaccagcaagagaccgaccggccggccggccggctcttgatggttcatcgatctgttcgtccgaagCGCTATCTATCCTGAGCTCCacggtttgtt	ata-miR390-3p	CGCTATCTATCCTGAGCTCC	3'	Yes	gp3	((((.((.((.(((((((((..((((((((.((((((...((.(((((.((((((.(((.((((....)))).))))))))).)))))))..)))))).((....)).))))))))..))))))))).)).)).)))).	138	55.4	-71.2	0.9	0	0	0	0	0	4	0	0	0	0	0	0	0	0.838797	0	0	low
21	27	bra-miR390-5p	AAGCTCAGGAGGGATAGCGCC	21					gtagagaagaatctgtaAAGCTCAGGAGGGATAGCGCCatcatgatcacacacatcgatatttttggCGCTGTCCATCCTGAGTTTCAttggctcttcttactac	6	bra-MIR390,ptc-MIR390d,sly-MIR390b,mes-MIR390,lja-MIR390a,lja-MIR390b,	bra-MIR390	gtagagaagaatctgtaAAGCTCAGGAGGGATAGCGCCatcatgatcacacacatcgatatttttggCGCTGTCCATCCTGAGTTTCAttggctcttcttactac	bra-miR390-5p	AAGCTCAGGAGGGATAGCGCC	5'	Yes	gp3	((((((((((..(..(.((((((((((.(((((((((((.....(((.........))).....))))))))))).)))))))))).)..)..))))))..))))	105	44.8	-49.3	1	0.5	0	0	0	0	17	1	0	1.69092	0	0	0	0	3.56489	0.721653	0	low
22	28	bdi-miR393a_R+1_1ss21CT	TCCAAAGGGATCGCATTGATTT	22					gctggcaaattagtgtaagcttcaggaagctagtggaggacTCCAAAGGGATCGCATTGATCtcatcagctgcatccaagcatgaatcaacggatggatggatcgatgcatatgcaagaTCAGTGCAATCCCTTTGGAATtctcgactcgcctctgcctcggtcggtcacgcgc	20	bdi-MIR393b,mtr-MIR393a,mtr-MIR393b,csi-MIR393,ptc-MIR393c,ptc-MIR393b,ptc-MIR393a,stu-MIR393,cpa-MIR393,cme-MIR393c,cme-MIR393a,cme-MIR393b,mes-MIR393d,mes-MIR393c,mes-MIR393b,mes-MIR393a,rco-MIR393,cca-MIR393,ata-MIR393,bdi-MIR393a,	bdi-MIR393a	tgagagcgagagggcaacaatgtcttggggaagcaTCCAAAGGGATCGCATTGATCcttcgactccattaatggtgttcgtcatcgtctgctgattgtcgacgacggatcatgcgatccttttggaggcttcctctagccattactacactaagcattc	bdi-miR393a	TCCAAAGGGATCGCATTGATC	5'	Diff	gp3	((((((.....(((....)))...(((.((.(((.(((((.(((((((((((.((((((((((...((..((((((....(((..(((....)))..)))....))))))..))..)))))))))).))))))))))).))))).))).)).)))......)))))).......	131	51.1	-68.7	0.8	3	24	31	13	11	169	41	37	10.1455	27.7348	35.1464	18.5772	14.993	35.4392	29.5878	32.5325	middle
23	29	sly-miR394-5p_L+1R+1_1ss21CT	TTTGGCATTCTGTCCACCTCTT	22					caatcttgattttcatgaagatttctcaaagggttccttacatagttctTTGGCATTCTGTCCACCTCCtttaccttcataatcttctatttttttagaaaaataatttttgttattattttttttaaaaaatggAGGTGGGCATACTGTCAACAgatttgtgttagtttctctttgtgaaatcttcttgatgttaattg	4	sly-MIR394,ssl-MIR394,ata-MIR394,bdi-MIR394,	sly-MIR394	caatcttgattttcatgaagatttctcaaagggttccttacatagttctTTGGCATTCTGTCCACCTCCtttaccttcataatcttctatttttttagaaaaataatttttgttattattttttttaaaaaatggAGGTGGGCATACTGTCAACAgatttgtgttagtttctctttgtgaaatcttcttgatgttaattg	sly-miR394-5p	TTGGCATTCTGTCCACCTCC	5'	Diff	gp3	.....(((((..(((.(((((((((.(((((((...((.(((((..(((((((((...(((((((((((...................(((((((.(((((((((((.......))))))))))).))))))))))))))))))...)))))).)))..))))).))...))))))).))))))))).))).)))))...	192	29.5	-66.9	1.1	0	0	0	0	0	0	1	0	0	0	0	0	0	0	0.721653	0	low
24	30	rco-miR395a_R+2_1ss21CT	CTGAAGTGTTTGGGGGAACTTTT	23					ctagagttcccttgaacacttcactgggacgaaaatccattcttccaaCTGAAGTGTTTGGGGGAACTCttggt	85	rco-MIR395a,rco-MIR395e,mtr-MIR395a,mtr-MIR395l,mtr-MIR395n,mtr-MIR395i,mtr-MIR395j,mtr-MIR395m,mtr-MIR395d,mtr-MIR395o,mtr-MIR395e,mtr-MIR395f,mtr-MIR395c,mtr-MIR395g,mtr-MIR395h,csi-MIR395,ptc-MIR395c,ptc-MIR395k,ptc-MIR395f,ptc-MIR395b,ptc-MIR395d,ptc-MIR395g,ptc-MIR395h,ptc-MIR395i,ptc-MIR395j,ptc-MIR395e,nta-MIR395a,nta-MIR395c,nta-MIR395b,sly-MIR395b,sly-MIR395a,stu-MIR395f,stu-MIR395g,stu-…	rco-MIR395c	ctagagttcccttgagcacttcactgggatgaaaaaaggtccagtcttccttcctaCTGAAGTGTTTGGGGGAACTCctggt	rco-miR395a	CTGAAGTGTTTGGGGGAACTC	3'	Diff	gp3	..((((((((((..(((((((((...(((.(((......))).)))...)))))))))..))))))))))....	68	45.9	-39.8	1.2	0	6	2	5	2	39	10	3	0	6.9337	2.26751	7.14509	2.726	8.17827	7.21653	2.63777	low
25	31	cme-miR396e_1ss1TG	GTCCACGGCTTTCTTGAACTG	21					ctttgtattcTTCCACGGCTTTCTTGAACTGcatttcattatctgatctttctcttcttccaattatatctttttacaatacatacatatatatatatatatatatatatacgtattcctcttgctatgaatttcaatggctgcagttcaataaagctgtgggaagatacaata	57	cme-MIR396e,mtr-MIR396b,mtr-MIR396a,ccl-MIR396,csi-MIR396b,csi-MIR396a,ptc-MIR396b,ptc-MIR396a,ptc-MIR396d,ptc-MIR396c,ptc-MIR396e,ptc-MIR396g,ptc-MIR396f,nta-MIR396a,nta-MIR396c,nta-MIR396b,sly-MIR396a,sly-MIR396b,stu-MIR396,bra-MIR396,cpa-MIR396,cme-MIR396b,cme-MIR396c,cme-MIR396d,cme-MIR396a,hbr-MIR396b,mes-MIR396a,mes-MIR396b,mes-MIR396f,mes-MIR396c,mes-MIR396d,mes-MIR396e,rco-MIR396,aau-MIR3…	cme-MIR396e	ctttgtattcTTCCACGGCTTTCTTGAACTGcatttcattatctgatctttctcttcttccaattatatctttttacaatacatacatatatatatatatatatatatatacgtattcctcttgctatgaatttcaatggctgcagttcaataaagctgtgggaagatacaata	cme-miR396e	TTCCACGGCTTTCTTGAACTG	5'	Diff	gp3	..((((((..((((((((((((.(((((((((..................................................((((.((((((((((....)))))))))).)))).......(((((........))))).))))))))).))))))))))))..))))))..	170	29.3	-54.6	1.1	0	0	0.5	0	0	0	0	1	0	0	0.566877	0	0	0	0	0.879257	low
25	32	mtr-miR396b-3p	GTTCAATAAAGCTGTGGGAAG	21					ctttgtattcTTCCACGGCTTTCTTGAACTGcatttcattatctgatctttctcttcttccaattatatctttttacaatacatacatatatatatatatatatatatatacgtattcctcttgctatgaatttcaatggctgcagttcaataaagctgtgggaagatacaata	57	cme-MIR396e,mtr-MIR396b,mtr-MIR396a,ccl-MIR396,csi-MIR396b,csi-MIR396a,ptc-MIR396b,ptc-MIR396a,ptc-MIR396d,ptc-MIR396c,ptc-MIR396e,ptc-MIR396g,ptc-MIR396f,nta-MIR396a,nta-MIR396c,nta-MIR396b,sly-MIR396a,sly-MIR396b,stu-MIR396,bra-MIR396,cpa-MIR396,cme-MIR396b,cme-MIR396c,cme-MIR396d,cme-MIR396a,hbr-MIR396b,mes-MIR396a,mes-MIR396b,mes-MIR396f,mes-MIR396c,mes-MIR396d,mes-MIR396e,rco-MIR396,aau-MIR3…	mtr-MIR396b	tattcTTCCACAGCTTTCTTGAACTGcatccaaattgagttcctttgcattgccatggccattgttttgcgGTTCAATAAAGCTGTGGGAAGata	mtr-miR396b-3p	GTTCAATAAAGCTGTGGGAAG	3'	Yes	gp3	..((((((..((((((((((((.(((((((((..................................................((((.((((((((((....)))))))))).)))).......(((((........))))).))))))))).))))))))))))..))))))..	170	29.3	-54.6	1.1	52	285	300.5	127	155.5	1687.5	250	858.5	175.856	329.351	340.693	181.485	211.946	353.867	180.413	754.843	middle
26	33	lja-miR397_L-2R+2	TTGAGTGCAGCGTTGATGAAT	21					ccagattgaaaaaaacaTCATTGAGTGCAGCGTTGATGaatatttgtcggtgctttgccaatatttctctatactagccaggattctttcaccagcgctgcactcgatcatgttttttagctctgctggttcaggattatccagataatacgcaca	3	csi-MIR397,rco-MIR397,lja-MIR397,	lja-MIR397	tctcagatgaattgtaaattcccatattggataaacatTATTGAGTGCAGCGTTGATGAagtcctgaactgcattgtgctataagggagaagccaaatgcttttatcgacgctgcactcaatcatgttttttagcaatatggttcaatcgtgaga	lja-miR397	TATTGAGTGCAGCGTTGATGA	5'	Diff	gp3	((((...(((((((((((.((((((((((((((((.((((.....(((...(((.....................)))...)))...)))).)))))))))))))))).)))))))))...))..))))....((.....))..............	129	41	-48.5	0.8	0	0	0	1	0	4	0.5	0	0	0	0	1.42902	0	0.838797	0.360826	0	low
27	34	mes-miR397_L-1R+2	TTGAGTGCAGCGTTGATGAAT	21					tcaTTTGAGTGCAGCGTTGATGAatttcctacaattttctaagattttaattttgttgaaggattttaccagcgccgcacttaatca	1	mes-MIR397,	mes-MIR397	tcaTTTGAGTGCAGCGTTGATGAatttcctacaattttctaagattttaattttgttgaaggattttaccagcgccgcacttaatca	mes-miR397	TTTGAGTGCAGCGTTGATGA	5'	Diff	gp3	....((((((((.((((((.((((..((((.((((...................)))).)))).)))).)))))).))))))))...	80	34.5	-28	0.9	0	0	0	0	0	4	0.5	0	0	0	0	1.42902	0	0.838797	0.360826	0	low
28	35	bdi-miR398a_1ss1TC	CGTGTTCTCAGGTCGCCCCTG	21					aagaacagacagcacatgcgaggaagttcctgcagggtcgaattgggaacacatgagatggatggtccgctgagctctgagctcgagctcggccaTGTGTTCTCAGGTCGCCCCTGttgggtcttccgtgccatggattgatgattgcct	14	bdi-MIR398a,mtr-MIR398c,mtr-MIR398b,ptc-MIR398c,ptc-MIR398b,nta-MIR398,stu-MIR398a,bra-MIR398,cme-MIR398a,rco-MIR398b,cca-MIR398,ssl-MIR398,ata-MIR398g,ata-MIR398f,	bdi-MIR398a	aagaacagacagcacatgcgaggaagttcctgcagggtcgaattgggaacacatgagatggatggtccgctgagctctgagctcgagctcggccaTGTGTTCTCAGGTCGCCCCTGttgggtcttccgtgccatggattgatgattgcct	bdi-miR398a	TGTGTTCTCAGGTCGCCCCTG	3'	Diff	gp3	.....((..(((..(((((..(((((..((..(((((.(((..((((((((((((....((.....))(((((((((.......)))))))))))))))))))))..))).)))))..))..)))))..)).)))..))).)).......	138	55.3	-66.9	0.8	8	140	46	58.5	81	523.5	135.5	160.5	27.0548	161.786	52.1527	83.5976	110.403	109.778	97.784	141.121	middle
29	36	bdi-miR398b_L-2R+1_1ss9TG	GGAGTGGCACTGAGAACACAG	21					ggatgggatgcaattgagggaagctgaacccaCAGGAGTGTCACTGAGAACACAggtgcagatgccaatgcatggtgagttttcatttttgcatcgcaattgtgttctcaggtcacccctttgggttgcttcccttgattccatggccaggttatgtgtcatg	1	bdi-MIR398b,hbr-MIR408b,	bdi-MIR398b	ggatgggatgcaattgagggaagctgaacccaCAGGAGTGTCACTGAGAACACAggtgcagatgccaatgcatggtgagttttcatttttgcatcgcaattgtgttctcaggtcacccctttgggttgcttcccttgattccatggccaggttatgtgtcatg	bdi-miR398b	CAGGAGTGTCACTGAGAACACA	5'	Diff	gp3	...........(((..((((((((..((((((.(((.(((...(((((((((((..(((.(((((.((...((((.......))))..))))))))))..)))))))))))..))).))).))))))))))))))..))).((((((((.....)).))))))	129	49.1	-72.5	0.9	0	0	0	0	0	1	0	0	0	0	0	0	0	0.209699	0	0	low
30	37	mtr-miR399b	TGCCAAAGGAGAGCTGCCCTG	21					tcatagggcatgtctctattggtaggtgatatggtgatatttcatttgaattagaggcttcagaaattcactTGCCAAAGGAGAGCTGCCCTGtgagtgtttagcttaaaca	30	mtr-MIR399b,mtr-MIR399o,mtr-MIR399l,mtr-MIR399p,mtr-MIR399e,mtr-MIR399g,mtr-MIR399a,mtr-MIR399f,mtr-MIR399s,mtr-MIR399t,pvu-MIR399a,csi-MIR399d,csi-MIR399b,ptc-MIR399i,sly-MIR399,stu-MIR399b,stu-MIR399a,stu-MIR399e,stu-MIR399f,stu-MIR399c,stu-MIR399d,stu-MIR399i,cme-MIR399b,mes-MIR399f,rco-MIR399d,rco-MIR399a,rco-MIR399e,vun-MIR399a,ata-MIR399a,	mtr-MIR399o	agtcatagggcatgtctctattggcaggtgatatttcatttgacttagaggctctagaaattcactTGCCAAAGGAGAGCTGCCCTGcgagt	mtr-miR399b	TGCCAAAGGAGAGCTGCCCTG	3'	Yes	gp3	((((((((((..((((..(((((((((((....((((....))))(((((........)))))....)))))))))))..))))..))))))))))..(((((...))))).	96	40.2	-43.6	1	0	1	0	0	0	3	0	0	0	1.15562	0	0	0	0.629098	0	0	low
31	38	stu-miR399a-3p	TGCCAAAGGAGAGCTGCCCTG	21					GGGCTACTCTCTATTGGCATGcagtgatctatttaagctgacaTGCCAAAGGAGAGCTGCCCTG	14	stu-MIR399a,stu-MIR399e,stu-MIR399f,stu-MIR399c,stu-MIR399d,stu-MIR399b,stu-MIR399i,	stu-MIR399b	GGGCTACTCTCTATTGGCATGcacttatatatttaagctgacaTGCCAAAGGAGAGCTGCCCTG	stu-miR399a-3p	TGCCAAAGGAGAGCTGCCCTG	3'	Yes	gp3	((((..(((((..((((((((((((...........)))).))))))))..)))))..))))..	62	50	-35.1	1.1	0	0	0	0	0	3	0	0	0	1.15562	0	0	0	0.629098	0	0	low
32	39	bra-miR403-3p	TTAGATTCACGCACAAACTCG	21					agagaagagtcatattacaTGTTTTGTGCGTGAATCTAATTcgtatgctcatgtagtaatcctatcttgttgttggaTTAGATTCACGCACAAACTCGtaatctgtctttt	11	bra-MIR403,csi-MIR403,ptc-MIR403a,ptc-MIR403d,ptc-MIR403b,ptc-MIR403c,mes-MIR403b,mes-MIR403a,rco-MIR403b,rco-MIR403a,har-MIR403a,	bra-MIR403	agagaagagtcatattacaTGTTTTGTGCGTGAATCTAATTcgtatgctcatgtagtaatcctatcttgttgttggaTTAGATTCACGCACAAACTCGtaatctgtctttt	bra-miR403-3p	TTAGATTCACGCACAAACTCG	3'	Yes	gp3	....(((((.((.(((((..(.(((((((((((((((((((((...((....((((.....))))...))...))))))))))))))))))))))..))))).)).)))))	107	35.1	-41.7	1.1	0	0	1	0	0	3	1	0	0	0	1.13375	0	0	0.629098	0.721653	0	low
33	40	cme-miR408_L-1R+2	TGCACTGCCTCTTCCCTGGCTG	22					gagcagcggggaacagacagagcatgaatggagtcctcaacagtctcaaaatcaaatcaacacataccttttacccttttatcttcctgttgtgcctctactcATGCACTGCCTCTTCCCTGGCtgccccttat	24	cme-MIR408,mtr-MIR408,csi-MIR408,ptc-MIR408,nta-MIR408,stu-MIR408b,cpa-MIR408,mes-MIR408,rco-MIR408,ahy-MIR408,pta-MIR408,ppt-MIR408b,ppt-MIR408a,cca-MIR408,vun-MIR408,dpr-MIR408,bdi-MIR408,sof-MIR408a,sof-MIR408d,sof-MIR408c,sof-MIR408b,sof-MIR408e,ssp-MIR408a,ssp-MIR408d,	cme-MIR408	gagcagcggggaacagacagagcatgaatggagtcctcaacagtctcaaaatcaaatcaacacataccttttacccttttatcttcctgttgtgcctctactcATGCACTGCCTCTTCCCTGGCtgccccttat	cme-miR408	ATGCACTGCCTCTTCCCTGGC	3'	Diff	gp3	..(((((((((((.((.(((.((((((.(((((....((((((...........................................))))))...))))).)))))).))).)).))))))).)))).......	125	47.8	-42.712	0.7	234.333	1337.58	758.333	1077.58	678.417	4900.25	1322	2173.83	792.479	1545.73	859.763	1539.89	924.681	1027.58	954.025	1911.36	middle
34	41	smo-miR408	TGCACTGCCTCTTCCCTGGCTG	22					atttagtagtagctagggagagacattgcatgatagctacaccaaagagcaacctcggctccttgtgtggctttgaTGCACTGCCTCTTCCCTGGCTGcggccaagtta	3	smo-MIR408,stu-MIR408a,ata-MIR408,	smo-MIR408	atttagtagtagctagggagagacattgcatgatagctacaccaaagagcaacctcggctccttgtgtggctttgaTGCACTGCCTCTTCCCTGGCTGcggccaagtta	smo-miR408	TGCACTGCCTCTTCCCTGGCTG	3'	Yes	gp3	((((.(..((((((((((((((.((.(((((...((((((((.((.((((.......)))).))))))))))...))))).)).))).)))))))))))..).))))..	107	50.5	-50.9	0.9	225.5	1303.08	725.167	1044.92	659.583	4705.08	1275.5	2112.17	792.479	1545.73	859.763	1539.89	924.681	1027.58	954.025	1911.36	middle
35	42	ptc-miR408-3p	ATGCACTGCCTCTTCCCTGGC	21					agagacagatgaagaCGGGGAACAGGCAGAGCATGGatggagctactaacagaagtacttgttttggctctacccATGCACTGCCTCTTCCCTGGCttgtggctc	3	ptc-MIR408,ahy-MIR408,lja-MIR408,	ptc-MIR408	agagacagatgaagaCGGGGAACAGGCAGAGCATGGatggagctactaacagaagtacttgttttggctctacccATGCACTGCCTCTTCCCTGGCttgtggctc	ptc-miR408-3p	ATGCACTGCCTCTTCCCTGGC	3'	Yes	gp3	.(((.((....(((.(((((((.((((((.((((((.((((((((..(((((......))))).)))))))).)))))).)))))).))))))).))).)).)))	104	52.4	-51.7	0.9	47.3333	244.583	183.333	194.083	144.917	1453.25	316	470.333	160.074	282.645	207.855	277.349	197.521	304.745	228.042	413.544	middle
36	43	bdi-miR444c	TGCAGTTGTTGTCTCAAGCTT	21					gcaagtggaggcggcaagctagaggcagcaactgcataacgtgcaagaaaatcgtttcgggccataccgatgattttcttgcaagttgTGCAGTTGTTGTCTCAAGCTTgctgcctccctttgc	5	bdi-MIR444d,bdi-MIR444c,ssp-MIR444c,ssp-MIR444a,ssp-MIR444b,	bdi-MIR444c	ttgatgcaaggggtggtgacaaacttgaggcagcaactgcatatcttgcaagaaaattgggtttcagagcataccgatgattttcttgcaagttgTGCAGTTGTTGTCTCAAGCTTgctgcctccctttgccaa	bdi-miR444c	TGCAGTTGTTGTCTCAAGCTT	3'	Yes	gp3	((((..((((((((((((((.(((((((((((((((((((.(((((((((((((..((((......))))))))))))))))).))))))))))))))))))).))))))))))))))..))))	124	50.8	-90.6	1.4	2	3	0	2	3	35	3	2	6.76369	3.46685	0	2.85804	4.089	7.33947	2.16496	1.75851	low
37	44	stu-miR482a-5p_2ss3AG12AC	GGGATTGGTGGCTTGGAAAGC	21					agtttatccggaaaactacggggattggtgggttggaaagcttttcacttctgattaaacgcTTTCCAATTCCACCCATTCCTAtggtttttcaataatctctc	4	nta-MIR482a,nta-MIR482c,sly-MIR482a,stu-MIR482a,	stu-MIR482a	gagtttttcgaaaatctatgGGAATTGGTGGATTGGAAAGCttttattttcttctgattagcTTTCCAATTCCACCCATTCCTAtggtttttcggtatcctctc	stu-miR482a-5p	GGAATTGGTGGATTGGAAAGC	5'	Diff	gp3	.........(((((((((..(((((.(((((((((((((((((((((....)))..))).)))))))))).))))).)))))..)))))))))...........	84	40.4	-40.9	1	0	0	0	0	0	6	0	0	0	0	0	0	0	1.2582	0	0	low
37	45	nta-miR482a_1ss8TG	TTTCCAAGTCCACCCATTCCTA	22					agtttatccggaaaactacggggattggtgggttggaaagcttttcacttctgattaaacgcTTTCCAATTCCACCCATTCCTAtggtttttcaataatctctc	4	nta-MIR482a,nta-MIR482c,sly-MIR482a,stu-MIR482a,	nta-MIR482c	gaaaactatggggattggtgggttggaaagcttttcccttctgattgattaaacgcTTTCCAATTCCACCCATTCCTAtggtttttca	nta-miR482a	TTTCCAATTCCACCCATTCCTA	3'	Diff	gp3	.........(((((((((..(((((.(((((((((((((((((((((....)))..))).)))))))))).))))).)))))..)))))))))...........	84	40.4	-40.9	1	0	0	0	0	0	7	1	0	0	0	0	0	0	1.46789	0.721653	0	low
38	46	bdi-miR528-5p	TGGAAGGGGCATGCAGAGGAG	21					tttggggttgggattgggggctggagcagcagcggTGGAAGGGGCATGCAGAGGAGcagggatgatggggggttgtactctgcttcttcccctctcgttctCCTGTGCCTGCCTCTTCCATTcctgctgctaccgccgtgctcggtgggcagggctgggc	3	bdi-MIR528,ata-MIR528,ssp-MIR528,	bdi-MIR528	tttggggttgggattgggggctggagcagcagcggTGGAAGGGGCATGCAGAGGAGcagggatgatggggggttgtactctgcttcttcccctctcgttctCCTGTGCCTGCCTCTTCCATTcctgctgctaccgccgtgctcggtgggcagggctgggc	bdi-miR528-5p	TGGAAGGGGCATGCAGAGGAG	5'	Yes	gp3	..................(((.((((((((((..((((((((((((.(((.(((((....(((((..(((((...............)))))..)))))))))).))).))))))))))))..)))))))).)))))..(((((((.......)))))))	119	63.8	-83	0.8	1	1	1	0	0	22	1	0	3.38185	1.15562	1.13375	0	0	4.61338	0.721653	0	low
38	47	bdi-miR528-3p_1ss8CT	CCTGTGCTTGCCTCTTCCATT	21					tttggggttgggattgggggctggagcagcagcggTGGAAGGGGCATGCAGAGGAGcagggatgatggggggttgtactctgcttcttcccctctcgttctCCTGTGCCTGCCTCTTCCATTcctgctgctaccgccgtgctcggtgggcagggctgggc	3	bdi-MIR528,ata-MIR528,ssp-MIR528,	bdi-MIR528	tttggggttgggattgggggctggagcagcagcggTGGAAGGGGCATGCAGAGGAGcagggatgatggggggttgtactctgcttcttcccctctcgttctCCTGTGCCTGCCTCTTCCATTcctgctgctaccgccgtgctcggtgggcagggctgggc	bdi-miR528-3p	CCTGTGCCTGCCTCTTCCATT	3'	Diff	gp3	..................(((.((((((((((..((((((((((((.(((.(((((....(((((..(((((...............)))))..)))))))))).))).))))))))))))..)))))))).)))))..(((((((.......)))))))	119	63.8	-83	0.8	0	0	1	0	0	0	0	0	0	0	1.13375	0	0	0	0	0	low
39	48	bdi-miR529-5p	AGAAGAGAGAGAGTACAGCCT	21					cgtcaaggttaaagggAGAAGAGAGAGAGTACAGCCTtaattaagctcgatcgatctgtcttgtatcaagGCTGTACCCTCTCTCTTCTTCtcttagcttcttgatg	6	bdi-MIR529,ppt-MIR529f,ppt-MIR529e,ppt-MIR529c,	bdi-MIR529	cgtcaaggttaaagggAGAAGAGAGAGAGTACAGCCTtaattaagctcgatcgatctgtcttgtatcaagGCTGTACCCTCTCTCTTCTTCtcttagcttcttgatg	bdi-miR529-5p	AGAAGAGAGAGAGTACAGCCT	5'	Yes	gp3	((((((((((((..(((((((((((((.((((((((((.((((((...((....))...)))).)).)))))))))).)))))))))))))..)))))..)))))))	107	43.9	-52.7	1.1	14	14	16	3	20	272	18	6	47.3458	16.1786	18.1401	4.28706	27.26	57.0382	12.9898	5.27554	middle
39	49	bdi-miR529-3p	GCTGTACCCTCTCTCTTCTTC	21					cgtcaaggttaaagggAGAAGAGAGAGAGTACAGCCTtaattaagctcgatcgatctgtcttgtatcaagGCTGTACCCTCTCTCTTCTTCtcttagcttcttgatg	6	bdi-MIR529,ppt-MIR529f,ppt-MIR529e,ppt-MIR529c,	bdi-MIR529	cgtcaaggttaaagggAGAAGAGAGAGAGTACAGCCTtaattaagctcgatcgatctgtcttgtatcaagGCTGTACCCTCTCTCTTCTTCtcttagcttcttgatg	bdi-miR529-3p	GCTGTACCCTCTCTCTTCTTC	3'	Yes	gp3	((((((((((((..(((((((((((((.((((((((((.((((((...((....))...)))).)).)))))))))).)))))))))))))..)))))..)))))))	107	43.9	-52.7	1.1	0	0	1	0	0	14	0	0	0	0	1.13375	0	0	2.93579	0	0	low
40	50	ptc-miR530a_R+1	TGCATTTGCACCTGCACCTTT	21					gccaacatgttgcctttatcTGCATTTGCACCTGCACCTTacttgtttctttcttttgtttttgactccaaaaccaaaagtaagtttgaaacattaaaacaagcttgaggtgcaggtgcaggtgcaggtgaatgccatgttggt	9	ptc-MIR530a,mtr-MIR530,csi-MIR530a,stu-MIR530,cme-MIR530a,mes-MIR530a,mes-MIR530b,bdi-MIR530b,bdi-MIR530a,	ptc-MIR530a	gccaacatgttgcctttatcTGCATTTGCACCTGCACCTTacttgtttctttcttttgtttttgactccaaaaccaaaagtaagtttgaaacattaaaacaagcttgaggtgcaggtgcaggtgcaggtgaatgccatgttggt	ptc-miR530a	TGCATTTGCACCTGCACCTT	5'	Diff	gp3	(((((((((..((.((((((((((..(((((((((((((((((((((((((.((((((.(((((....))))).)))))).)))............)))))))..)))))))))))))))..)))))))))).)))))))))))	144	41	-73.5	1.2	2	25	13.5	8	18.5	437.5	57	165.5	6.76369	28.8904	15.3057	11.4322	25.2155	91.7434	41.1342	145.517	middle
41	51	ptc-miR530b_R+1_1ss17TC	TGCATTTGCACCTGCACCTTT	21					gccaatatgttgcctttatcTGCATTTGCACCTGCATCTTttgcgtttgttttgtttttgactccacaaacaaaatcaagttctgtcgatacagtatgtgggacaattagatatggaaactaataagcttagttgaggtgcaggtgcaagtgcaggtgaatgccattttggt	2	ptc-MIR530b,csi-MIR530b,	ptc-MIR530b	gccaatatgttgcctttatcTGCATTTGCACCTGCATCTTttgcgtttgttttgtttttgactccacaaacaaaatcaagttctgtcgatacagtatgtgggacaattagatatggaaactaataagcttagttgaggtgcaggtgcaagtgcaggtgaatgccattttggt	ptc-miR530b	TGCATTTGCACCTGCATCTT	5'	Diff	gp3	(((((.(((..((.((((((((((((((((((((((((((..((....(((((((((.((....)).))))))))).(((((.((((..(((.....))).)))).((((.........))))..))))).)).)))))))))))))))))))))))))).))))).)))))	172	39.5	-66.5	1	2	22	11.5	8	16	357.5	47	145	6.76369	28.8904	15.3057	11.4322	25.2155	91.7434	41.1342	145.517	middle
42	52	cme-miR530b_R+1_1ss14AG	TGCATTTGCACCTGCACCTTC	21					tagccttcaccTGCATTTGCACCTACACCTTcatctttgatttcttctaaacaaggccattgaggtgcaggtgcttctgcaagtgaatgccatcttg	1	cme-MIR530b,	cme-MIR530b	tagccttcaccTGCATTTGCACCTACACCTTcatctttgatttcttctaaacaaggccattgaggtgcaggtgcttctgcaagtgaatgccatcttg	cme-miR530b	TGCATTTGCACCTACACCTT	5'	Diff	gp3	..((.(((((.((((...((((((.((((((...(((((.((......)).))))).....)))))).))))))...)))).))))).)).......	88	45.4	-35.3	0.8	0	0	0	0	0.5	2	0	0.5	0	0	0	0	0.6815	0.419398	0	0.439629	low
43	53	rco-miR535	TGACAACGAGAGAGAGCACGC	21					tttgtTGACAACGAGAGAGAGCACGCttgttagccttcatgtaaggaacatggttgcacaccagcgtgctccctatcgttgtcaatgagat	10	rco-MIR535,csi-MIR535,cpa-MIR535,mes-MIR535b,mes-MIR535a,pab-MIR535,ppt-MIR535d,ppt-MIR535c,ppt-MIR535b,ppt-MIR535a,	rco-MIR535	tttgtTGACAACGAGAGAGAGCACGCttgttagccttcatgtaaggaacatggttgcacaccagcgtgctccctatcgttgtcaatgagat	rco-miR535	TGACAACGAGAGAGAGCACGC	5'	Yes	gp3	((..((((((((((.((.(((((((((.((..((..((((((.....))))))..))..)).))))))))).)).))))))))))..))..	89	47.3	-46	1.1	1	11	11	1	4	635	16	1	3.38185	12.7118	12.4713	1.42902	5.452	133.159	11.5464	0.879257	middle
44	54	bdi-miR827-3p	TTAGATGACCATCAGCAAACA	21					attgagccgattcatgcagctctgaacttgTTTTGTTGGTTGTCATCTAACCatcgatcggtccgtgcttcggtgcttgtgccatgattttgcatcatcacaccggcgatggTTAGATGACCATCAGCAAACAtgttcgtgagacatgccgtgcgtcctgagct	6	bdi-MIR827,csi-MIR827,nta-MIR827,stu-MIR827,mes-MIR827,ssp-MIR827,	bdi-MIR827	attgagccgattcatgcagctctgaacttgTTTTGTTGGTTGTCATCTAACCatcgatcggtccgtgcttcggtgcttgtgccatgattttgcatcatcacaccggcgatggTTAGATGACCATCAGCAAACAtgttcgtgagacatgccgtgcgtcctgagct	bdi-miR827-3p	TTAGATGACCATCAGCAAACA	3'	Yes	gp3	....((((((..((((((.((((((((.((.(((((((((.(((((((((((((((.((((...(..(....)..)..(((..(((((.....)))))))).))))))))))))))))))).))))))))))).))))).)))...))).)))..))..).)))	160	49.4	-66.5	0.8	0	1	1	0	1	118	5	0	0	1.15562	1.13375	0	1.363	24.7445	3.60826	0	middle
45	55	bdi-miR845_L+3_1ss17AC	CCTTGCTCTGATACCACTTGTTGG	24					tgattttctTGCTCTGATACCAATTGTTGGtatcagtaacctctgatacctagatcgtctgcaccaacaattcgtatcagagcgagagaatcaat	1	bdi-MIR845,	bdi-MIR845	tgattttctTGCTCTGATACCAATTGTTGGtatcagtaacctctgatacctagatcgtctgcaccaacaattcgtatcagagcgagagaatcaat	bdi-miR845	TGCTCTGATACCAATTGTTGG	5'	Diff	gp3	((((((((((((((((((((.((((((((((..(((.....((((.....))))....))).)))))))))).))))))))))))))))))))..	93	40	-48.3	1.3	0	0	0	2	0	0	0	0	0	0	0	2.85804	0	0	0	0	low
46	56	cme-miR858_L-1R+1	CTCGTTGTCTGTTCGACCTTG	21					cttttgcTCTCGTTGTCTGTTCGACCTTgaatttttctcaaaaacatagaaatattatatattcagaacttttttttttttttatcaataaataaataaaataaaaccctcaattttggatggattcattggtaggtttaggtagcagccgaaggactatacat	1	cme-MIR858,	cme-MIR858	cttttgcTCTCGTTGTCTGTTCGACCTTgaatttttctcaaaaacatagaaatattatatattcagaacttttttttttttttatcaataaataaataaaataaaaccctcaattttggatggattcattggtaggtttaggtagcagccgaaggactatacat	cme-miR858	TCTCGTTGTCTGTTCGACCTT	5'	Diff	gp3	(((..(((...(((..(((.((.(((.((((((..((.(((((..(((....)))..........((...((((.((((.(((((......))))).)))).))))...))..)))))))..))))))..))).))..)))..))))))..)))..........	154	28.7	-27	0.6	1	24	1	13	35	67	39	24	3.38185	27.7348	1.13375	18.5772	47.705	14.0498	28.1445	21.1022	middle
47	57	ppt-miR894_R+1_1ss11CA	CGTTTCACGTAGGGTTCACCA	21					cataattcaaataatccaaaaaaaataaaccaaataccttccacctcaagCGTTTCACGTCGGGTTCACCaaatatgttgtattatgtgaagttttgattgagaatgcaccgagcacttggctatggaaggtaaaagaaaattgcaacaaaaagtcctaacaatccaataggattatagaaaatttataattaaacgttaacaatcataatcaaacaata	1	ppt-MIR894,	ppt-MIR894	cataattcaaataatccaaaaaaaataaaccaaataccttccacctcaagCGTTTCACGTCGGGTTCACCaaatatgttgtattatgtgaagttttgattgagaatgcaccgagcacttggctatggaaggtaaaagaaaattgcaacaaaaagtcctaacaatccaataggattatagaaaatttataattaaacgttaacaatcataatcaaacaata	ppt-miR894	CGTTTCACGTCGGGTTCACC	5'	Diff	gp3	..........(((((((.................(((((((((......((((((((.(((..((((((..(((((...)))))..)))))..)..))))))).)))).((((....))))...)))))))))....................((....)).........)))))))...........................................	59	30.9	-34.3	0.5	401	3697	1539	1814	871	14750	3992	2311	1356.12	4272.32	1744.85	2592.24	1187.17	3093.06	2880.84	2031.96	high
48	58	pde-miR947	CATCGGAATCTGTTACTGTTTC	22					acgcctaaggcgcagcagcagattctgatagaagactcaggcaaagcatttgttgttggcaggttgaatgctttcggcagaaccaccaataacaagggggggcgcctggtgtcttgCATCGGAATCTGTTACTGTTTCctaggcgt	2	pde-MIR947,pta-MIR947,	pde-MIR947	acgcctaaggcgcagcagcagattctgatagaagactcaggcaaagcatttgttgttggcaggttgaatgctttcggcagaaccaccaataacaagggggggcgcctggtgtcttgCATCGGAATCTGTTACTGTTTCctaggcgt	pde-miR947	CATCGGAATCTGTTACTGTTTC	3'	Yes	gp3	((((((.(((.((((.(((((((((((((..(((((((((((......(((((((((((..((((...(((.....))).)))).))))))))))).......)))))).)))))..))))))))))))).))))..)))))))))	146	51.4	-70.1	0.9	0	0	0	0	0	6	0	0	0	0	0	0	0	1.2582	0	0	low
49	59	pab-miR950-5p_1ss2CG	TGACATCTGGGCCACGATGGTT	22					gcacgagggaacggaggaagggacggtgttcttcaagtggagggagaaagaggttttggaggtgatctTCACATCTGGGCCACGATGGTTtatttttcttcgtttatttatcataaaccatggtgccccagatgagaagagcaccttcgcctccgtttatttacatggatttgactgtttctggaggaaccggcagtccatctccatttgggtattttctctgccgaaatggtgtagatcatttcatcctctcctcttgtcagactctgccagttgatctggaggaagaagaagaatctgaagcgaaagtgttattgtcgTCTGGGCCCCGGTGGTTTATGAtcgtctaggatgttcagaaccaccgtggccaagacgacaagaataccctcgtctttg…	1	pab-MIR950,	pab-MIR950	gcacgagggaacggaggaagggacggtgttcttcaagtggagggagaaagaggttttggaggtgatctTCACATCTGGGCCACGATGGTTtatttttcttcgtttatttatcataaaccatggtgccccagatgagaagagcaccttcgcctccgtttatttacatggatttgactgtttctggaggaaccggcagtccatctccatttgggtattttctctgccgaaatggtgtagatcatttcatcctctcctcttgtcagactctgccagttgatctggaggaagaagaagaatctgaagcgaaagtgttattgtcgTCTGGGCCCCGGTGGTTTATGAtcgtctaggatgttcagaaccaccgtggccaagacgacaagaataccctcgtctttg…	pab-miR950-5p	TCACATCTGGGCCACGATGGTT	5'	Diff	gp3	((.(((((.....(((.((((..(((.(((((((..(..(((..((...(((((...(((((((.(((((.((((((((.(((.(((((((((...................))))))))).))).)))))))).))))).))))))))))))....(((..(.(((((..((((((...((((.....)))))))).))..))))).)..)))))..)))..).((((((((....))))))))....((((((((.(((((.((.....)))))))..))))).))).))))))))))..((((..(((((.(((((((((.((((.(((((((((.(((.((((...)))).)))))))))))).)))).))))))))).)))))..)))))))).…	104	47	-174.9	0.8	0	0	0	0	0	5	2	0	0	0	0	0	0	1.0485	1.44331	0	low
50	60	pab-miR951	TGTTCTTGACGTCTGGACCACG	22					aggaagcgaaggTGTTCTTGACGTCTGGACCACGtggtttgctttaagatttgcagtaatatcccatcaactatcgcggtccagtcgtcaagaacacctttgctttca	3	pab-MIR951,pde-MIR951,pta-MIR951,	pab-MIR951	aggaagcgaaggTGTTCTTGACGTCTGGACCACGtggtttgctttaagatttgcagtaatatcccatcaactatcgcggtccagtcgtcaagaacacctttgctttca	pab-miR951	TGTTCTTGACGTCTGGACCACG	5'	Yes	gp3	.((((((((((((((((((((((.(((((((.((((((((((..........))).............))))).)).))))))).)))))))))))))))))))))).	106	46.3	-60.1	1.2	0	0	0	0	0	1	0	0	0	0	0	0	0	0.209699	0	0	low
51	61	pab-miR1311	TCAGAGTTTTGCCAGTTCCGCC	22					gggcttggtaggattaggcgcactggcataactctgaccatagtttatggTCAGAGTTTTGCCAGTTCCGCCcattcctattgtgcct	3	pab-MIR1311,pde-MIR1311,pta-MIR1311,	pab-MIR1311	gggcttggtaggattaggcgcactggcataactctgaccatagtttatggTCAGAGTTTTGCCAGTTCCGCCcattcctattgtgcct	pab-miR1311	TCAGAGTTTTGCCAGTTCCGCC	3'	Yes	gp3	((((...((((((...((((.(((((((.(((((((((((((...))))))))))))).)))))))..))))...))))))...))))	88	50	-52.9	1.2	0	0	0	0	0	1	0	0	0	0	0	0	0	0.209699	0	0	low
52	62	pde-miR1312_1ss18GT	TTTGGAGAGAAAATGGCTACAT	22					tcccccaaaacatccatatcgctatatctctcctaattaggttgaatcgaaacagccaacactttcagttgattcaaatattagtttgtttctgcataaTTTGGAGAGAAAATGGCGACATagatgttttcggcgat	1	pde-MIR1312,pta-MIR1312,	pde-MIR1312	tcccccaaaacatccatatcgctatatctctcctaattaggttgaatcgaaacagccaacactttcagttgattcaaatattagtttgtttctgcataaTTTGGAGAGAAAATGGCGACATagatgttttcggcgat	pde-miR1312	TTTGGAGAGAAAATGGCGACAT	3'	Diff	gp3	((.((.((((((((.((.(((((((.(((((((.((((((((((........)))))..........(..((..(((((....)))))..))..).))))).)))))))..))))))).)).)))))))).)).)).	136	37.2	-45.2	0.9	0	0	0	0	1	2	0	0	0	0	0	0	1.363	0.419398	0	0	low
53	63	pde-miR1314	CCGGCCTCGAATGTTAGGAGAA	22					gtcatgttggttagatgaaggaattcttcaacattagaggccgatgtggagttatgctcttgaCCGGCCTCGAATGTTAGGAGAAtgttttcctctacctaagca	2	pde-MIR1314,pta-MIR1314,	pde-MIR1314	gtcatgttggttagatgaaggaattcttcaacattagaggccgatgtggagttatgctcttgaCCGGCCTCGAATGTTAGGAGAAtgttttcctctacctaagca	pde-miR1314	CCGGCCTCGAATGTTAGGAGAA	3'	Yes	gp3	....((((((.((((.((((..(((((((((((((.(((((((....((((.....))))....))))))).)))))).)))))))..)))).))))))..))))	101	43.8	-41.4	0.9	0	0	0	0	0	2	0	0	0	0	0	0	0	0.419398	0	0	low
54	64	ata-miR1432-5p_L+1_1ss22GA	ATCAGGAGAGATGACACCGACA	22					ggtcctgtgaTCAGGAGAGATGACACCGACGccgatcagatgggtcggcttaaccaggccatgcatccgtctgttcggagTTGGTGTCACCTCGCCTGAACatagggctc	2	ata-MIR1432,bdi-MIR1432,	ata-MIR1432	ggtcctgtgaTCAGGAGAGATGACACCGACGccgatcagatgggtcggcttaaccaggccatgcatccgtctgttcggagTTGGTGTCACCTCGCCTGAACatagggctc	ata-miR1432-5p	TCAGGAGAGATGACACCGACG	5'	Diff	gp3	(((((((((.(((((.(((.((((((((((.((((.(((((((((.(((((....)))))....))))))))).)))).)))))))))).))).))))).))))))))).	109	58.2	-70	1.1	0	0	0	0	0	15	0	1	0	0	0	0	0	3.14549	0	0.879257	low
55	65	sly-miR1918_L-2R-1_1ss9AG	TTGGTGGGAGTTCGATTCT	19					gttggtttaattagttgaattgtcatttTGTTGGTGAGAGTTCGATTCTCcattacgcaatctcctcttcaatttaagagaaaaagatatgctacaaggtggagaatcgaactaccgctaacagaatggaagttcaaatacttaatcaat	1	sly-MIR1918,	sly-MIR1918	gttggtttaattagttgaattgtcatttTGTTGGTGAGAGTTCGATTCTCcattacgcaatctcctcttcaatttaagagaaaaagatatgctacaaggtggagaatcgaactaccgctaacagaatggaagttcaaatacttaatcaat	sly-miR1918	TGTTGGTGAGAGTTCGATTCTC	5'	Diff	gp3	(((((((.......(((((((..(((((((((((((..(((((((((((((((...(((((((.(((((......)))))....)))).)))......)))))))))))))))..)))))))))))))..)))))))......)))))))	123	34.7	-60.2	1.2	0	0	0	0	0	4	0	0	0	0	0	0	0	0.838797	0	0	low
56	66	bra-miR2111a-5p	TAATCTGCATCCTGAGGTTTA	21					cagatgacaagtattggtgaggaccgggTAATCTGCATCCTGAGGTTTAaagcttgattatacgcataacatgccgacgcatataactatgtgttttagaatagcttttaGTCCTCGGGATGCGGATTACCtcttccttactatacgtacacggttacatg	23	bra-MIR2111a,mtr-MIR2111j,mtr-MIR2111m,mtr-MIR2111k,mtr-MIR2111d,mtr-MIR2111f,mtr-MIR2111e,mtr-MIR2111a,mtr-MIR2111b,mtr-MIR2111g,mtr-MIR2111i,mtr-MIR2111c,mtr-MIR2111n,mtr-MIR2111h,mtr-MIR2111o,ptc-MIR2111b,ptc-MIR2111a,bra-MIR2111b,cme-MIR2111b,cme-MIR2111a,mes-MIR2111b,mes-MIR2111a,lja-MIR2111,	bra-MIR2111b	ggtgaagaactggTAATCTGCATCCTGAGGTTTAaaaatttataggcaattaaaacatgcaaatgtgtgtatggttttttaATCCTCGGGATACGGATTACCtcttccttact	bra-miR2111a-5p	TAATCTGCATCCTGAGGTTTA	5'	Yes	gp3	((..((((..(((((((((((((..((((((((((((((((((((...((((((...(((.(((((((..((((....)))).....)))))))..)))...))))))....))))))))))))))))))))..)))))))))...))))...))))..))	161	42.2	-69.4	1	12	22	34	32	6	153	20	22	40.5821	25.4236	38.5476	45.7286	8.17799	32.084	14.4331	19.3437	middle
57	67	ata-miR2118b-5p	TTCCCGATGCCTCCCATTCCTA	22					gtttggtgttTTCCCGATGCCTCCCATTCCTAtggttcttgagcactccttcctcttccctttcgcttgctcaatagattaattcataaatcataaatatgtgtgcacatacttagataatctgagatctagaatgctagttgagaagaggaagaaaagagatcccgagagcagtGGGAATGGGAACATGGAGGAAaccctaaag	2	ata-MIR2118b,	ata-MIR2118b	gtttggtgttTTCCCGATGCCTCCCATTCCTAtggttcttgagcactccttcctcttccctttcgcttgctcaatagattaattcataaatcataaatatgtgtgcacatacttagataatctgagatctagaatgctagttgagaagaggaagaaaagagatcccgagagcagtGGGAATGGGAACATGGAGGAAaccctaaag	ata-miR2118b-5p	TTCCCGATGCCTCCCATTCCTA	5'	Yes	gp3	.(((((.((((((((.(((..(((((((((((..(((((((....(((((((((((((....(((((.((....((((((...(((...(((.(((.(((((....))))).))))))....)))))))))....)).)).)))))))))))))....)))....)))))))..))))))))))).))))).)))))).))))).	203	42	-72.9	0.8	1	0	0	0	0	8	1	0	3.38185	0	0	0	0	1.67759	0.721653	0	low
58	68	ata-miR2275b-5p_R-1_1ss4GA	AGAATTGGAGGAAAACAAAC	20					actgaaagtgAGAGTTGGAGGAAAACAAACAgatcatggctagctaatcgtggtcaccgatcagCTTGTTTTCCTCCAATATCTCAccttcggttg	4	ata-MIR2275b,ata-MIR2275c,ata-MIR2275a,bdi-MIR2275c,	ata-MIR2275b	actgaaagtgAGAGTTGGAGGAAAACAAACAgatcatggctagctaatcgtggtcaccgatcagCTTGTTTTCCTCCAATATCTCAccttcggttg	ata-miR2275b-5p	AGAGTTGGAGGAAAACAAACA	5'	Diff	gp3	((((((.(((((((((((((((((((((...((((.((((((........))))))..))))...))))))))))))))).)))))).))))))..	94	44.8	-45.8	1.1	0	0	0	0	0	5	0	0	0	0	0	0	0	1.0485	0	0	low
58	69	ata-miR2275b-3p_1ss9CT	CTTGTTTTTCTCCAATATCTCA	22					actgaaagtgAGAGTTGGAGGAAAACAAACAgatcatggctagctaatcgtggtcaccgatcagCTTGTTTTCCTCCAATATCTCAccttcggttg	4	ata-MIR2275b,ata-MIR2275c,ata-MIR2275a,bdi-MIR2275c,	ata-MIR2275b	actgaaagtgAGAGTTGGAGGAAAACAAACAgatcatggctagctaatcgtggtcaccgatcagCTTGTTTTCCTCCAATATCTCAccttcggttg	ata-miR2275b-3p	CTTGTTTTCCTCCAATATCTCA	3'	Diff	gp3	((((((.(((((((((((((((((((((...((((.((((((........))))))..))))...))))))))))))))).)))))).))))))..	94	44.8	-45.8	1.1	0	0	0	0	0	3	0	0	0	0	0	0	0	0.629098	0	0	low
59	70	mes-miR2275_R-1_1ss19CT	TTTGGTTTCCTCCAATATTTT	21					cacatatcttgaaagtgagatttggaggaactcaaaacctttttgtaatatctgcTTTGGTTTCCTCCAATATCTTAccttcaatggtttgtg	1	mes-MIR2275,hbr-MIR408b,	mes-MIR2275	cacatatcttgaaagtgagatttggaggaactcaaaacctttttgtaatatctgcTTTGGTTTCCTCCAATATCTTAccttcaatggtttgtg	mes-miR2275	TTTGGTTTCCTCCAATATCTTA	3'	Diff	gp3	((((.((((((((.((((((((((((((((..((((...................))))..))))))))).))))))).))))).))).))))	93	35.5	-33	1	0	0	0	0	0	1	0	0	0	0	0	0	0	0.209699	0	0	low
60	71	han-miR3630-3p_L-1_1ss2GA	ATGGGAATCTCTCTGATGCTT	21					tactaacaattaGCAAGTGATGATAGACCAGACAgggacatctgtattctttttgaacatgatgatttgtcTGTGGGAATCTCTCTGATGCTTagatttcta	1	han-MIR3630,	han-MIR3630	tactaacaattaGCAAGTGATGATAGACCAGACAgggacatctgtattctttttgaacatgatgatttgtcTGTGGGAATCTCTCTGATGCTTagatttcta	han-miR3630-3p	TGTGGGAATCTCTCTGATGCTT	3'	Diff	gp3	..((((..(((((..((.(((.......(((((((...(((((((..((.....))))).))))..))))))).....))).)))))))..)))).......	93	36.3	-19.5	0.5	0	1	4	2	2	42	1	1	0	1.15562	4.53501	2.85804	2.726	8.80737	0.721653	0.879257	low
61	72	pab-miR3699_L+1	TGACAGAAGATAGACTTTGGTC	22					gttccagcaaaagggcaaaggtgtcttgtttccagttgtttcttGACAGAAGATAGACTTTGGTCctatggagaaac	1	pab-MIR3699,	pab-MIR3699	gttccagcaaaagggcaaaggtgtcttgtttccagttgtttcttGACAGAAGATAGACTTTGGTCctatggagaaac	pab-miR3699	GACAGAAGATAGACTTTGGTC	3'	Diff	gp3	.(((((.....(((((((((.((((((...((.((......)).))...))))))..))))).)))).)))))....	72	42.9	-17.2	0.5	0	0	0	0	0	9	0	0	0	0	0	0	0	1.88729	0	0	low
62	73	pgi-miR4376_R-3_1ss1TC	CGCAGGAGAGATGACGCCC	19					agcatgggaaggttttctaTGCAGGAGAGATGACGCCCATCcgtacgcaaagcaagatcaattatcctcttaatcaccagctgtgtaaggagagagaggttaattgagttggtgcatgggcgggcgccatttcccctgcatacaaaatcttttatgct	1	pgi-MIR4376,	pgi-MIR4376	agcatgggaaggttttctaTGCAGGAGAGATGACGCCCATCcgtacgcaaagcaagatcaattatcctcttaatcaccagctgtgtaaggagagagaggttaattgagttggtgcatgggcgggcgccatttcccctgcatacaaaatcttttatgct	pgi-miR4376	TGCAGGAGAGATGACGCCCATC	5'	Diff	gp3	(((((..(.(((((((.((((((((.((((((.(((((..((((.(((....(((..(((((((.((((((..((.((..........)).)))))))).))))))).)))))).))))..))))).)))))).)))))))).))))))))..)))))	158	46.8	-69.9	0.9	0	0	0	0	0	1	0	0	0	0	0	0	0	0.209699	0	0	low
63	74	bdi-miR5054_1ss10TA	TCCCCACGGACGGCGCCA	18					cctccgtggttgatgcgttgtggattgagaacagcatggtcaagaagatcgtagatctgatgcacttctTCCCCACGGTCGGCGCCAatgacgagga	1	bdi-MIR5054,	bdi-MIR5054	cctccgtggttgatgcgttgtggattgagaacagcatggtcaagaagatcgtagatctgatgcacttctTCCCCACGGTCGGCGCCAatgacgagga	bdi-miR5054	TCCCCACGGTCGGCGCCA	3'	Diff	gp3	(((.(((..(((..(((((((((...(((((..((((((((..(.....)...))))..))))..)))))..)))))....)))))))..)))))).	96	53.6	-27.2	0.5	0	2	3	1	4	57	6	8	0	2.31123	3.40126	1.42902	5.452	11.9529	4.32992	7.03406	middle
64	75	rgl-miR5139_L-1	AACCTGGCTCTGATACCA	18					agttatatcaAAACCTGGCTCTGATACCAagaggaattgatgatctttattcatgaaaagagagaactatatatagatatacaacgatatgtcgaagacgaaatttttatctcaatatggggttattagaccaactttgggtggca	2	rgl-MIR5139,cpa-MIR8155,	rgl-MIR5139	agttatatcaAAACCTGGCTCTGATACCAagaggaattgatgatctttattcatgaaaagagagaactatatatagatatacaacgatatgtcgaagacgaaatttttatctcaatatggggttattagaccaactttgggtggca	rgl-miR5139	AAACCTGGCTCTGATACCA	5'	Diff	gp3	.(..((....(((..(((.(((((((((........((.((((.......)))).))..((((............((((((......))))))................)))).......)).))))))))))..)))..))..).	144	33.6	-23.6	0.5	283	2168	736	324	814	5167	2023	1526	957.062	2505.38	834.443	463.002	1109.48	1083.52	1459.9	1341.75	high
65	76	bdi-miR5179_1ss20AG	TTTTGCTCAAGACCGCGCAGC	21					gttgctccttcatccctagatctctcatgTTTTGCTCAAGACCGCGCAACagttccatatgacaccgcatcgctgtccttgcctatcatatatctcatgaagttcgaccaatggatctaaggaagaagaaaaagattgcaagcatgtggatcatgtaaaggataggtctgaacgtcgatgcgctggttatggtcaggctgtgcggtcttgagcaataacgttgagacggatctcttattcaagatatttat	1	bdi-MIR5179,	bdi-MIR5179	gttgctccttcatccctagatctctcatgTTTTGCTCAAGACCGCGCAACagttccatatgacaccgcatcgctgtccttgcctatcatatatctcatgaagttcgaccaatggatctaaggaagaagaaaaagattgcaagcatgtggatcatgtaaaggataggtctgaacgtcgatgcgctggttatggtcaggctgtgcggtcttgagcaataacgttgagacggatctcttattcaagatatttat	bdi-miR5179	TTTTGCTCAAGACCGCGCAAC	5'	Diff	gp3	.......(((.......(((((((((((((((((((((((((((((((......(((((...((.(((((((..((....(((((((........(((((..(((..((...........))..)))........(..((....))..).))))).....)))))))....))..))))))).))..)))))......))))))))))))))))).))))).))))..))))).......)))........	216	44.2	-81.6	0.7	0	0	0	0	0	2	0	0	0	0	0	0	0	0.419398	0	0	low
66	77	nta-miR6149a_R-1_1ss3GC	TTCATACGCACCTGAATCGG	20					atgtcaaagcTTGATACGCACCTGAATCGGCagttacatacagaccaatagtatattagtacatatgccggtttgggttcgtatcaaactatgatatac	2	nta-MIR6149a,nta-MIR6149b,	nta-MIR6149b	atgtcaaagcTTGATACGCACCTGAATCGGCaactacgtacagaccaatacatatgccgatctgggttcgtatcaaactatgatatac	nta-miR6149a	TTGATACGCACCTGAATCGGC	5'	Diff	gp3	((((((.((.((((((((.(((..((((((((..(((((((.........))))....)))....))))))))..))).)))))))).)).))))))..	97	38.4	-38.6	1	0	0	0	0	0	0	1	0	0	0	0	0	0	0	0.721653	0	low
67	78	ptc-miR6421-3p_1ss1TC	CAGAGCAGATTGTAAGGGAAG	21					tgaaatccaagtggactTCCCTTACAATCTACTCTTTCagtttcacagaagatccagattagattttaaggcaaacaaattgaTAGAGCAGATTGTAAGGGAAGcccacatggatttca	1	ptc-MIR6421,hbr-MIR408b,	ptc-MIR6421	tgaaatccaagtggactTCCCTTACAATCTACTCTTTCagtttcacagaagatccagattagattttaaggcaaacaaattgaTAGAGCAGATTGTAAGGGAAGcccacatggatttca	ptc-miR6421-3p	TAGAGCAGATTGTAAGGGAAG	3'	Diff	gp3	.((((((((.((((.(((((((((((((((.((((.(((((((.....((((((.......)))))).........))))))).)))).))))))))))))))).)))).)))))))).	117	37.8	-56.5	1.3	0	0	0	0	0	0	0	1	0	0	0	0	0	0	0	0.879257	low
68	79	ptc-miR6427-3p	GTGGGAATGAACATTATGAGA	21					tgcacgctcTCGTAATGCTTCATTCTCACAAcggcaaagtgttattgcatcatcctaatgattatcatcagccgtcGTGGGAATGAACATTATGAGActgtgta	1	ptc-MIR6427,	ptc-MIR6427	tgcacgctcTCGTAATGCTTCATTCTCACAAcggcaaagtgttattgcatcatcctaatgattatcatcagccgtcGTGGGAATGAACATTATGAGActgtgta	ptc-miR6427-3p	GTGGGAATGAACATTATGAGA	3'	Yes	gp3	(((((..((((((((((.(((((((((((.(((((...((((....))))........((((....))))))))).)))))))))))))))))))))..)))))	104	42.3	-45.6	1	0	0	1	0	0	0	0	0	0	0	1.13375	0	0	0	0	0	low
69	80	ptc-miR6476a_L+2_1ss21GT	GATCAGTGGAGATGAAACATTA	22					tggagatgcggaTCAGTGGAGATGAAACATGAttgctacagcattgctaagtgtttaaagatgaactgtgtggttatttccttggtgaatgtattttta	3	ptc-MIR6476a,ptc-MIR6476b,ptc-MIR6476c,	ptc-MIR6476a	tggagatgcggaTCAGTGGAGATGAAACATGAttgctacagcattgctaagtgtttaaagatgaactgtgtggttatttccttggtgaatgtattttta	ptc-miR6476a	TCAGTGGAGATGAAACATGA	5'	Diff	gp3	..((((((((.(((((.((((((((.((((...(((....))).........(((((....))))).))))..)))))))))))))...))))))))..	95	37.4	-23.2	0.6	0	0	1	0	0	1	0	0	0	0	1.13375	0	0	0.209699	0	0	low
70	81	ptc-miR6478_1ss21GA	CCGACCTTAGCTCAGTTGGTA	21					aCCGACCTTAGCTCAGTTGGTGgagcggagggctgtaggtcgctggttggattccggcaaggtcggatttcaattttgtaatttcttttctcaccgaccttagttcagaagttgcattgttttgtctgttgaggtggt	1	ptc-MIR6478,	ptc-MIR6478	aCCGACCTTAGCTCAGTTGGTGgagcggagggctgtaggtcgctggttggattccggcaaggtcggatttcaattttgtaatttcttttctcaccgaccttagttcagaagttgcattgttttgtctgttgaggtggt	ptc-miR6478	CCGACCTTAGCTCAGTTGGTG	5'	Diff	gp3	(((.((((((((.(((.(..((.(((...(..(((.((((((.((((((((.((((((...)))))).)))))).................)).)))))))))..)....))).))..)..)))...)))))))))))	138	47.8	-44.3	0.7	353	358	495	185	177	2098	602	473	1193.79	413.711	561.208	264.369	241.251	439.949	434.435	415.889	middle
71	82	hbr-miR6482_R-4_1ss2AC	CCGGAACTGGTATCAACC	18					ggctaccatccccaatttacCAGGAACTGGTATCAACCCAGCtcgtagtcttggtgcagcaatcatcttcaacaaggacaagggctgggatgatcactggatttctggtgggtccgattcattggtagca	1	hbr-MIR6482,	hbr-MIR6482	ggctaccatccccaatttacCAGGAACTGGTATCAACCCAGCtcgtagtcttggtgcagcaatcatcttcaacaaggacaagggctgggatgatcactggatttctggtgggtccgattcattggtagca	hbr-miR6482	CAGGAACTGGTATCAACCCAGC	5'	Diff	gp3	.(((((((......((..(((((((((..((((((.((((((((....(((((.((.((.......)).)).)))))....)))))))).)))).))..).))))))))..)).........))))))).	99	50	-54.3	0.8	0	0	0	0	0	0	1	0	0	0	0	0	0	0	0.721653	0	low
72	83	bdi-miR7783-3p_R-6_1ss1AG	GGCTCTGATACCATGTGG	18					ccatcgtgaactgctggtcGCGTCTACTTGGTATCCAAGCTTAtgatatctgttatgcctgattccgttgggttatgttctttggtggagttaaatgtcagcaatggccaaatgcttccctccactagaaggcggtcatgtacaacagagatcataAGCTCTGATACCATGTGGATGAGAttgacaattc	1	bdi-MIR7783,	bdi-MIR7783	ccatcgtgaactgctggtcGCGTCTACTTGGTATCCAAGCTTAtgatatctgttatgcctgattccgttgggttatgttctttggtggagttaaatgtcagcaatggccaaatgcttccctccactagaaggcggtcatgtacaacagagatcataAGCTCTGATACCATGTGGATGAGAttgacaattc	bdi-miR7783-3p	AGCTCTGATACCATGTGGATGAGA	3'	Diff	gp3	.......(((.((...(((.(((((((.(((((((..((((((((((.((((((.(((.((((.((....))....((..((((((((((..((..((((....)))).......))..))))))))))..)).)))).))).)))))).))))))))))..))))))).))))))).)))...)).)))	183	44.7	-70.4	0.8	0	0	0	0	0	0	1	0	0	0	0	0	0	0	0.721653	0	low
73	84	stu-miR8022_R-6_1ss18GA	TTTAAATGAGAATTTTGA	18					TTTAAATGAGAATTTTGGACTATTcgtaacaataattataaaattaatgggatagttttaattttttatttaattg	1	stu-MIR8022,	stu-MIR8022	TTTAAATGAGAATTTTGGACTATTcgtaacaataattataaaattaatgggatagttttaattttttatttaattg	stu-miR8022	TTTAAATGAGAATTTTGGACTATT	5'	Diff	gp3	.(((((((((((.((..((((((((....((.(((((....))))).))))))))))..)).)))))))))))...	72	17.1	-16	1.2	0	0	0	0	0	1	0	0	0	0	0	0	0	0.209699	0	0	low
74	85	stu-miR8028-5p_L-6_1ss17GT	TGCTACAATTTTGAACAA	18					TCCTTATGCTACAATTGTGAACAAaaaaatcctttaactattccaagatttttgtaataaaagttaagagaagaatgtttattgcaaattttgggattgttaaaggatattttttttttGTTCATAATTATAGTATAAGGATG	1	stu-MIR8028,	stu-MIR8028	TCCTTATGCTACAATTGTGAACAAaaaaatcctttaactattccaagatttttgtaataaaagttaagagaagaatgtttattgcaaattttgggattgttaaaggatattttttttttGTTCATAATTATAGTATAAGGATG	stu-miR8028-5p	TCCTTATGCTACAATTGTGAACAA	5'	Diff	gp3	(((((((((((.((((((((((((((((((((((((((.(((((((((((..(((((((((..((........))..)))))))))))))))))))).)))))))))).....)))))))))))))))).)))))))))))..	141	23.8	-60.9	1.8	1	0	0	0	0	0	0	0	3.38185	0	0	0	0	0	0	0	low
75	86	stu-miR8051-5p_R-1_1ss19CA	TAGTATGGTAGAAAGATTA	19					TAGTATGGTAGAAAGATTCAtcTATTTCTTCTACCATACTATT	1	stu-MIR8051,	stu-MIR8051	TAGTATGGTAGAAAGATTCAtcTATTTCTTCTACCATACTATT	stu-miR8051-5p	TAGTATGGTAGAAAGATTCA	5'	Diff	gp3	(((((((((((((((((......)))).)))))))))))))..	41	27.9	-17.9	1.5	0	0	1	0	0	0	0	0	0	0	1.13375	0	0	0	0	0	low
76	87	sly-miR9477-3p_L-2R-2_1ss14CT	GGGAAAGGGAATAACTGATA	20					gttaatctattgagggagtgtatccggtttttcgaattttatatctgaactatcactaagtgtttatcgacacacacctcaacTATCCGTTGTTCCCTTTTCCTACCtgaatgatggtgatattctaggTTGGGAAAGGGAACAACTGATAGTtgaggtatgtttcgataaacatttggtgatagttcaggttgggaactcggaaaaaggaatacttgatctgtgtttttgac	1	sly-MIR9477,	sly-MIR9477	gttaatctattgagggagtgtatccggtttttcgaattttatatctgaactatcactaagtgtttatcgacacacacctcaacTATCCGTTGTTCCCTTTTCCTACCtgaatgatggtgatattctaggTTGGGAAAGGGAACAACTGATAGTtgaggtatgtttcgataaacatttggtgatagttcaggttgggaactcggaaaaaggaatacttgatctgtgtttttgac	sly-miR9477-3p	TTGGGAAAGGGAACAACTGATAGT	3'	Diff	gp3	(((((..((..((..((((((.(((..((((((((.(((...((((((((((((((((((((((((((((.(((.((((((((((((.(((((((((((((((.(((((((((.......))))).)))).))))))))))))))).)))))))))))).))).))))))))))))))))))))))))))))...))).)))))))).)))))))))..))..))...)))))	233	38.2	-121.5	1.4	2	0	0	0	0	0	1	0	6.76369	0	0	0	0	0	0.721653	0	low
1	1	PC-5p-218348_44	AGTTTTGGGACAATTAAATTGAAT	24	Sedum_Unigene_BMK.60619	+	858	1049	tgttggaaaattgtgaagaaaatatggttcaagtcatcaaaacgacgtAGTTTTGTGACAATTAAATTGAATctatactaacgcaaaacgacgtAGTTTTATGTTAGGGTTTTTGATAttagtttttaacaaaactacgtagttttgtttaaaaacgaagtgggccttattttcccacgtccgtttctcgtt	0						5'	New	gp4	....(((((..((((..(((((((.((..((..((..((((((.((((((((((((...((((((((..((......(((((..(((((......)))))..)))))....))..)).))))))....)))))))))))).)))))).........))..))..)).))))))).))))....)))))....	184	32.3	-55	0.9	8	21	23	30	31	152	60	24	27.0548	24.268	26.0763	42.8706	42.253	31.8743	43.2992	21.1022	middle
1	2	PC-3p-768319_10	AGTTTTGTGTTAGGGTTTTTGATA	24	Sedum_Unigene_BMK.60619	+	858	1049	tgttggaaaattgtgaagaaaatatggttcaagtcatcaaaacgacgtAGTTTTGTGACAATTAAATTGAATctatactaacgcaaaacgacgtAGTTTTATGTTAGGGTTTTTGATAttagtttttaacaaaactacgtagttttgtttaaaaacgaagtgggccttattttcccacgtccgtttctcgtt	0						3'	New	gp4	....(((((..((((..(((((((.((..((..((..((((((.((((((((((((...((((((((..((......(((((..(((((......)))))..)))))....))..)).))))))....)))))))))))).)))))).........))..))..)).))))))).))))....)))))....	184	32.3	-55	0.9	0	3	4	1	6	23	3	5	0	3.46685	4.53501	1.42902	8.17799	4.82308	2.16496	4.39629	low
2	3	PC-5p-123438_88	AAAGTTTAATGAAGGAAATGA	21	Sedum_Unigene_BMK.61478	+	1209	1374	aacgctccgtttggatgcgggaaaaagtagtggaaagaaaattttgatggAAAGTTTAATGAAGGAAATGAtctttttcttcattaaactTTCCCTTAAAATTTTCTTTCCTCTcaattttcccacatccaaacggagcctgaaagtattatggagaagacggctt	0						5'	New	gp4	...((((((((((((((.(((((((...((.((((((((((((((((.((((((((((((((((((((......)))))))))))))))))))).)))))))))))))))).))...))))))).))))))))))))))...........................	136	36.1	-85.2	1.4	20	75.5	89.5	76.5	83	710.5	245	109	67.6369	87.2491	101.471	109.32	113.129	148.991	176.805	95.8391	middle
2	4	PC-3p-927250_10	TTCCCTTAAAATTTTCTTTCCTCT	24	Sedum_Unigene_BMK.61478	+	1209	1374	aacgctccgtttggatgcgggaaaaagtagtggaaagaaaattttgatggAAAGTTTAATGAAGGAAATGAtctttttcttcattaaactTTCCCTTAAAATTTTCTTTCCTCTcaattttcccacatccaaacggagcctgaaagtattatggagaagacggctt	0						3'	New	gp4	...((((((((((((((.(((((((...((.((((((((((((((((.((((((((((((((((((((......)))))))))))))))))))).)))))))))))))))).))...))))))).))))))))))))))...........................	136	36.1	-85.2	1.4	7.5	7	11	15.5	14	73	31.5	19.5	25.3638	8.08932	12.4713	22.1498	19.082	15.308	22.7321	17.1455	middle
3	5	PC-5p-51499_238	TGTGGGAAAATTGAGAGGAAA	21	Sedum_Unigene_BMK.61478	-	1300	1441	caggctccgtttggaTGTGGGAAAATTGAGAGGAAAgaaaattttaagggaaagtttaatgAAGAAAAAGATCATTTCCTTCATTaaactttccatcaaaattttctttccactactttttcccgcatccaaacggagcgtt	0						5'	New	gp4	...((((((((((((((((((((((...((.((((((((((((((...((((((((((((((((.(((......))).))))))))))))))))...)))))))))))))).))...))))))))))))))))))))))...	136	35.9	-82.9	1.6	17.5	49.5	66.5	72.5	75.5	744.5	175.5	118	59.1823	57.2031	75.3946	103.604	102.906	156.121	126.65	103.752	middle
3	6	PC-3p-1871482_4	AAGAAAAAGATCATTTCCTTCGTT	24	Sedum_Unigene_BMK.61478	-	1300	1441	caggctccgtttggaTGTGGGAAAATTGAGAGGAAAgaaaattttaagggaaagtttaatgAAGAAAAAGATCATTTCCTTCATTaaactttccatcaaaattttctttccactactttttcccgcatccaaacggagcgtt	0						3'	New	gp4	...((((((((((((((((((((((...((.((((((((((((((...((((((((((((((((.(((......))).))))))))))))))))...)))))))))))))).))...))))))))))))))))))))))...	136	35.9	-82.9	1.6	0	0	0	0	3	18	2	2	0	0	0	0	4.089	3.77459	1.44331	1.75851	low
4	7	PC-5p-913758_8	AAAGCTGTCATAGAGCAATGGCCT	24	Sedum_Unigene_BMK.62851	+	298	485	ggaaggttagaatgaagggcattttgctctatgacagatgctggAAAGCTGTCATAGAGCAGTGGCCTtcagacctagatgagcagggcaaggcAGACTTAATGGAGTTTGCCTTGACctccatcttaatgaggcttacagatgaagtagcacgcaagtgccttcattgtaagaccccaaaggaactt	0						5'	New	gp4	...(((((....((((((.(((..((((((((((((...(((....)))))))))))))))))).))))))))))).((((...(((.((((((((((((....)))))))))))).))).))))....((.(((((((((.(((((..((((....)))))))))))))))).)).)).........	73	46.8	-88.4	1	0	3	2	2	3	21	4	2	0	3.46685	2.26751	2.85804	4.089	4.40368	2.88661	1.75851	low
4	8	PC-3p-1072007_7	AGACTTAATGGAGTTTGCCTTGAC	24	Sedum_Unigene_BMK.62851	+	298	485	ggaaggttagaatgaagggcattttgctctatgacagatgctggAAAGCTGTCATAGAGCAGTGGCCTtcagacctagatgagcagggcaaggcAGACTTAATGGAGTTTGCCTTGACctccatcttaatgaggcttacagatgaagtagcacgcaagtgccttcattgtaagaccccaaaggaactt	0						3'	New	gp4	...(((((....((((((.(((..((((((((((((...(((....)))))))))))))))))).))))))))))).((((...(((.((((((((((((....)))))))))))).))).))))....((.(((((((((.(((((..((((....)))))))))))))))).)).)).........	73	46.8	-88.4	1	0	0	5	1	2	26	9	5	0	0	5.66877	1.42902	2.726	5.45218	6.49488	4.39629	low
5	9	PC-5p-207477_71	TTGTTTAGTTCTCCTTTATT	20	Sedum_Unigene_BMK.60676	-	1091	1266	ttagagttatagaataaaggagaactaaacaatttcTTGATTAGTTCTCCTTTATTttcaaaaactcatatagactaatatcgaagtgttatccatttatagatggaacttcaacagcagctagatcTAGAGGGAAGTTGTGAGCGTTacgttcgtgcataacttccataccaaga	0						5'	New	gp4	...(((((..((((((((((((((((((.(((....))).))))))))))))))))))....)))))...(((((((.....(((((....((((((....))))))))))).........))).))))...((((((((((..((.......))..)))))))))).........	64	33.5	-56	0.9	67.5	25.5	14	39	13.5	39	36	16	228.275	29.4682	15.8726	55.7317	18.4005	8.17827	25.9795	14.0681	middle
5	10	PC-3p-858011_8	TAGAGGGAAGTTGTGAGCGTT	21	Sedum_Unigene_BMK.60676	-	1091	1266	ttagagttatagaataaaggagaactaaacaatttcTTGATTAGTTCTCCTTTATTttcaaaaactcatatagactaatatcgaagtgttatccatttatagatggaacttcaacagcagctagatcTAGAGGGAAGTTGTGAGCGTTacgttcgtgcataacttccataccaaga	0						3'	New	gp4	...(((((..((((((((((((((((((.(((....))).))))))))))))))))))....)))))...(((((((.....(((((....((((((....))))))))))).........))).))))...((((((((((..((.......))..)))))))))).........	64	33.5	-56	0.9	0	0	4	1	1	12	7	8	0	0	4.53501	1.42902	1.363	2.51639	5.05157	7.03406	low
6	11	PC-5p-895055_8	AACTCGCAGGACAGCACCAGC	21	Sedum_Unigene_BMK.23230	+	1	181	ggtgctgtcctgcgagtttttttttactgtttagacagtgctttttttttatcagtaaaaaaaAACTCGCAGGACAGCACCAGCatcggacagtgcttgttgtacttgtttttgctatctaaacttgcagatattgatacgctacatgtgtcttcAAAGGATTGGGATCCACTCAAAACga	0						5'	New	gp4	(((((((((((((((((((((((((((((..((((.((......)).)))).))))))))))))))))))))))))))))).(((...((((((((.....)))).))))..))).........(((.((...((((.((((.....))))..)))).((((....)))).))))).....	81	39.2	-71.4	1	0	3	0	2	4	4	3	4	0	3.46685	0	2.85804	5.452	0.838797	2.16496	3.51703	low
6	12	PC-3p-2783006_3	AAAGGATTGGGATCCACTCAAAAC	24	Sedum_Unigene_BMK.23230	+	1	181	ggtgctgtcctgcgagtttttttttactgtttagacagtgctttttttttatcagtaaaaaaaAACTCGCAGGACAGCACCAGCatcggacagtgcttgttgtacttgtttttgctatctaaacttgcagatattgatacgctacatgtgtcttcAAAGGATTGGGATCCACTCAAAACga	0						3'	New	gp4	(((((((((((((((((((((((((((((..((((.((......)).)))).))))))))))))))))))))))))))))).(((...((((((((.....)))).))))..))).........(((.((...((((.((((.....))))..)))).((((....)))).))))).....	81	39.2	-71.4	1	1	2	0	1	1	0	1	1	3.38185	2.31123	0	1.42902	1.363	0	0.721653	0.879257	low
7	13	PC-5p-860174_8	GGTATGTTGTTTGGCCCGAGG	21	Sedum_Unigene_BMK.61945	-	3006	3142	acagcattttgagtgtcaggttgacaGGAATGTTGTTTGGCCCGAGGgcatttagcaccgtggttctaagcgccagatatatgctaggtgaccTCGGACCAGGTTTCATTCCTGccaacactttactcatacgcagt	0						5'	New	gp4	...((....((((((....((((.((((((((..(..(((.((((((.((..(((((...((((.......))))......)))))..)).)))))).)))..)..)))))))).))))....))))))...))...	131	48.9	-57.6	0.9	1	3	0	1	3	13	1	1	3.38185	3.46685	0	1.42902	4.089	2.72609	0.721653	0.879257	low
7	14	PC-3p-3238323_4	TCGGACCAGGTTTCATTCCTG	21	Sedum_Unigene_BMK.61945	-	3006	3142	acagcattttgagtgtcaggttgacaGGAATGTTGTTTGGCCCGAGGgcatttagcaccgtggttctaagcgccagatatatgctaggtgaccTCGGACCAGGTTTCATTCCTGccaacactttactcatacgcagt	0						3'	New	gp4	...((....((((((....((((.((((((((..(..(((.((((((.((..(((((...((((.......))))......)))))..)).)))))).)))..)..)))))))).))))....))))))...))...	131	48.9	-57.6	0.9	0	1	0	0	0	0	0	4	0	1.15562	0	0	0	0	0	3.51703	low
8	15	PC-5p-683698_12	GATTCGACGGTTTCTGCAATC	21	Sedum_Unigene_BMK.41923	+	3	104	aaaagtcgtgaaatcgaagaGATTCGACGGTTTCTGCAATCttttgagtttagaaaaagaTTGCAAAAGCCGTCCCAATCACttcgttttcatcgactgctg	0						5'	New	gp4	...((((((((((.(((((.((((.((((((((.(((((((((((.........))))))))))).))))))))..)))).))))).))))).)))))....	95	40.2	-46.3	1.1	1	3	3	4	3	7	3	8	3.38185	3.46685	3.40126	5.71608	4.089	1.46789	2.16496	7.03406	low
8	16	PC-3p-49685_244	TTGCAAAAGCCGTCCCAATCAC	22	Sedum_Unigene_BMK.41923	+	3	104	aaaagtcgtgaaatcgaagaGATTCGACGGTTTCTGCAATCttttgagtttagaaaaagaTTGCAAAAGCCGTCCCAATCACttcgttttcatcgactgctg	0						3'	New	gp4	...((((((((((.(((((.((((.((((((((.(((((((((((.........))))))))))).))))))))..)))).))))).))))).)))))....	95	40.2	-46.3	1.1	3	7	13	16	28	159	31	46	10.1455	8.08932	14.7388	22.8643	38.164	33.3422	22.3712	40.4458	middle
9	17	PC-5p-126214_87	ATTTCCTTCATTAAACTTTCC	21	Sedum_Unigene_BMK.61478	-	1184	1380	caggctccgtttggatgtgggaaaattgagaggaaagaaaattttaagggaaagtttaatgaagaaaaagatcATTTCCTTCATTAAACTTTCCatcaaaattttcttTCCACTACTTTTTCCCGCATCcaaacggagcgttcatgtttcatccaagaattcctagccttgtagaatggacttcaaacataggagga	0						5'	New	gp4	...((((((((((((((((((((((...((.((((((((((((((...((((((((((((((((.(((......))).))))))))))))))))...)))))))))))))).))...))))))))))))))))))))))....................((((((...(((.((......)).)))...))))))..	136	37.1	-90.3	1.2	1	11	12	29	9	93.5	30.5	26.5	3.38185	12.7118	13.605	41.4415	12.267	19.6069	22.0104	23.3003	middle
9	18	PC-3p-343059_26	TCCACTACTTTTTCCCGCATC	21	Sedum_Unigene_BMK.61478	-	1184	1380	caggctccgtttggatgtgggaaaattgagaggaaagaaaattttaagggaaagtttaatgaagaaaaagatcATTTCCTTCATTAAACTTTCCatcaaaattttcttTCCACTACTTTTTCCCGCATCcaaacggagcgttcatgtttcatccaagaattcctagccttgtagaatggacttcaaacataggagga	0						3'	New	gp4	...((((((((((((((((((((((...((.((((((((((((((...((((((((((((((((.(((......))).))))))))))))))))...)))))))))))))).))...))))))))))))))))))))))....................((((((...(((.((......)).)))...))))))..	136	37.1	-90.3	1.2	5	16.5	23	29	16	147	42.5	44	16.9092	19.0677	26.0763	41.4415	21.808	30.8258	30.6702	38.6873	middle
10	19	PC-5p-113562_98	CTCGGAGTTGGACTGAAACCC	21	Sedum_Unigene_BMK.62288	+	619	814	tattgtccagctccgtcgcagctcccggcttgcaacattcgtcgtcggagaacactgaCTCGGAGTTGGACTGAAACCCtaagccaaagtaaatacaatgttttactttggctttagggtttcagtccaaatctgaatcaatggtctCCGACGACGAATGATGCGAGCTggacattgcgacgggagctggacattt	0						5'	New	gp4	...((((((((((((((((((...((((((((((.((((((((((((((((.((.(((.(((((.((((((((((((((((((((((((((((........))))))))))).))))))))))))))))).))))).))).)).)))))))))))))))).))))))))))...))))))))).)))))))))...	190	49	-140.1	1.5	1	23	33	15	15.5	106	36	31	3.38185	26.5792	37.4139	21.4353	21.1265	22.2281	25.9795	27.257	middle
10	20	PC-3p-1735947_5	CCGACGACGAATGATGCGAGCT	22	Sedum_Unigene_BMK.62288	+	619	814	tattgtccagctccgtcgcagctcccggcttgcaacattcgtcgtcggagaacactgaCTCGGAGTTGGACTGAAACCCtaagccaaagtaaatacaatgttttactttggctttagggtttcagtccaaatctgaatcaatggtctCCGACGACGAATGATGCGAGCTggacattgcgacgggagctggacattt	0						3'	New	gp4	...((((((((((((((((((...((((((((((.((((((((((((((((.((.(((.(((((.((((((((((((((((((((((((((((........))))))))))).))))))))))))))))).))))).))).)).)))))))))))))))).))))))))))...))))))))).)))))))))...	190	49	-140.1	1.5	2	1	1	3	3	25	5	3	6.76369	1.15562	1.13375	4.28706	4.089	5.24248	3.60826	2.63777	low
11	21	PC-5p-548039_17	TCGTTGAGGACCGTCTCATGGAGA	24	Sedum_Unigene_BMK.58685	+	1983	2213	atagaatttaagagcatccgcaccggtgcaatctccgagagatgggagattgtctgagagatccatccccttaatttgccttcatttttggagatccatcTCGTTGAGAACCGTCTCATGGAGAttgcgacctgcattttttctattaggtggATCTCGCGAGATCCGTCTAATGGAgattgtgacacgtgcggatgctctaagtaaaatcctgggagactcagctgaaat	0						5'	New	gp4	.....((((.(((((((((((((.((((((((((((..(((((((....((.((...(((((..(((.((..((..((....))..)).)).)))..)))))...)).)))))))))..))))))))).)))..(((..((((((((((..((((((....))))))..))))))))))..)))....)))))))))))))))))......((((....).))).......	108	45.9	-97.7	0.9	5	19	26	13	11	77	47	27	16.9092	21.9567	29.4776	18.5772	14.993	16.1468	33.9177	23.74	middle
11	22	PC-3p-1503821_5	ATCTCGCGAGATCCGTCTAATGGA	24	Sedum_Unigene_BMK.58685	+	1983	2213	atagaatttaagagcatccgcaccggtgcaatctccgagagatgggagattgtctgagagatccatccccttaatttgccttcatttttggagatccatcTCGTTGAGAACCGTCTCATGGAGAttgcgacctgcattttttctattaggtggATCTCGCGAGATCCGTCTAATGGAgattgtgacacgtgcggatgctctaagtaaaatcctgggagactcagctgaaat	0						3'	New	gp4	.....((((.(((((((((((((.((((((((((((..(((((((....((.((...(((((..(((.((..((..((....))..)).)).)))..)))))...)).)))))))))..))))))))).)))..(((..((((((((((..((((((....))))))..))))))))))..)))....)))))))))))))))))......((((....).))).......	108	45.9	-97.7	0.9	1	4	6	5	1	23	10	5	3.38185	4.62247	6.80252	7.14509	1.363	4.82308	7.21653	4.39629	low
12	23	PC-5p-98092_120	TATCGATCGAAATCGAAGCCC	21	Sedum_Unigene_BMK.46948	+	7	116	aaccctaaatccTATCGATCGAAATCGAAGCCCctgcgaaaattgttaagattgatacgctggggattcgaTTTCGAATCGATAGGATTAAGGtgtgagtccgattgagg	0						5'	New	gp4	.(((((.((((((((((((((((((((((.((((.(((..((((.....))))....))).)))).)))))))))).)))))))))))).))).))....((......))	95	43.6	-51.2	1.1	6	19	10	11	9	126	27	53	20.2911	21.9567	11.3375	15.7192	12.267	26.4221	19.4846	46.6006	middle
12	24	PC-3p-3544953_2	TTTCGAATCGATAGGATTAAGG	22	Sedum_Unigene_BMK.46948	+	7	116	aaccctaaatccTATCGATCGAAATCGAAGCCCctgcgaaaattgttaagattgatacgctggggattcgaTTTCGAATCGATAGGATTAAGGtgtgagtccgattgagg	0						3'	New	gp4	.(((((.((((((((((((((((((((((.((((.(((..((((.....))))....))).)))).)))))))))).)))))))))))).))).))....((......))	95	43.6	-51.2	1.1	1	2	1	1	0	4	2	2	3.38185	2.31123	1.13375	1.42902	0	0.838797	1.44331	1.75851	low
13	25	PC-5p-3414764_2	AAACGGCCGGAAACAGCGTTGACC	24	Sedum_Unigene_BMK.60983	+	1057	1211	atagccaaagtttcgtaggggaaacgtccgggaaacggggaagcgccggggaagcggccggAAACGGCCGGAAACGGCGTTGACCgtttccgaaacggtcAACGCCGTTTCCCAGCCGTTTCCCcgcgtttcccggcgcttccccgcttccccca	0						5'	New	gp4	.........(((((......)))))....(((((.((((((((((((((((((((((..(((((((((.((((((((((((((((((((...))))))))))))))))))))..))))))))))))).)))))))))))))))))).)))))...	123	64.5	-112.8	1.1	1	0	1	0	1	2	0	1	3.38185	0	1.13375	0	1.363	0.419398	0	0.879257	low
13	26	PC-3p-4452358_2	AACGCCGTTTCCCAGCCGTTTCCC	24	Sedum_Unigene_BMK.60983	+	1057	1211	atagccaaagtttcgtaggggaaacgtccgggaaacggggaagcgccggggaagcggccggAAACGGCCGGAAACGGCGTTGACCgtttccgaaacggtcAACGCCGTTTCCCAGCCGTTTCCCcgcgtttcccggcgcttccccgcttccccca	0						3'	New	gp4	.........(((((......)))))....(((((.((((((((((((((((((((((..(((((((((.((((((((((((((((((((...))))))))))))))))))))..))))))))))))).)))))))))))))))))).)))))...	123	64.5	-112.8	1.1	1	1	1	0	1	2	1	1	3.38185	1.15562	1.13375	0	1.363	0.419398	0.721653	0.879257	low
14	27	PC-5p-865443_8	GATTCGATGGTTTTTGCAATC	21	Sedum_Unigene_BMK.47281	+	82	194	aaaagtcagataattgaagaGATTCGATGGTTTTTGCAATCttttttgtaattcagaaagtgaaaaaagtgaCTGCAGAAGCCATCGAAATCGCttcaatttcctcgactgcc	0						5'	New	gp4	...((((((..((((((((.((((((((((((((((((.((((((((...(((.....)))..)))))).)).)))))))))))))))).)).))))))))..)).))))...	107	36.3	-43.3	1.1	0	4	1	2	1	10	4	2	0	4.62247	1.13375	2.85804	1.363	2.09699	2.88661	1.75851	low
14	28	PC-3p-1662_4367	CTGCAGAAGCCATCGAAATCGC	22	Sedum_Unigene_BMK.47281	+	82	194	aaaagtcagataattgaagaGATTCGATGGTTTTTGCAATCttttttgtaattcagaaagtgaaaaaagtgaCTGCAGAAGCCATCGAAATCGCttcaatttcctcgactgcc	0						3'	New	gp4	...((((((..((((((((.((((((((((((((((((.((((((((...(((.....)))..)))))).)).)))))))))))))))).)).))))))))..)).))))...	107	36.3	-43.3	1.1	80	150	456	383	391	2385	531	448	270.548	173.343	516.992	547.314	532.933	500.133	383.198	393.907	middle
15	29	PC-5p-2679901_5	TGCGGGAAAATTGAGAGGAAA	21	Sedum_Unigene_BMK.59624	+	658	793	actccgtttggaTGCGGGAAAAATGAGAGGAAAaaaaaataattaaggaaaatttaatgaagaaaaaaatcatttttttcattagattttccCTTAAAATTTTCTTTTCTCTACTtttcgtgcatccaaacgggcg	0						5'	New	gp4	..(((((((((((((..(((((...((((((((.((((....((((((((((((((((((((((((......)))))))))))))))))))).))))..)))).))))))))..)))))..)))))))))))))..	132	30.1	-56.2	1.4	0.5	4	1	0	1	9	4	2.5	1.69092	4.62247	1.13375	0	1.363	1.88729	2.88661	2.19814	low
15	30	PC-3p-1507684_5	CTTAAAATTTTCTTTCCTCTACT	23	Sedum_Unigene_BMK.59624	+	658	793	actccgtttggaTGCGGGAAAAATGAGAGGAAAaaaaaataattaaggaaaatttaatgaagaaaaaaatcatttttttcattagattttccCTTAAAATTTTCTTTTCTCTACTtttcgtgcatccaaacgggcg	0						3'	New	gp4	..(((((((((((((..(((((...((((((((.((((....((((((((((((((((((((((((......)))))))))))))))))))).))))..)))).))))))))..)))))..)))))))))))))..	132	30.1	-56.2	1.4	2	0	0	1	1	5	0	0.5	6.76369	0	0	1.42902	1.363	1.0485	0	0.439629	low
16	31	PC-5p-308784_31	ATTGAGAAACGTTTAATGAAGAAA	24	Sedum_Unigene_BMK.49720	+	1254	1416	gacgtaggagactgattcatgaacatttaggctccgtttggatgaaggaaaattgagaggaaaaaaataATTGAGAAAAGTTTAATGAAGAAAAAGAttatttctttcattaaatttttcatcaaaattttctttccattactttttcccgcatccaaacgga	0						5'	New	gp4	((..(((....)))..))..............((((((((((((..((((((.(((..(((((.(((...(((((((((((((((((((((((.......)))).))))))))))))))).))))...))).))))).)))..))))))..))))))))))))	131	30.7	-56	1.1	1	3.5	10	6	9	32	11.5	11	3.38185	4.04466	11.3375	8.57411	12.267	6.71037	8.29901	9.67183	middle
16	32	PC-3p-375067_23	AGGAAAGTTTAATGAAGAAAAAGA	24	Sedum_Unigene_BMK.49720	+	1254	1416	gacgtaggagactgattcatgaacatttaggctccgtttggatgaaggaaaattgagaggaaaaaaataATTGAGAAAAGTTTAATGAAGAAAAAGAttatttctttcattaaatttttcatcaaaattttctttccattactttttcccgcatccaaacgga	0						3'	New	gp4	((..(((....)))..))..............((((((((((((..((((((.(((..(((((.(((...(((((((((((((((((((((((.......)))).))))))))))))))).))))...))).))))).)))..))))))..))))))))))))	131	30.7	-56	1.1	2	2.5	8	2.5	11	39	14.5	9.5	6.76369	2.88904	9.07003	3.57255	14.993	8.17827	10.464	8.35295	middle
17	33	PC-5p-1037697_8	TTGGAACGGAATGAAATGATGAAT	24	Sedum_Unigene_BMK.15039	+	140	242	ttatgttgccaccacttcgTTGGAATGGAATGAAATGATGAATctaaagtgaaaatcaaccatattcATCCTTGCATTCCATTCCAACGAAatggtcgcaaca	0						5'	New	gp4	...((((((.((((.(((((((((((((((((....(((((((......((.....)).....)))))))....))))))))))))))))).)))).))))))	100	37.9	-49.8	1.3	1	0.5	1	0.5	1	13	4.5	1	3.38185	0.577809	1.13375	0.714509	1.363	2.72609	3.24744	0.879257	low
17	34	PC-3p-2078237_4	ATCCTTACATTCCATTCCAACGAA	24	Sedum_Unigene_BMK.15039	+	140	242	ttatgttgccaccacttcgTTGGAATGGAATGAAATGATGAATctaaagtgaaaatcaaccatattcATCCTTGCATTCCATTCCAACGAAatggtcgcaaca	0						3'	New	gp4	...((((((.((((.(((((((((((((((((....(((((((......((.....)).....)))))))....))))))))))))))))).)))).))))))	100	37.9	-49.8	1.3	1	1	4	4	2	6	5	0	3.38185	1.15562	4.53501	5.71608	2.726	1.2582	3.60826	0	low
18	35	PC-5p-1043025_7	AAAAGTAGAGGAAAGAAAATTTTA	24	Sedum_Unigene_BMK.59624	-	680	846	caaatcaatcccttacgcccgtttggatgcacgAAAAGTAGAGAAAAGAAAATTTTAagggaaaatctaatgaaaaaaatgatttttttcttcattaaattttccttaattatttttttttCCTCTCATTTTTCCCGCATCCAAAcggagtattagaatttgatctt	0						5'	New	gp4	...(((((((...(((..((((((((((((..(((((((((((((((((((((....(((((((((.(((((((.((((......)))).))))))).)))))))))....)))))))))).)))).)))))))..)))))))))))).)))...))..)))))...	161	29.3	-59.6	1.2	1	4	7	4.5	1	21	10	5	3.38185	4.62247	7.93628	6.43059	1.363	4.40368	7.21653	4.39629	low
19	36	PC-3p-3461203_2	TATGTAGTTTTGGGTGAC	18	Sedum_Unigene_BMK.65447	+	421	558	caaacagccaactattaattccagtcattcaaaactacatcgttttggcaaagtgtttagtaataagacgtaatttactaataaaacatacaaaaacTATGTAGTTTTGGGTGACtggaattgactgttaaatgtacg	0						3'	New	gp4	...(((...(((..(((((((((((((..(((((((((((.(((((......(((((((((((...........))))))....)))))...))))).)))))))))))..)))))))))))))..)))...)))...	132	31.2	-49.3	1.1	0	0	0	0	3	1	0	0	0	0	0	0	4.089	0.209699	0	0	low
20	37	PC-3p-1057448_8	ATTTACCGTTTTACCGTTTGCTCT	24	Sedum_Unigene_BMK.50571	-	555	616	gggtCGGTAAATGGTAAAACGGTAAACggtaATTTACTGTTTTACCGTTTGCTCTaccttag	0						3'	New	gp4	((((.(((((((((((((((((((((......)))))))))))))))))))))..))))...	59	40.3	-28.9	1.2	0	1	2	2	5	0	1	1	0	1.15562	2.26751	2.85804	6.815	0	0.721653	0.879257	low
21	38	PC-5p-462776_18	ATGGAAGGATGAATATGGATTGAT	24	Sedum_Unigene_BMK.47130	-	650	741	gaatggaATGGAAGGATGAATATGGATGGATtatcattttatattcatcatttcattccacttcaaatATTCCAACGAAATGATCACAACAT	0						5'	New	gp4	(((((((((((((.(((((((((..(((......)).)..))))))))).)))))))))).)))............................	64	30.4	-26	0.9	2	2	4	1.5	2	30.5	11	3.5	6.76369	2.31123	4.53501	2.14353	2.726	6.39583	7.93818	3.0774	low
22	39	PC-5p-754180_10	AAGGGAAAGTTTAATGAATGAAAT	24	Sedum_Unigene_BMK.44870	-	494	662	attgtgcatagtacttttgttatggttggatgtgggaaaaaagcgaggaaaagcttttttAAGAGAAAGTTTAATGAATGAAATgatCTTTTTCTTCATTATACTTTCCCTttaaaaaacattcctctcatttttcacacattcatccaaatttggtacatggaactaa	0						5'	New	gp4	...((.(((.(((((...(((.(((.((((((((.((((((...((((((....(((((((((.((((((.(((((((.((((.......))))))))))).))))))..)))))))))..))))))...)))))).)))))))).))))))..))))))))..))...	163	30.2	-52.8	1	0	4.5	7	5	5	33	12	7.5	0	5.20028	7.93628	7.14509	6.815	6.92007	8.65983	6.59443	low
23	40	PC-5p-2007215_3	TAATGTTGCGACCACTTGGAAGGA	24	Sedum_Unigene_BMK.22232	-	304	445	ctgatgttgtgcatTAATGTTGCGACCACTTTGAAGGAatgtaatgaaatggatagtggagtggaatggtcattcaactctCCATTCCATTGTCATTTCATTCCTtcaaagtggtggtcgcttcataagtgtagaacatgta	0						5'	New	gp4	...(((((.((((((.(((..((((((((((((((((((((.(((((((((((..((((((..((((....))))....)))))))))))).))))).)))))))))))...)))))))))..))).)))))).)))))...	136	39.4	-68.6	1.2	2	1	2	0	1	8	4	1	6.76369	1.15562	2.26751	0	1.363	1.67759	2.88661	0.879257	low
24	41	PC-3p-803056_10	AATCACTCAAGAATTCAATCATAT	24	Sedum_Unigene_BMK.50005	+	868	1045	ataatgaaattatctcagtatacaacaatcatgattccaacacaaaattgtacttgaattttatgtggttgttttctttttgaattggttgatttatcAATCACTCAAGAATTCAATCATATgactttcaagttatgatatgtctggattctgattgtactgatatattatgcatgtg	0						3'	New	gp4	...(((....(((.(((((.....(((((((.((.((((..(((..((..((((((((..(((((((((((..((((...(((..(((((((....))))))).)))))))..)))))))))))..))))))).)..)).))).)))).)))))))))))))).))).....)))...	172	27.5	-52.5	1.1	1	2	1	5	1	20	6	7	3.38185	2.31123	1.13375	7.14509	1.363	4.19398	4.32992	6.1548	low
25	42	PC-5p-322854_27	ACTTGGAAGGAATGAAATGACAAT	24	Sedum_Unigene_BMK.22232	+	191	381	gcagttttagatgtaactatttgtacatgttctacacttatgaagcgaccaccACTTTGAAGGAATGAAATGACAATggaatggagagttgaatgaccattccactccactatccatttcattacattccttcaaagtggtcgcaacattaatgcacaacatcaggcAACAAGTTACTAAGGAACCATTCA	0						5'	New	gp4	...((((.....((((((..((((..(((((...((...(((..((((((...((((((((((((((.(((((.((((((.(((.((((.((((....)))).))))..)))))))))))))).))))))))))))))))))))..)))...))...)))))...))))..))))))....))))......	182	38.2	-66.3	0.9	2	9	15	6	14	63	32	14	6.76369	10.4006	17.0063	8.57411	19.082	13.211	23.0929	12.3096	middle
26	43	PC-5p-3760_2402	TTTTCTTGACCTTGTAAGACC	21	Sedum_Unigene_BMK.49414	+	64	212	caaatattgattttttttgactttgcaagacaaatcTTTTCTTGACCTTGTAAGACCgagtcgtgcattatttggagaataataagtagcaactcggTCTTATAAGATCAAGAAAAAAgttctgaaggatcaagaaaaatcaatatgga	0						5'	New	gp4	...(((((((((((((((((((((.((..((.....(((((((((.(((((((((((((((.((...(((((........)))))...)).))))))))))))))).)))))))))..))..)))))).)))))))))))))))))...	143	31.5	-60	1.3	61	314	345	281	211	765	443	347	206.293	362.864	391.145	401.554	287.593	160.42	319.692	305.102	middle
27	44	PC-5p-108723_104	AAGGGAAAGTTTAATGAAGAAAAA	24	Sedum_Unigene_BMK.44870	+	486	618	atttggatgaatgtgtgaaaaatgagaggaatgttttttaAAGGGAAAGTATAATGAAGAAAAAgatcatttcattcattaaactttctcttaaaaaagcttttcctcgcttttttcccacatccaaccataa	0						5'	New	gp4	...(((.((.(((((.((((((...((((((.(((((((.((((((((((.(((((((((((.......)))).))))))).)))))))))).)))))))..))))))...)))))).))))).)).)))...	127	29.3	-50.8	1.3	1	2.5	7.5	5.5	9.5	51	13.5	8	3.38185	2.88904	8.50315	7.8596	12.9485	10.6947	9.74231	7.03406	middle
28	45	PC-5p-11769136_1	GATTGGATTACTAAGAATTAACTCA	25	Sedum_Unigene_BMK.55543	+	1034	1122	aaaacaaggcttaaaGATTGGATTACTAAGAATTAACTCAaagtagagaataatggttcttagtttagctaattaaaataccttgtctt	0						5'	New	gp4	...((((((......((((((...((((((((..(.(((......))).....)..))))))))....))))))......))))))...	83	27	-21.2	0.9	1	0	0	0	0	1	0	0	3.38185	0	0	0	0	0.209699	0	0	low
29	46	PC-3p-976855_7	GGTTCTGAGTAAACAATGAAACAT	24	Sedum_Unigene_BMK.30620	-	1	158	tatgtttcattgttcaattatacccaccttatttcattttttcATTAATTTTAACCGCGCTGACTGTtaaccaagataattgttcacacgccgttaaaatgaatggaaaagtaaaaaggtGGTTCTGAGTAAACAATGAAACATaaggttggttttct	0						3'	New	gp4	((((((((((((((...(((...(((((((.(((.(((((((((((.((((((((.(((.(((..((((.......))))...)))..))).)))))))).)))))))))))))))))))))...)))...)))))))))))))).............	145	31.6	-48.1	1	1	4	6	3	3	37	11	3	3.38185	4.62247	6.80252	4.28706	4.089	7.75887	7.93818	2.63777	low
30	47	PC-5p-713544_11	GCGGGGAAACGGCTGGGAAACGGC	24	Sedum_Unigene_BMK.60983	-	1091	1303	ctatgttgcacggaaacctcaaaataggtgaggtttccatgtgggggaagcggggaagcgccgggaaacGCGGGGAAACGGCTGGGAAACGGCgttgaccgtTTCGGAAACGGTCAACGCCGTttccggccgtttccggccgcttccccggcgcttccccgtttcccggacgtttcccctacgaaactttggctattttgccgtttccgtgca	0						5'	New	gp4	......(((((((((((..((((((((..((((((((...(((((((((((((((((((((((((.((.((((((((((((((.((((((((((((((((((((...))))))))))))))))))))))))))))))..)))))).))))))))))))))))...........)))))))))))))))))..))))))))..)))))))))))	207	59.6	-147.1	1.2	0	3	5	5	13	13	6	6	0	3.46685	5.66877	7.14509	17.719	2.72609	4.32992	5.27554	middle
31	48	PC-3p-1468858_5	ATTCCAACGAAGTGGTCGCAACAT	24	Sedum_Unigene_BMK.15039	-	22	124	tGTTGCGACCATTTCGTTGGAatggaatgcaaggatgaatatggttgattttcactttagattcatcatttcattccATTCCAACGAAGTGGTGGCAACATaa	0						3'	New	gp4	((((((.((((((((((((((((((((((....(((((((..(((.(.....))))....)))))))....)))))))))))))))))))))).))))))...	100	37.9	-57.2	1.5	0	0	0	1	1	6	6	3	0	0	0	1.42902	1.363	1.2582	4.32992	2.63777	low
32	49	PC-3p-2242608_4	TTTTTACCGATTGCTCTCCCCTAC	24	Sedum_Unigene_BMK.52690	-	1101	1227	gcattaggggtgagcAAAATTCGGTAAATTTCGATTTACcgaattttttttaccgaaataacaaattcggttcggtaaattcggtaaatcggtaaatcggTTTTTACCGATTGCTCTCCCCTAGaca	0						3'	New	gp4	...(((((((.((((((...((((((((..((((((((((((.((...(((((((((.............)))))))))......)).))))))))))))..)))))))))))))).)))))))...	121	37.8	-57.9	1.2	0	2	1	1	2	8	6	3	0	2.31123	1.13375	1.42902	2.726	1.67759	4.32992	2.63777	low
33	50	PC-3p-125533_95	TTGCACTGACCGTCGTAGTCGC	22	Sedum_Unigene_BMK.80755	+	121	228	aaaagtcagaaagTCGAAGAGATTTGACGGCCAGcgcaatcctttttctattttttgtaaatagagaTTGCACTGACCGTCGTAGTCGCttcgatttccttgactgcc	0						3'	New	gp4	...((((((.(((((((((.((((((((((.(((.((((((.....(((((((.....))))))))))))).))).)))))).)))).)))))))))..))))))...	102	42.6	-47.1	1	3	9	4	8	8	45	19	10	10.1455	10.4006	4.53501	11.4322	10.904	9.43646	13.7114	8.79257	middle
34	51	PC-3p-1650016_5	CGAAAGAGAATCTGGACA	18	Sedum_Unigene_BMK.57033	+	21	99	caagaacatgtccagattccctctcaaagatcatatgcttcatcgcaaaacttCTAAAGAGAATCTGGACAggttcatt	0						3'	New	gp4	...((((.(((((((((((..(((...(((.....(((......))).....)))..)))))))))))))).))))...	73	39.2	-27.4	0.9	1	0	0	0	0	4	0	0	3.38185	0	0	0	0	0.838797	0	0	low
35	52	PC-5p-222566_46	AGCTGCTTTTATATGGATCCC	21	Sedum_Unigene_BMK.57127	+	161	350	caaggtggagctctcttaagtccaatagaggatcatactgagttggtcaAGCTGCTTTTATATGGATCCCatagtctctatatctcttaactttatctctctacaagtctacatgagaatagatctatggCTTCCATATTTGAGGAGCTTTcatcactcatggttttagatccttgtttggattgaaggg	0						5'	New	gp4	............(((((.(((((((..(((((((..(((((((.(((.(((((.(((..(((((((..((((((..(((((.((((...((((...........))))......))))))))).))))))..)))))))..))).)))))..)))))))..)))....)))))))..))))))).)))))	178	38.9	-63.8	0.9	2	13	4	8	1	41	19	20	6.76369	15.023	4.53501	11.4322	1.363	8.59767	13.7114	17.5851	middle
36	53	PC-5p-905043_8	TGTGGGAAAATTGGGAGGAAA	21	Sedum_Unigene_BMK.75711	-	75	205	tctccgttaggaTGTGGGAAAAATGGGAGGAAAaaaaatagttaacaaaagtttaatgaagaaaatgatcattttcttcattaaatTTTTCTTTAAAATTTTCTttcctcaattttcacacatccaaacgg	0						5'	New	gp4	...(((((.(((((((.(((((....(((((((.(((((..((((.((((((((((((((((((((....))))))))))))))))))))..)))).))))).)))))))..))))).))))))).)))))	128	28.2	-52.6	1.4	1	1	3	0	5	16	3	4	3.38185	1.15562	3.40126	0	6.815	3.35519	2.16496	3.51703	low
37	54	PC-3p-4440015_2	GCATTGTGGAGTTTCTGGATCA	22	Sedum_Unigene_BMK.58813	+	760	838	aaagatgatgcagaaaggttcacagcgtatgctagtgaatttaaatcggataGCATTGTGGAGTTTCTGGATCAtcaca	0						3'	New	gp4	...((((((.((((((..((((((....((((((.(((.......)))..)))))))))))).)))))).))))))...	73	39.2	-27	0.9	2	0	0	0	0	0	0	0	6.76369	0	0	0	0	0	0	0	low
38	55	PC-5p-20273079_1	CAAATCTGAGGTTCTGAA	18	Sedum_Unigene_BMK.49984	-	68	142	taaccatacagatcCAAATCTGAGTTTCTGAAacgaacatgggattagagatcGGGATTGGGTCTGTGATGGGta	0						5'	New	gp4	...((((((((((((((..((((.(((((((..(......)...)))))))))))..))))))))))).)))...	69	42.7	-28.9	0.9	1	0	0	0	0	1.5	0	0	3.38185	0	0	0	0	0.314549	0	0	low
39	56	PC-3p-1637833_4	TTGGACTGAAACCCTAAAGCC	21	Sedum_Unigene_BMK.62288	-	610	857	tctacacttcacattctgcaaacgggcaataaatcgctgttcattgatgttgaaatgtccagctcccgtcgcaatgtccagctcgcatcattcgtcgTCGGAGACCATTGATTCAGATTTGGACTGAAACCCTAAAGCCaaagtaaaacattgtatttactttggcttagggtttcagtccaactccgagtcagtgttctccgacgacgaatgttgcaagccgggagctgcgacggagctggacaata	0						3'	New	gp4	.......((((((((.....(((((.(........))))))....)))).)))).(((((((((.((((((((...(((.(((.(((.((((((((((((((((.(((((((((.((.(((((((((((((((((.(((((((((((........)))))))))))))))))))))))))))).)).))))))))).)))))))))))))))).))).))).)))...)))))))))))))))))...	190	47.2	-143.1	1.2	0	1	2	3	2	12	1	3	0	1.15562	2.26751	4.28706	2.726	2.51639	0.721653	2.63777	low
40	57	PC-5p-6279784_1	AATAGATTTTAGCCAGTGAA	20	Sedum_Unigene_BMK.19647	-	217	311	atttcatacacaataggcggatagAATAGATTTTAGCCAGTGAAtggaaaaatttcatttgtgtttttattctatttagctattggtactgatca	0						5'	New	gp4	...((((((.((((((...(((((((((((.....((.((((((.........)))))).))...)))))))))))...))))))))).)))...	89	29.5	-23.9	0.9	1	0	1	0	0	1	3	0	3.38185	0	1.13375	0	0	0.209699	2.16496	0	low
