# Supplementary material for: Integration of small RNAs, degradome and transcriptome sequencing in hyperaccumulator Sedum alfredii uncovers a complex regulatory network and provides insights into cadmium phytoremediation
Source: Plant Biotechnol J. 2016 Jan 23;14(6):1470–83. doi: 10.1111/pbi.12512 (PMC5066797; doi:10.1111/pbi.12512)
Supplement: Supplementary file 10 — Table S6 The predicted targets of known and novel miRNAs. [file PBI-14-1470-s013.xlsx]

## Sheet: Sheet1
			contig				transcripts				unigenes
			Contig Length	Total Number	Percentage		Sedum.Transcript Length	Total Number	Percentage		length-span	Numbers	Percentage
			0-100	3943550			0~100	0			0~100	0
			101-500	388148			101-500	75184			101-500	60154
			501-1000	17182			501-1000	29746			501-1000	14159
			1001-2000	10360			1001-2000	26316			1001-2000	9688
			2001-3000	2693			2001-3000	7730			2001-3000	2868
			>3000	686			>3000	1936			>3000	735
			Total number	4362619			Total number	140912			Total number	87604
			Total length	244676275			Total length	108174237			Total length	51364438
			N50 length	61			N50 length	1250			N50 length	878
			Mean length	56.0834			Mean length	765.873			Mean length	585.543
			Nucleotides length(bp)	Contigs	Transcripts	Unigenes
			0-100	3943550	0	0
			101-500	388148	75184	60154
			501-1000	17182	29746	14159
			1001-2000	10360	26316	9688
			2001-3000	2693	7730	2868
			>3000	686	1936	735
			Total number	4362619	140912	87604
			N50 length	61	1250	878
			Mean length	56.0834	765.873	585.543
			Total length	244676275	108174237	51364438
			Length	S1	S2	S3	S4	S5	S6	S7	S8
			18nt	279501	333284	230993	181452	260696	1513673	434445	355440
			19nt	306318	321465	264228	215154	296313	1716124	474810	326459
			20nt	338326	342412	330953	268000	368029	2028896	571084	383308
			21nt	373348	522808	651449	433047	557748	3007232	841645	586778
			22nt	332107	313599	459387	369214	477593	2862920	682413	429127
			23nt	309166	278612	494946	427799	499688	2732018	666541	388454
			24nt	327293	434178	855595	761020	724284	3991746	1170665	630369
			25nt	209192	112699	375794	334881	378664	1718830	328698	196363
			Total cleaned Reads	2475251	2659057	3663345	2990567	3563015	19571439	5170301	3296298
			Length	Unique miRNA	%		Length	Unique miRNA	%
			18	59	19.7324		18	3	5.26316
			19	37	12.3746		19	0	0
			20	36	12.0401		20	2	3.50877
			21	124	41.4716		21	17	29.8246
			22	32	10.7023		22	6	10.5263
			23	6	2.00669		23	1	1.75439
			24	5	1.67224		24	27	47.3684
			25	0	0		25	1	1.75439
			all	299	100		all	57	100
				Known MiRNA		New MiRNA
			length	Number	%	Number	%
			18	59	19.7324	3	5.26316
			19	37	12.3746	0	0
			20	36	12.0401	2	3.50877
			21	124	41.4716	17	29.8246
			22	32	10.7023	6	10.5263
			23	6	2.00669	1	1.75439
			24	5	1.67224	27	47.3684
			25	0	0	1	1.75439
			All	299	100	57	100
			MIR166	10
			MIR156	11
			MIR159	15
			MIR399	6
			MIR395	5
			MIR167_1	5
			MIR171_1	18
			MIR160	5
			MIR172	23
			MIR169_2	2
			MIR164	7
			MIR396	13
			MIR168	4
			MIR393	10
			MIR394	4
			MIR390	3
			MIR408	6
			MIR171_2	1
			MIR398	2
			MIR397	2
			MIR162_1	2
			MIR481	1
			MIR535	1
			MIR538	1
			MIR403	1
			MIR158	1
			MIR818	6
			MIR414	2
			MIR1122	7
			MIR529	2
			MIR444	1
			MIR482	6
			MIR950	3
			MIR530	6
			MIR827	1
			MIR2118	1
			MIR437	1
			MIR2111	2
			MIR2275	2
			MIR2592	1
			MIR169_5	2
			MIR2590	1
			MIR2609	1
			MIR528	2
			MIR1432	1
			MIR319	2
			MIR1311	1
			MIR951	1
			MIR1312	1
			MIR3630	3
			MIR6149	1
			MIR6164	2
			MIR1314	1
			MIR5179	1
			MIR8005	14
			MIR6476	1
			MIR7768	1
				236
		miRNA	mature Sequence (5' to 3')	S1	S2	S3	S4	S5	S6	S7	S8
1		mtr-miR166a	TCGGACCAGGCTTCATTCCCC	60281.4	144297	234860	115843	120575	68408.6	103587	106370
2		mtr-miR166c_2ss20TC21CA	TCGGACCAGGCTTCATTCCCA	436.258	472.648	1005.07	657.349	745.561	687.709	1017.89	608.007
3		mtr-miR168b	TCGCTTGGTGCAGGTCGGGAA	2840.75	10144	6161.95	3209.58	3956.79	1960.27	1983.1	4127.23
4		mtr-miR156a_L+1R-1_1ss12GT	TTGACAGAAGATAGAGAGCAC	258.711	367.486	516.992	407.985	128.803	506.004	248.249	451.938
5		mtr-miR159a	TTTGGATTGAAGGGAGCTCTA	2847.51	3640.19	4262.91	2262.85	4223.93	6144.4	5820.13	4028.32
6		mtr-miR164a	TGGAGAAGCAGGGCACGTGCA	1454.19	454.158	825.94	450.141	332.572	924.983	642.271	1143.03
7		mtr-miR319a-3p_R+1_1ss15GT	TTGGACTGAAGGGATCTCCCT	1028.08	5585.68	1871.26	1137.5	2931.13	1636.49	3457.8	3891.59
8		mtr-miR395a_1ss1AC	CTGAAGTGTTTGGGGGAACTC	84.5461	444.913	86.7322	180.056	224.213	855.153	443.816	375.883
9		mtr-miR396b-5p	TTCCACAGCTTTCTTGAACTG	1538.74	2341.28	1239.76	1187.51	898.898	2385.96	1430.68	2011.74
10		mtr-miR396a-5p_1ss21TG	TTCCACAGCTTTCTTGAACTG	1538.74	2341.28	1239.76	1187.51	898.898	2385.96	1430.68	2011.74
11		peu-MIR2916-p5_1ss5AG	TACCGTCCTAGTCTCAACCATA	9612.89	1727.07	2324.76	3208.86	4238.25	2009.23	2826.35	1784.01
12		peu-MIR2916-p3_1ss13CT	CGGATGTTGCTTTTAGGA	4205.32	1020.99	1005.07	2037.07	870.275	488.494	894.128	405.777
13		peu-MIR2916-p5_1ss5AG	TACCGTCCTAGTCTCAACCATA	9612.89	1727.07	2324.76	3208.86	4238.25	2009.23	2826.35	1784.01
14		peu-MIR2916-p3_1ss13CT	CGGATGTTGCTTTTAGGA	4205.32	1020.99	1005.07	2037.07	870.275	488.494	894.128	405.777
15		cpa-miR167d_R-1	TGAAGCTGCCAGCATGATCTG	263.784	582.431	591.819	510.874	464.783	747.787	570.827	495.462
16		mtr-miR396b-3p	GTTCAATAAAGCTGTGGGAAG	175.856	329.351	340.693	181.485	211.946	353.867	180.413	754.843
17		cme-miR408_L-1R+2	TGCACTGCCTCTTCCCTGGCTG	792.479	1545.73	859.763	1539.89	924.681	1027.58	954.025	1911.36
18		smo-miR408	TGCACTGCCTCTTCCCTGGCTG	792.479	1545.73	859.763	1539.89	924.681	1027.58	954.025	1911.36
19		ppt-miR894_R+1_1ss11CA	CGTTTCACGTAGGGTTCACCA	1356.12	4272.32	1744.85	2592.24	1187.17	3093.06	2880.84	2031.96
20		rgl-miR5139_L-1	AACCTGGCTCTGATACCA	957.062	2505.38	834.443	463.002	1109.48	1083.52	1459.9	1341.75
21		ptc-miR6478_1ss21GA	CCGACCTTAGCTCAGTTGGTA	1193.79	413.711	561.208	264.369	241.251	439.949	434.435	415.889
22		PC-3p-1662_4367	CTGCAGAAGCCATCGAAATCGC	270.548	173.343	516.992	547.314	532.933	500.133	383.198	393.907
	miRNA	mature Sequence (5' to 3')	Length	dG	MFEI
	PC-5p-218348_44	AGTTTTGGGACAATTAAATTGAAT	24	-55	0.9
	PC-3p-768319_10	AGTTTTGTGTTAGGGTTTTTGATA	24	-55	0.9
	PC-5p-123438_88	AAAGTTTAATGAAGGAAATGA	21	-85.2	1.4
	PC-3p-927250_10	TTCCCTTAAAATTTTCTTTCCTCT	24	-85.2	1.4
	PC-5p-51499_238	TGTGGGAAAATTGAGAGGAAA	21	-82.9	1.6
	PC-3p-1871482_4	AAGAAAAAGATCATTTCCTTCGTT	24	-82.9	1.6
	PC-5p-913758_8	AAAGCTGTCATAGAGCAATGGCCT	24	-88.4	1
	PC-3p-1072007_7	AGACTTAATGGAGTTTGCCTTGAC	24	-88.4	1
	PC-5p-207477_71	TTGTTTAGTTCTCCTTTATT	20	-56	0.9
	PC-3p-858011_8	TAGAGGGAAGTTGTGAGCGTT	21	-56	0.9
	PC-5p-895055_8	AACTCGCAGGACAGCACCAGC	21	-71.4	1
	PC-3p-2783006_3	AAAGGATTGGGATCCACTCAAAAC	24	-71.4	1
	PC-5p-860174_8	GGTATGTTGTTTGGCCCGAGG	21	-57.6	0.9
	PC-3p-3238323_4	TCGGACCAGGTTTCATTCCTG	21	-57.6	0.9
	PC-5p-683698_12	GATTCGACGGTTTCTGCAATC	21	-46.3	1.1
	PC-3p-49685_244	TTGCAAAAGCCGTCCCAATCAC	22	-46.3	1.1
	PC-5p-126214_87	ATTTCCTTCATTAAACTTTCC	21	-90.3	1.2
	PC-3p-343059_26	TCCACTACTTTTTCCCGCATC	21	-90.3	1.2
	PC-5p-113562_98	CTCGGAGTTGGACTGAAACCC	21	-140.1	1.5
	PC-3p-1735947_5	CCGACGACGAATGATGCGAGCT	22	-140.1	1.5
	PC-5p-548039_17	TCGTTGAGGACCGTCTCATGGAGA	24	-97.7	0.9
	PC-3p-1503821_5	ATCTCGCGAGATCCGTCTAATGGA	24	-97.7	0.9
	PC-5p-98092_120	TATCGATCGAAATCGAAGCCC	21	-51.2	1.1
	PC-3p-3544953_2	TTTCGAATCGATAGGATTAAGG	22	-51.2	1.1
	PC-5p-3414764_2	AAACGGCCGGAAACAGCGTTGACC	24	-112.8	1.1
	PC-3p-4452358_2	AACGCCGTTTCCCAGCCGTTTCCC	24	-112.8	1.1
	PC-5p-865443_8	GATTCGATGGTTTTTGCAATC	21	-43.3	1.1
	PC-3p-1662_4367	CTGCAGAAGCCATCGAAATCGC	22	-43.3	1.1
	PC-5p-2679901_5	TGCGGGAAAATTGAGAGGAAA	21	-56.2	1.4
	PC-3p-1507684_5	CTTAAAATTTTCTTTCCTCTACT	23	-56.2	1.4
	PC-5p-308784_31	ATTGAGAAACGTTTAATGAAGAAA	24	-56	1.1
	PC-3p-375067_23	AGGAAAGTTTAATGAAGAAAAAGA	24	-56	1.1
	PC-5p-1037697_8	TTGGAACGGAATGAAATGATGAAT	24	-49.8	1.3
	PC-3p-2078237_4	ATCCTTACATTCCATTCCAACGAA	24	-49.8	1.3
	PC-5p-1043025_7	AAAAGTAGAGGAAAGAAAATTTTA	24	-59.6	1.2
	PC-3p-3461203_2	TATGTAGTTTTGGGTGAC	18	-49.3	1.1
	PC-3p-1057448_8	ATTTACCGTTTTACCGTTTGCTCT	24	-28.9	1.2
	PC-5p-462776_18	ATGGAAGGATGAATATGGATTGAT	24	-26	0.9
	PC-5p-754180_10	AAGGGAAAGTTTAATGAATGAAAT	24	-52.8	1
	PC-5p-2007215_3	TAATGTTGCGACCACTTGGAAGGA	24	-68.6	1.2
	PC-3p-803056_10	AATCACTCAAGAATTCAATCATAT	24	-52.5	1.1
	PC-5p-322854_27	ACTTGGAAGGAATGAAATGACAAT	24	-66.3	0.9
	PC-5p-3760_2402	TTTTCTTGACCTTGTAAGACC	21	-60	1.3
	PC-5p-108723_104	AAGGGAAAGTTTAATGAAGAAAAA	24	-50.8	1.3
	PC-5p-11769136_1	GATTGGATTACTAAGAATTAACTCA	25	-21.2	0.9
	PC-3p-976855_7	GGTTCTGAGTAAACAATGAAACAT	24	-48.1	1
	PC-5p-713544_11	GCGGGGAAACGGCTGGGAAACGGC	24	-147.1	1.2
	PC-3p-1468858_5	ATTCCAACGAAGTGGTCGCAACAT	24	-57.2	1.5
	PC-3p-2242608_4	TTTTTACCGATTGCTCTCCCCTAC	24	-57.9	1.2
	PC-3p-125533_95	TTGCACTGACCGTCGTAGTCGC	22	-47.1	1
	PC-3p-1650016_5	CGAAAGAGAATCTGGACA	18	-27.4	0.9
	PC-5p-222566_46	AGCTGCTTTTATATGGATCCC	21	-63.8	0.9
	PC-5p-905043_8	TGTGGGAAAATTGGGAGGAAA	21	-52.6	1.4
	PC-3p-4440015_2	GCATTGTGGAGTTTCTGGATCA	22	-27	0.9
	PC-5p-20273079_1	CAAATCTGAGGTTCTGAA	18	-28.9	0.9
	PC-3p-1637833_4	TTGGACTGAAACCCTAAAGCC	21	-143.1	1.2
	PC-5p-6279784_1	AATAGATTTTAGCCAGTGAA	20	-23.9	0.9
	Average		22.4386	-65.6228	1.12456
		Up-regulated miRNAs	Down-regulated miRNAs
	0.5h vs ck	29	32
	6h vs ck	16	20
	12h vs ck	17	22
	24h vs ck	24	23
	48h vs ck	45	14
	72h vs ck	13	31
	96h vs ck	20	20

## Sheet: Table S4
SmallRNA	SmallRNA_seq	Transcript	Symbol	AlignmentScore	AlignmentRange	zryD1_TPB	DegradomeCleavageSite	DegradomeCategory	Degradome_Pvalue	zryD1_Tplot_file_path
aau-MIR172-p5_1ss13CT	CTCTCTCTCTCTTTCTCTCTCT	Sedum_Unigene_BMK.32324	-	2	202-223	207.27	214	0	0.16036	.\4_T_Plot\zryD1\Sedum_Unigene_BMK.32324--214--aau-MIR172-p5_1ss13CT_degradome.jpg
ata-miR396a-5p	TCCACAGGCTTTCTTGAACTG	Sedum_Unigene_BMK.32677	GRF1	1.5	240-260	20830.6	251	0	0.010537	.\4_T_Plot\zryD1\Sedum_Unigene_BMK.32677--251--ata-miR396a-5p_degradome.jpg
ata-miR396a-5p	TCCACAGGCTTTCTTGAACTG	Sedum_Unigene_BMK.41793	-	1	28-48	932.713	39	0	0.0170661	.\4_T_Plot\zryD1\Sedum_Unigene_BMK.41793--39--ata-miR396a-5p_degradome.jpg
ata-miR396a-5p	TCCACAGGCTTTCTTGAACTG	Sedum_Unigene_BMK.48500	GRF3	1.5	321-341	414.539	332	0	0.010537	.\4_T_Plot\zryD1\Sedum_Unigene_BMK.48500--332--ata-miR396a-5p_degradome.jpg
ata-miR396a-5p_1ss21GA	TCCACAGGCTTTCTTGAACTA	Sedum_Unigene_BMK.32677	GRF1	1	240-260	20830.6	251	0	0.01141	.\4_T_Plot\zryD1\Sedum_Unigene_BMK.32677--251--ata-miR396a-5p_1ss21GA_degradome.jpg
ata-miR396a-5p_1ss21GA	TCCACAGGCTTTCTTGAACTA	Sedum_Unigene_BMK.41793	-	2	28-48	932.713	39	0	0.0144596	.\4_T_Plot\zryD1\Sedum_Unigene_BMK.41793--39--ata-miR396a-5p_1ss21GA_degradome.jpg
ata-miR396a-5p_1ss21GA	TCCACAGGCTTTCTTGAACTA	Sedum_Unigene_BMK.48500	GRF3	1	321-341	414.539	332	0	0.01141	.\4_T_Plot\zryD1\Sedum_Unigene_BMK.48500--332--ata-miR396a-5p_1ss21GA_degradome.jpg
ata-miR396a-5p_L-3	ACAGGCTTTCTTGAACTG	Sedum_Unigene_BMK.11210	-	4	84-101	414.539	92	0	0.194483	.\4_T_Plot\zryD1\Sedum_Unigene_BMK.11210--92--ata-miR396a-5p_L-3_degradome.jpg
ata-miR396a-5p_R-1	TCCACAGGCTTTCTTGAACT	Sedum_Unigene_BMK.32677	GRF1	1	241-260	20830.6	251	0	0.0282814	.\4_T_Plot\zryD1\Sedum_Unigene_BMK.32677--251--ata-miR396a-5p_R-1_degradome.jpg
ata-miR396a-5p_R-1	TCCACAGGCTTTCTTGAACT	Sedum_Unigene_BMK.41793	-	1	29-48	932.713	39	0	0.0282814	.\4_T_Plot\zryD1\Sedum_Unigene_BMK.41793--39--ata-miR396a-5p_R-1_degradome.jpg
ata-miR396a-5p_R-1	TCCACAGGCTTTCTTGAACT	Sedum_Unigene_BMK.48500	GRF3	1	322-341	414.539	332	0	0.0282814	.\4_T_Plot\zryD1\Sedum_Unigene_BMK.48500--332--ata-miR396a-5p_R-1_degradome.jpg
ata-miR396a-5p_R-1	TCCACAGGCTTTCTTGAACT	Sedum_Unigene_BMK.54058	-	3.5	198-216	3627.22	208	0	0.0140245	.\4_T_Plot\zryD1\Sedum_Unigene_BMK.54058--208--ata-miR396a-5p_R-1_degradome.jpg
ata-MIR396d-p5	TCCACAGGCTTTCTTGAACTG	Sedum_Unigene_BMK.32677	GRF1	1.5	240-260	20830.6	251	0	0.010537	.\4_T_Plot\zryD1\Sedum_Unigene_BMK.32677--251--ata-MIR396d-p5_degradome.jpg
ata-MIR396d-p5	TCCACAGGCTTTCTTGAACTG	Sedum_Unigene_BMK.41793	-	1	28-48	932.713	39	0	0.0170661	.\4_T_Plot\zryD1\Sedum_Unigene_BMK.41793--39--ata-MIR396d-p5_degradome.jpg
ata-MIR396d-p5	TCCACAGGCTTTCTTGAACTG	Sedum_Unigene_BMK.48500	GRF3	1.5	321-341	414.539	332	0	0.010537	.\4_T_Plot\zryD1\Sedum_Unigene_BMK.48500--332--ata-MIR396d-p5_degradome.jpg
bdi-miR393a_R+1_1ss21CT	TCCAAAGGGATCGCATTGATTT	Sedum_Unigene_BMK.60895	AFB2	2	1822-1843	26323.2	1834	0	0.00966313	.\4_T_Plot\zryD1\Sedum_Unigene_BMK.60895--1834--bdi-miR393a_R+1_1ss21CT_degradome.jpg
bdi-miR393a_R+1_1ss21CT	TCCAAAGGGATCGCATTGATTT	Sedum_Unigene_BMK.62158	-	4	98-119	621.809	110	0	0.00308482	.\4_T_Plot\zryD1\Sedum_Unigene_BMK.62158--110--bdi-miR393a_R+1_1ss21CT_degradome.jpg
bra-miR162-3p_1ss8AG	TCGATAAGCCTCTGCATCCAG	Sedum_Unigene_BMK.48574	DCL1	3	472-493	1243.62	483	0	0.00396444	.\4_T_Plot\zryD1\Sedum_Unigene_BMK.48574--483--bra-miR162-3p_1ss8AG_degradome.jpg
bra-miR164b-5p_1ss20CT	TGGAGAAGCAGGGCACGTGTG	Sedum_Unigene_BMK.23103	NC100	4	279-299	829.078	290	0	0.0122823	.\4_T_Plot\zryD1\Sedum_Unigene_BMK.23103--290--bra-miR164b-5p_1ss20CT_degradome.jpg
bra-miR164b-5p_1ss20CT	TGGAGAAGCAGGGCACGTGTG	Sedum_Unigene_BMK.54779	NC100	1	767-788	3005.41	779	0	0.00572137	.\4_T_Plot\zryD1\Sedum_Unigene_BMK.54779--779--bra-miR164b-5p_1ss20CT_degradome.jpg
bra-miR164b-5p_R-1_1ss20CA	TGGAGAAGCAGGGCACGTGA	Sedum_Unigene_BMK.23103	NC100	4	280-299	829.078	290	0	0.0122823	.\4_T_Plot\zryD1\Sedum_Unigene_BMK.23103--290--bra-miR164b-5p_R-1_1ss20CA_degradome.jpg
bra-miR164b-5p_R-1_1ss20CA	TGGAGAAGCAGGGCACGTGA	Sedum_Unigene_BMK.54779	NC100	2	769-788	3005.41	779	0	0.0048433	.\4_T_Plot\zryD1\Sedum_Unigene_BMK.54779--779--bra-miR164b-5p_R-1_1ss20CA_degradome.jpg
bra-miR2111a-5p	TAATCTGCATCCTGAGGTTTA	Sedum_Unigene_BMK.53458	FBK70	3	346-366	9948.94	357	0	0.00396444	.\4_T_Plot\zryD1\Sedum_Unigene_BMK.53458--357--bra-miR2111a-5p_degradome.jpg
ccl-miR171_1ss13GA	TGATTGAGCCGCACCAATATC	Sedum_Unigene_BMK.55803	-	0	1255-1275	1139.98	1266	0	0.00659867	.\4_T_Plot\zryD1\Sedum_Unigene_BMK.55803--1266--ccl-miR171_1ss13GA_degradome.jpg
cln-miR166_R-2_1ss17CT	CCGGACCAGGCTTCATTCC	Sedum_Unigene_BMK.62457	REV	0.5	810-828	3523.58	819	0	0.00616012	.\4_T_Plot\zryD1\Sedum_Unigene_BMK.62457--819--cln-miR166_R-2_1ss17CT_degradome.jpg
cme-miR396e_1ss1TG	GTCCACGGCTTTCTTGAACTG	Sedum_Unigene_BMK.41793	-	4	28-49	932.713	39	0	0.0122823	.\4_T_Plot\zryD1\Sedum_Unigene_BMK.41793--39--cme-miR396e_1ss1TG_degradome.jpg
cme-miR396e_1ss1TG	GTCCACGGCTTTCTTGAACTG	Sedum_Unigene_BMK.57493	-	4	252-272	932.713	263	0	0.0122823	.\4_T_Plot\zryD1\Sedum_Unigene_BMK.57493--263--cme-miR396e_1ss1TG_degradome.jpg
cme-miR530b_R+1_1ss14AG	TGCATTTGCACCTGCACCTTC	Sedum_Unigene_BMK.56730	-	2.5	493-513	1761.79	504	0	0.00440397	.\4_T_Plot\zryD1\Sedum_Unigene_BMK.56730--504--cme-miR530b_R+1_1ss14AG_degradome.jpg
cme-miR530b_R+1_1ss14AG	TGCATTTGCACCTGCACCTTC	Sedum_Unigene_BMK.57478	-	3	384-404	621.809	395	0	0.00396444	.\4_T_Plot\zryD1\Sedum_Unigene_BMK.57478--395--cme-miR530b_R+1_1ss14AG_degradome.jpg
cme-miR858_L-1R+1_1ss2CT	TTCGTTGTCTGTTCGACCTTG	Sedum_Unigene_BMK.53766	-	4	270-291	1139.98	281	0	0.0122823	.\4_T_Plot\zryD1\Sedum_Unigene_BMK.53766--281--cme-miR858_L-1R+1_1ss2CT_degradome.jpg
csi-miR171a_R+1	TTGAGCCGCGCCAATATCACT	Sedum_Unigene_BMK.48564	SCL6	3.5	267-287	829.078	278	0	0.00352473	.\4_T_Plot\zryD1\Sedum_Unigene_BMK.48564--278--csi-miR171a_R+1_degradome.jpg
csi-miR171a_R+1	TTGAGCCGCGCCAATATCACT	Sedum_Unigene_BMK.59593	SCL6	2	1047-1067	621.809	1058	0	0.0048433	.\4_T_Plot\zryD1\Sedum_Unigene_BMK.59593--1058--csi-miR171a_R+1_degradome.jpg
csi-miR171a_R+2_1ss9CT	TTGAGCCGTGCCAATATCACGT	Sedum_Unigene_BMK.48564	SCL6	2	266-287	829.078	278	0	0.00966313	.\4_T_Plot\zryD1\Sedum_Unigene_BMK.48564--278--csi-miR171a_R+2_1ss9CT_degradome.jpg
csi-miR171a_R+2_1ss9CT	TTGAGCCGTGCCAATATCACGT	Sedum_Unigene_BMK.59593	SCL6	2	1046-1067	621.809	1058	0	0.00966313	.\4_T_Plot\zryD1\Sedum_Unigene_BMK.59593--1058--csi-miR171a_R+2_1ss9CT_degradome.jpg
csi-miR394_L+1	TTTGGCATTCTGTCCACCTCC	Sedum_Unigene_BMK.60766	FBX6	1	1185-1205	1243.62	1196	0	0.00572137	.\4_T_Plot\zryD1\Sedum_Unigene_BMK.60766--1196--csi-miR394_L+1_degradome.jpg
csi-miR530a_2ss20TG21GA	TGCATTTGCACCTGCACCTGA	Sedum_Unigene_BMK.57478	-	1	384-404	621.809	395	0	0.00572137	.\4_T_Plot\zryD1\Sedum_Unigene_BMK.57478--395--csi-miR530a_2ss20TG21GA_degradome.jpg
csi-miR530a_2ss20TG21GA	TGCATTTGCACCTGCACCTGA	Sedum_Unigene_BMK.56730	-	3	493-513	1761.79	504	0	0.00396444	.\4_T_Plot\zryD1\Sedum_Unigene_BMK.56730--504--csi-miR530a_2ss20TG21GA_degradome.jpg
csi-miR530a_R-2	TGCATTTGCACCTGCACCT	Sedum_Unigene_BMK.56730	-	1	495-513	1761.79	504	0	0.01141	.\4_T_Plot\zryD1\Sedum_Unigene_BMK.56730--504--csi-miR530a_R-2_degradome.jpg
csi-miR530a_R-2	TGCATTTGCACCTGCACCT	Sedum_Unigene_BMK.57478	-	1	386-404	621.809	395	0	0.01141	.\4_T_Plot\zryD1\Sedum_Unigene_BMK.57478--395--csi-miR530a_R-2_degradome.jpg
mtr-miR156a_1ss14AT	TGACAGAAGAGAGTGAGCACA	Sedum_Unigene_BMK.58705	SP13A	2.5	1155-1175	310.904	1166	0	0.00440397	.\4_T_Plot\zryD1\Sedum_Unigene_BMK.58705--1166--mtr-miR156a_1ss14AT_degradome.jpg
mtr-miR156b-5p	TGACAGAAGAGAGTGAGCAC	Sedum_Unigene_BMK.58705	SP13A	1.5	1156-1175	310.904	1166	0	0.00528243	.\4_T_Plot\zryD1\Sedum_Unigene_BMK.58705--1166--mtr-miR156b-5p_degradome.jpg
mtr-miR156b-5p_1ss15GA	TGACAGAAGAGAGTAAGCAC	Sedum_Unigene_BMK.58705	SP13A	1	1156-1175	310.904	1166	0	0.00572137	.\4_T_Plot\zryD1\Sedum_Unigene_BMK.58705--1166--mtr-miR156b-5p_1ss15GA_degradome.jpg
mtr-miR156b-5p_1ss20CT	TGACAGAAGAGAGTGAGCAT	Sedum_Unigene_BMK.58705	SP13A	2	1156-1175	310.904	1166	0	0.00966313	.\4_T_Plot\zryD1\Sedum_Unigene_BMK.58705--1166--mtr-miR156b-5p_1ss20CT_degradome.jpg
mtr-miR156b-5p_R+1_1ss14TG	TGACAGAAGAGAGGGAGCACA	Sedum_Unigene_BMK.58705	SP13A	1.5	1155-1175	310.904	1166	0	0.0157637	.\4_T_Plot\zryD1\Sedum_Unigene_BMK.58705--1166--mtr-miR156b-5p_R+1_1ss14TG_degradome.jpg
mtr-miR159a	TTTGGATTGAAGGGAGCTCTA	Sedum_Unigene_BMK.2503	-	2.5	43-63	414.539	54	0	0.00440397	.\4_T_Plot\zryD1\Sedum_Unigene_BMK.2503--54--mtr-miR159a_degradome.jpg
mtr-miR159a	TTTGGATTGAAGGGAGCTCTA	Sedum_Unigene_BMK.48021	-	4	37-57	2176.33	48	0	0.0213949	.\4_T_Plot\zryD1\Sedum_Unigene_BMK.48021--48--mtr-miR159a_degradome.jpg
mtr-miR159a	TTTGGATTGAAGGGAGCTCTA	Sedum_Unigene_BMK.59376	-	3	72-92	1554.52	83	0	0.0118462	.\4_T_Plot\zryD1\Sedum_Unigene_BMK.59376--83--mtr-miR159a_degradome.jpg
mtr-miR159a_1ss6AG	TTTGGGTTGAAGGGAGCTCTA	Sedum_Unigene_BMK.2503	-	3.5	43-63	414.539	54	0	0.00703703	.\4_T_Plot\zryD1\Sedum_Unigene_BMK.2503--54--mtr-miR159a_1ss6AG_degradome.jpg
mtr-miR159a_1ss6AG	TTTGGGTTGAAGGGAGCTCTA	Sedum_Unigene_BMK.59376	-	4	72-92	1554.52	83	0	0.0153292	.\4_T_Plot\zryD1\Sedum_Unigene_BMK.59376--83--mtr-miR159a_1ss6AG_degradome.jpg
mtr-miR159a_R-1_1ss15AG	TTTGGATTGAAGGGGGCTCT	Sedum_Unigene_BMK.2503	-	3	44-63	414.539	54	0	0.00791317	.\4_T_Plot\zryD1\Sedum_Unigene_BMK.2503--54--mtr-miR159a_R-1_1ss15AG_degradome.jpg
mtr-miR159a_R-1_1ss15AG	TTTGGATTGAAGGGGGCTCT	Sedum_Unigene_BMK.48021	-	3.5	38-57	2176.33	48	0	0.031279	.\4_T_Plot\zryD1\Sedum_Unigene_BMK.48021--48--mtr-miR159a_R-1_1ss15AG_degradome.jpg
mtr-miR159a_R-1_1ss15AG	TTTGGATTGAAGGGGGCTCT	Sedum_Unigene_BMK.59376	-	3.5	73-92	1554.52	83	0	0.031279	.\4_T_Plot\zryD1\Sedum_Unigene_BMK.59376--83--mtr-miR159a_R-1_1ss15AG_degradome.jpg
mtr-miR159a_R-1_1ss1TA	ATTGGATTGAAGGGAGCTCT	Sedum_Unigene_BMK.2503	-	3.5	44-63	414.539	54	0	0.00703703	.\4_T_Plot\zryD1\Sedum_Unigene_BMK.2503--54--mtr-miR159a_R-1_1ss1TA_degradome.jpg
mtr-miR159a_R-1_1ss1TA	ATTGGATTGAAGGGAGCTCT	Sedum_Unigene_BMK.48021	-	2	38-57	2176.33	48	0	0.00966313	.\4_T_Plot\zryD1\Sedum_Unigene_BMK.48021--48--mtr-miR159a_R-1_1ss1TA_degradome.jpg
mtr-miR159a_R-1_1ss1TA	ATTGGATTGAAGGGAGCTCT	Sedum_Unigene_BMK.59376	-	3	73-92	1554.52	83	0	0.0118462	.\4_T_Plot\zryD1\Sedum_Unigene_BMK.59376--83--mtr-miR159a_R-1_1ss1TA_degradome.jpg
mtr-miR159a_R-1_1ss2TG	TGTGGATTGAAGGGAGCTCT	Sedum_Unigene_BMK.59376	-	3.5	73-93	1554.52	83	0	0.00352473	.\4_T_Plot\zryD1\Sedum_Unigene_BMK.59376--83--mtr-miR159a_R-1_1ss2TG_degradome.jpg
mtr-miR159b_2ss1AT20CT	TTTGGAGTGAAGGGAGCTCTA	Sedum_Unigene_BMK.2503	-	0.5	43-63	414.539	54	0	0.00616012	.\4_T_Plot\zryD1\Sedum_Unigene_BMK.2503--54--mtr-miR159b_2ss1AT20CT_degradome.jpg
mtr-miR159b_2ss1AT20CT	TTTGGAGTGAAGGGAGCTCTA	Sedum_Unigene_BMK.48021	-	3	37-57	2176.33	48	0	0.0118462	.\4_T_Plot\zryD1\Sedum_Unigene_BMK.48021--48--mtr-miR159b_2ss1AT20CT_degradome.jpg
mtr-miR160a	TGCCTGGCTCCCTGTATGCCA	Sedum_Unigene_BMK.37248	ARFR	0.5	226-246	1554.52	237	0	0.00616012	.\4_T_Plot\zryD1\Sedum_Unigene_BMK.37248--237--mtr-miR160a_degradome.jpg
mtr-miR160a	TGCCTGGCTCCCTGTATGCCA	Sedum_Unigene_BMK.54878	ARFP	2.5	1048-1068	621.809	1059	0	0.00440397	.\4_T_Plot\zryD1\Sedum_Unigene_BMK.54878--1059--mtr-miR160a_degradome.jpg
mtr-miR160a	TGCCTGGCTCCCTGTATGCCA	Sedum_Unigene_BMK.61725	ARFR	1	1918-1938	6269.91	1929	0	0.00572137	.\4_T_Plot\zryD1\Sedum_Unigene_BMK.61725--1929--mtr-miR160a_degradome.jpg
mtr-miR160a	TGCCTGGCTCCCTGTATGCCA	Sedum_Unigene_BMK.61361	ARFR	2	175-195	3782.67	186	0	0.0048433	.\4_T_Plot\zryD1\Sedum_Unigene_BMK.61361--186--mtr-miR160a_degradome.jpg
mtr-miR160a_1ss21AT	TGCCTGGCTCCCTGTATGCCT	Sedum_Unigene_BMK.37248	ARFR	1.5	226-246	1554.52	237	0	0.010537	.\4_T_Plot\zryD1\Sedum_Unigene_BMK.37248--237--mtr-miR160a_1ss21AT_degradome.jpg
mtr-miR160a_1ss21AT	TGCCTGGCTCCCTGTATGCCT	Sedum_Unigene_BMK.54878	ARFP	2	1048-1068	621.809	1059	0	0.0048433	.\4_T_Plot\zryD1\Sedum_Unigene_BMK.54878--1059--mtr-miR160a_1ss21AT_degradome.jpg
mtr-miR160a_1ss21AT	TGCCTGGCTCCCTGTATGCCT	Sedum_Unigene_BMK.61725	ARFR	0	1918-1938	6269.91	1929	0	0.00659867	.\4_T_Plot\zryD1\Sedum_Unigene_BMK.61725--1929--mtr-miR160a_1ss21AT_degradome.jpg
mtr-miR160a_1ss21AT	TGCCTGGCTCCCTGTATGCCT	Sedum_Unigene_BMK.61361	ARFR	1.5	175-195	3782.67	186	0	0.010537	.\4_T_Plot\zryD1\Sedum_Unigene_BMK.61361--186--mtr-miR160a_1ss21AT_degradome.jpg
mtr-miR160c	TGCCTGGCTCCCTGAATGCCA	Sedum_Unigene_BMK.37248	ARFR	1	226-246	1554.52	237	0	0.00572137	.\4_T_Plot\zryD1\Sedum_Unigene_BMK.37248--237--mtr-miR160c_degradome.jpg
mtr-miR160c	TGCCTGGCTCCCTGAATGCCA	Sedum_Unigene_BMK.54878	ARFP	3.5	1048-1068	621.809	1059	0	0.00352473	.\4_T_Plot\zryD1\Sedum_Unigene_BMK.54878--1059--mtr-miR160c_degradome.jpg
mtr-miR160c	TGCCTGGCTCCCTGAATGCCA	Sedum_Unigene_BMK.61725	ARFR	2	1918-1938	6269.91	1929	0	0.0048433	.\4_T_Plot\zryD1\Sedum_Unigene_BMK.61725--1929--mtr-miR160c_degradome.jpg
mtr-miR160c	TGCCTGGCTCCCTGAATGCCA	Sedum_Unigene_BMK.61361	ARFR	3	175-195	3782.67	186	0	0.00396444	.\4_T_Plot\zryD1\Sedum_Unigene_BMK.61361--186--mtr-miR160c_degradome.jpg
mtr-miR164a	TGGAGAAGCAGGGCACGTGCA	Sedum_Unigene_BMK.23103	NC100	3	279-299	829.078	290	0	0.00791317	.\4_T_Plot\zryD1\Sedum_Unigene_BMK.23103--290--mtr-miR164a_degradome.jpg
mtr-miR164a	TGGAGAAGCAGGGCACGTGCA	Sedum_Unigene_BMK.54779	NC100	3	768-788	3005.41	779	0	0.00791317	.\4_T_Plot\zryD1\Sedum_Unigene_BMK.54779--779--mtr-miR164a_degradome.jpg
mtr-miR164a_1ss17GA	TGGAGAAGCAGGGCACATGCA	Sedum_Unigene_BMK.23103	NC100	4	279-299	829.078	290	0	0.0183667	.\4_T_Plot\zryD1\Sedum_Unigene_BMK.23103--290--mtr-miR164a_1ss17GA_degradome.jpg
mtr-miR164a_1ss17GA	TGGAGAAGCAGGGCACATGCA	Sedum_Unigene_BMK.54779	NC100	4	768-788	3005.41	779	0	0.0183667	.\4_T_Plot\zryD1\Sedum_Unigene_BMK.54779--779--mtr-miR164a_1ss17GA_degradome.jpg
mtr-miR164a_R-1_1ss19GT	TGGAGAAGCAGGGCACGTTC	Sedum_Unigene_BMK.23103	NC100	4	280-299	829.078	290	0	0.0122823	.\4_T_Plot\zryD1\Sedum_Unigene_BMK.23103--290--mtr-miR164a_R-1_1ss19GT_degradome.jpg
mtr-miR164a_R-1_1ss19GT	TGGAGAAGCAGGGCACGTTC	Sedum_Unigene_BMK.54779	NC100	1	769-788	3005.41	779	0	0.00572137	.\4_T_Plot\zryD1\Sedum_Unigene_BMK.54779--779--mtr-miR164a_R-1_1ss19GT_degradome.jpg
mtr-miR166a	TCGGACCAGGCTTCATTCCCC	Sedum_Unigene_BMK.62457	REV	3	808-828	3523.58	819	0	0.00396444	.\4_T_Plot\zryD1\Sedum_Unigene_BMK.62457--819--mtr-miR166a_degradome.jpg
mtr-miR166a_R-2_1ss1TC	CCGGACCAGGCTTCATTCC	Sedum_Unigene_BMK.62457	REV	0.5	810-828	3523.58	819	0	0.00616012	.\4_T_Plot\zryD1\Sedum_Unigene_BMK.62457--819--mtr-miR166a_R-2_1ss1TC_degradome.jpg
mtr-miR166c_2ss20TC21CA	TCGGACCAGGCTTCATTCCCA	Sedum_Unigene_BMK.62457	REV	3	808-828	3523.58	819	0	0.00396444	.\4_T_Plot\zryD1\Sedum_Unigene_BMK.62457--819--mtr-miR166c_2ss20TC21CA_degradome.jpg
mtr-miR168b	TCGCTTGGTGCAGGTCGGGAA	Sedum_Unigene_BMK.53489	AGO1B	4	706-726	1243.62	717	0	0.00308482	.\4_T_Plot\zryD1\Sedum_Unigene_BMK.53489--717--mtr-miR168b_degradome.jpg
mtr-miR169a_1ss21AG	CAGCCAAGGATGACTTGCCGG	Sedum_Unigene_BMK.61416	NFYA9	3.5	1154-1174	829.078	1165	0	0.00703703	.\4_T_Plot\zryD1\Sedum_Unigene_BMK.61416--1165--mtr-miR169a_1ss21AG_degradome.jpg
mtr-miR171c_2ss12TC21TC	TGATTGAGCCGCGCCAATATC	Sedum_Unigene_BMK.55803	-	1	1255-1275	1139.98	1266	0	0.00572137	.\4_T_Plot\zryD1\Sedum_Unigene_BMK.55803--1266--mtr-miR171c_2ss12TC21TC_degradome.jpg
mtr-miR171c_L-3R+1	TTGAGCCGTGCCAATATTT	Sedum_Unigene_BMK.48564	SCL6	1	269-287	829.078	278	0	0.00572137	.\4_T_Plot\zryD1\Sedum_Unigene_BMK.48564--278--mtr-miR171c_L-3R+1_degradome.jpg
mtr-miR171c_L-3R+1	TTGAGCCGTGCCAATATTT	Sedum_Unigene_BMK.59593	SCL6	2	1049-1067	621.809	1058	0	0.0048433	.\4_T_Plot\zryD1\Sedum_Unigene_BMK.59593--1058--mtr-miR171c_L-3R+1_degradome.jpg
mtr-miR171d_2ss12TC13GA	TGATTGAGCCGCACCAATATC	Sedum_Unigene_BMK.55803	-	0	1255-1275	1139.98	1266	0	0.00659867	.\4_T_Plot\zryD1\Sedum_Unigene_BMK.55803--1266--mtr-miR171d_2ss12TC13GA_degradome.jpg
mtr-miR172a	AGAATCCTGATGATGCTGCAG	Sedum_Unigene_BMK.50491	PMTC	2	889-909	932.713	900	0	0.0192329	.\4_T_Plot\zryD1\Sedum_Unigene_BMK.50491--900--mtr-miR172a_degradome.jpg
mtr-miR172a	AGAATCCTGATGATGCTGCAG	Sedum_Unigene_BMK.57176	AP2	2	1532-1552	725.444	1543	0	0.0192329	.\4_T_Plot\zryD1\Sedum_Unigene_BMK.57176--1543--mtr-miR172a_degradome.jpg
mtr-miR172a	AGAATCCTGATGATGCTGCAG	Sedum_Unigene_BMK.61091	AP2	1	1696-1716	1658.16	1707	0	0.01141	.\4_T_Plot\zryD1\Sedum_Unigene_BMK.61091--1707--mtr-miR172a_degradome.jpg
mtr-miR172a	AGAATCCTGATGATGCTGCAG	Sedum_Unigene_BMK.61399	AP2	1	2162-2182	2383.6	2173	0	0.01141	.\4_T_Plot\zryD1\Sedum_Unigene_BMK.61399--2173--mtr-miR172a_degradome.jpg
mtr-miR172a	AGAATCCTGATGATGCTGCAG	Sedum_Unigene_BMK.60321	RAP27	2	1887-1907	829.078	1898	0	0.0192329	.\4_T_Plot\zryD1\Sedum_Unigene_BMK.60321--1898--mtr-miR172a_degradome.jpg
mtr-miR172a_1ss21GT	AGAATCCTGATGATGCTGCAT	Sedum_Unigene_BMK.50491	PMTC	3	889-909	932.713	900	0	0.0157637	.\4_T_Plot\zryD1\Sedum_Unigene_BMK.50491--900--mtr-miR172a_1ss21GT_degradome.jpg
mtr-miR172a_1ss21GT	AGAATCCTGATGATGCTGCAT	Sedum_Unigene_BMK.57176	AP2	1	1532-1552	725.444	1543	0	0.00572137	.\4_T_Plot\zryD1\Sedum_Unigene_BMK.57176--1543--mtr-miR172a_1ss21GT_degradome.jpg
mtr-miR172a_1ss21GT	AGAATCCTGATGATGCTGCAT	Sedum_Unigene_BMK.61091	AP2	0.5	1696-1716	1658.16	1707	0	0.00616012	.\4_T_Plot\zryD1\Sedum_Unigene_BMK.61091--1707--mtr-miR172a_1ss21GT_degradome.jpg
mtr-miR172a_1ss21GT	AGAATCCTGATGATGCTGCAT	Sedum_Unigene_BMK.60321	RAP27	1.5	1887-1907	829.078	1898	0	0.00528243	.\4_T_Plot\zryD1\Sedum_Unigene_BMK.60321--1898--mtr-miR172a_1ss21GT_degradome.jpg
mtr-miR172a_1ss21GT	AGAATCCTGATGATGCTGCAT	Sedum_Unigene_BMK.61399	AP2	2	2162-2182	2383.6	2173	0	0.0048433	.\4_T_Plot\zryD1\Sedum_Unigene_BMK.61399--2173--mtr-miR172a_1ss21GT_degradome.jpg
mtr-miR172a_R-1	AGAATCCTGATGATGCTGCA	Sedum_Unigene_BMK.50491	PMTC	2	890-909	932.713	900	0	0.0144596	.\4_T_Plot\zryD1\Sedum_Unigene_BMK.50491--900--mtr-miR172a_R-1_degradome.jpg
mtr-miR172a_R-1	AGAATCCTGATGATGCTGCA	Sedum_Unigene_BMK.57176	AP2	1	1533-1552	725.444	1543	0	0.0170661	.\4_T_Plot\zryD1\Sedum_Unigene_BMK.57176--1543--mtr-miR172a_R-1_degradome.jpg
mtr-miR172a_R-1	AGAATCCTGATGATGCTGCA	Sedum_Unigene_BMK.61091	AP2	0	1697-1716	1658.16	1707	0	0.00659867	.\4_T_Plot\zryD1\Sedum_Unigene_BMK.61091--1707--mtr-miR172a_R-1_degradome.jpg
mtr-miR172a_R-1	AGAATCCTGATGATGCTGCA	Sedum_Unigene_BMK.60321	RAP27	1	1888-1907	829.078	1898	0	0.0170661	.\4_T_Plot\zryD1\Sedum_Unigene_BMK.60321--1898--mtr-miR172a_R-1_degradome.jpg
mtr-miR172a_R-1	AGAATCCTGATGATGCTGCA	Sedum_Unigene_BMK.61399	AP2	1	2163-2182	2383.6	2173	0	0.0170661	.\4_T_Plot\zryD1\Sedum_Unigene_BMK.61399--2173--mtr-miR172a_R-1_degradome.jpg
mtr-miR172a_R-2	AGAATCCTGATGATGCTGC	Sedum_Unigene_BMK.50491	PMTC	2	891-909	932.713	900	0	0.00966313	.\4_T_Plot\zryD1\Sedum_Unigene_BMK.50491--900--mtr-miR172a_R-2_degradome.jpg
mtr-miR172a_R-2	AGAATCCTGATGATGCTGC	Sedum_Unigene_BMK.57176	AP2	0	1534-1552	725.444	1543	0	0.0196657	.\4_T_Plot\zryD1\Sedum_Unigene_BMK.57176--1543--mtr-miR172a_R-2_degradome.jpg
mtr-miR172a_R-2	AGAATCCTGATGATGCTGC	Sedum_Unigene_BMK.61091	AP2	0	1698-1716	1658.16	1707	0	0.0196657	.\4_T_Plot\zryD1\Sedum_Unigene_BMK.61091--1707--mtr-miR172a_R-2_degradome.jpg
mtr-miR172a_R-2	AGAATCCTGATGATGCTGC	Sedum_Unigene_BMK.60321	RAP27	0	1889-1907	829.078	1898	0	0.0196657	.\4_T_Plot\zryD1\Sedum_Unigene_BMK.60321--1898--mtr-miR172a_R-2_degradome.jpg
mtr-miR172a_R-2	AGAATCCTGATGATGCTGC	Sedum_Unigene_BMK.61399	AP2	1	2164-2182	2383.6	2173	0	0.01141	.\4_T_Plot\zryD1\Sedum_Unigene_BMK.61399--2173--mtr-miR172a_R-2_degradome.jpg
mtr-miR172b_1ss1AG	GGAATCTTGATGATGCTGCAT	Sedum_Unigene_BMK.50491	PMTC	1.5	889-909	932.713	900	0	0.00528243	.\4_T_Plot\zryD1\Sedum_Unigene_BMK.50491--900--mtr-miR172b_1ss1AG_degradome.jpg
mtr-miR172b_1ss1AG	GGAATCTTGATGATGCTGCAT	Sedum_Unigene_BMK.57176	AP2	2.5	1532-1552	725.444	1543	0	0.00878854	.\4_T_Plot\zryD1\Sedum_Unigene_BMK.57176--1543--mtr-miR172b_1ss1AG_degradome.jpg
mtr-miR172b_1ss1AG	GGAATCTTGATGATGCTGCAT	Sedum_Unigene_BMK.61091	AP2	2	1696-1716	1658.16	1707	0	0.0144596	.\4_T_Plot\zryD1\Sedum_Unigene_BMK.61091--1707--mtr-miR172b_1ss1AG_degradome.jpg
mtr-miR172b_1ss1AG	GGAATCTTGATGATGCTGCAT	Sedum_Unigene_BMK.61399	AP2	2	2162-2182	2383.6	2173	0	0.0144596	.\4_T_Plot\zryD1\Sedum_Unigene_BMK.61399--2173--mtr-miR172b_1ss1AG_degradome.jpg
mtr-miR172b_1ss1AG	GGAATCTTGATGATGCTGCAT	Sedum_Unigene_BMK.60321	RAP27	3	1887-1907	829.078	1898	0	0.0118462	.\4_T_Plot\zryD1\Sedum_Unigene_BMK.60321--1898--mtr-miR172b_1ss1AG_degradome.jpg
mtr-miR172d-3p_R+1	AGAATCTTGATGATGCTGCAT	Sedum_Unigene_BMK.50491	PMTC	1	889-909	932.713	900	0	0.00572137	.\4_T_Plot\zryD1\Sedum_Unigene_BMK.50491--900--mtr-miR172d-3p_R+1_degradome.jpg
mtr-miR172d-3p_R+1	AGAATCTTGATGATGCTGCAT	Sedum_Unigene_BMK.57176	AP2	2	1532-1552	725.444	1543	0	0.00966313	.\4_T_Plot\zryD1\Sedum_Unigene_BMK.57176--1543--mtr-miR172d-3p_R+1_degradome.jpg
mtr-miR172d-3p_R+1	AGAATCTTGATGATGCTGCAT	Sedum_Unigene_BMK.61091	AP2	1.5	1696-1716	1658.16	1707	0	0.00528243	.\4_T_Plot\zryD1\Sedum_Unigene_BMK.61091--1707--mtr-miR172d-3p_R+1_degradome.jpg
mtr-miR172d-3p_R+1	AGAATCTTGATGATGCTGCAT	Sedum_Unigene_BMK.60321	RAP27	2.5	1887-1907	829.078	1898	0	0.00440397	.\4_T_Plot\zryD1\Sedum_Unigene_BMK.60321--1898--mtr-miR172d-3p_R+1_degradome.jpg
mtr-miR172d-3p_R+1	AGAATCTTGATGATGCTGCAT	Sedum_Unigene_BMK.61399	AP2	3	2162-2182	2383.6	2173	0	0.00396444	.\4_T_Plot\zryD1\Sedum_Unigene_BMK.61399--2173--mtr-miR172d-3p_R+1_degradome.jpg
mtr-miR172d-5p_L-3_2ss5GC7GT	GCATCATCATCAAGATTCACA	Sedum_Unigene_BMK.55198	EID1	4	545-564	414.539	555	0	0.108023	.\4_T_Plot\zryD1\Sedum_Unigene_BMK.55198--555--mtr-miR172d-5p_L-3_2ss5GC7GT_degradome.jpg
mtr-miR2111a-5p_R-2	TAATCTGCATCCTGAGGTT	Sedum_Unigene_BMK.53458	FBK70	1	348-366	9948.94	357	0	0.00572137	.\4_T_Plot\zryD1\Sedum_Unigene_BMK.53458--357--mtr-miR2111a-5p_R-2_degradome.jpg
mtr-miR319a-3p_R+1_1ss15GT	TTGGACTGAAGGGATCTCCCT	Sedum_Unigene_BMK.20248	-	4	278-298	621.809	289	0	0.00922593	.\4_T_Plot\zryD1\Sedum_Unigene_BMK.20248--289--mtr-miR319a-3p_R+1_1ss15GT_degradome.jpg
mtr-miR319a-3p_R+1_1ss15GT	TTGGACTGAAGGGATCTCCCT	Sedum_Unigene_BMK.32775	TCP2	1.5	867-886	725.444	877	0	0.00528243	.\4_T_Plot\zryD1\Sedum_Unigene_BMK.32775--877--mtr-miR319a-3p_R+1_1ss15GT_degradome.jpg
mtr-miR319a-3p_R+1_1ss15GT	TTGGACTGAAGGGATCTCCCT	Sedum_Unigene_BMK.57943	TCP4	2.5	1774-1795	414.539	1786	0	0.00440397	.\4_T_Plot\zryD1\Sedum_Unigene_BMK.57943--1786--mtr-miR319a-3p_R+1_1ss15GT_degradome.jpg
mtr-miR393a	TCCAAAGGGATCGCATTGATC	Sedum_Unigene_BMK.60895	AFB2	1	1824-1843	26323.2	1834	0	0.01141	.\4_T_Plot\zryD1\Sedum_Unigene_BMK.60895--1834--mtr-miR393a_degradome.jpg
mtr-miR393a	TCCAAAGGGATCGCATTGATC	Sedum_Unigene_BMK.62158	-	3	99-119	621.809	110	0	0.00396444	.\4_T_Plot\zryD1\Sedum_Unigene_BMK.62158--110--mtr-miR393a_degradome.jpg
mtr-miR393a_R-1_1ss19AT	TCCAAAGGGATCGCATTGTT	Sedum_Unigene_BMK.60895	AFB2	0.5	1824-1843	26323.2	1834	0	0.0122823	.\4_T_Plot\zryD1\Sedum_Unigene_BMK.60895--1834--mtr-miR393a_R-1_1ss19AT_degradome.jpg
mtr-miR393a_R-1_1ss19AT	TCCAAAGGGATCGCATTGTT	Sedum_Unigene_BMK.62158	-	4	100-119	621.809	110	0	0.00308482	.\4_T_Plot\zryD1\Sedum_Unigene_BMK.62158--110--mtr-miR393a_R-1_1ss19AT_degradome.jpg
mtr-miR393a_R+1_1ss21CT	TCCAAAGGGATCGCATTGATTC	Sedum_Unigene_BMK.60895	AFB2	1.5	1822-1843	26323.2	1834	0	0.010537	.\4_T_Plot\zryD1\Sedum_Unigene_BMK.60895--1834--mtr-miR393a_R+1_1ss21CT_degradome.jpg
mtr-miR393a_R+1_1ss21CT	TCCAAAGGGATCGCATTGATTC	Sedum_Unigene_BMK.62158	-	3.5	98-119	621.809	110	0	0.00352473	.\4_T_Plot\zryD1\Sedum_Unigene_BMK.62158--110--mtr-miR393a_R+1_1ss21CT_degradome.jpg
mtr-miR393a_R-3_1ss18GA	TCCAAAGGGATCGCATTA	Sedum_Unigene_BMK.48704	TIR1	1	2-19	1658.16	10	0	0.0226898	.\4_T_Plot\zryD1\Sedum_Unigene_BMK.48704--10--mtr-miR393a_R-3_1ss18GA_degradome.jpg
mtr-miR393a_R-3_1ss18GA	TCCAAAGGGATCGCATTA	Sedum_Unigene_BMK.60895	AFB2	1	1826-1843	26323.2	1834	0	0.0226898	.\4_T_Plot\zryD1\Sedum_Unigene_BMK.60895--1834--mtr-miR393a_R-3_1ss18GA_degradome.jpg
mtr-miR393a_R-3_1ss18GA	TCCAAAGGGATCGCATTA	Sedum_Unigene_BMK.62158	-	4	102-119	621.809	110	0	0.0599213	.\4_T_Plot\zryD1\Sedum_Unigene_BMK.62158--110--mtr-miR393a_R-3_1ss18GA_degradome.jpg
mtr-miR393a_R-3_1ss18GT	TCCAAAGGGATCGCATTT	Sedum_Unigene_BMK.48704	TIR1	1	2-19	1658.16	10	0	0.0226898	.\4_T_Plot\zryD1\Sedum_Unigene_BMK.48704--10--mtr-miR393a_R-3_1ss18GT_degradome.jpg
mtr-miR393a_R-3_1ss18GT	TCCAAAGGGATCGCATTT	Sedum_Unigene_BMK.60895	AFB2	1	1826-1843	26323.2	1834	0	0.0226898	.\4_T_Plot\zryD1\Sedum_Unigene_BMK.60895--1834--mtr-miR393a_R-3_1ss18GT_degradome.jpg
mtr-miR393a_R-3_1ss18GT	TCCAAAGGGATCGCATTT	Sedum_Unigene_BMK.62158	-	4	102-119	621.809	110	0	0.0714676	.\4_T_Plot\zryD1\Sedum_Unigene_BMK.62158--110--mtr-miR393a_R-3_1ss18GT_degradome.jpg
mtr-miR395a_1ss1AC	CTGAAGTGTTTGGGGGAACTC	Sedum_Unigene_BMK.34136	-	3.5	204-224	725.444	215	0	0.010537	.\4_T_Plot\zryD1\Sedum_Unigene_BMK.34136--215--mtr-miR395a_1ss1AC_degradome.jpg
mtr-miR395a_1ss1AC	CTGAAGTGTTTGGGGGAACTC	Sedum_Unigene_BMK.61906	APS1	3.5	377-397	8705.32	388	0	0.010537	.\4_T_Plot\zryD1\Sedum_Unigene_BMK.61906--388--mtr-miR395a_1ss1AC_degradome.jpg
mtr-miR396a-5p_1ss18AG	TTCCACAGCTTTCTTGAGCTT	Sedum_Unigene_BMK.54058	-	1	197-217	3627.22	208	0	0.00572137	.\4_T_Plot\zryD1\Sedum_Unigene_BMK.54058--208--mtr-miR396a-5p_1ss18AG_degradome.jpg
mtr-miR396a-5p_1ss18AG	TTCCACAGCTTTCTTGAGCTT	Sedum_Unigene_BMK.63219	KRR1	2.5	627-646	621.809	637	0	0.00440397	.\4_T_Plot\zryD1\Sedum_Unigene_BMK.63219--637--mtr-miR396a-5p_1ss18AG_degradome.jpg
mtr-miR396a-5p_1ss21TG	TTCCACAGCTTTCTTGAACTG	Sedum_Unigene_BMK.32677	GRF1	3.5	240-261	20830.6	251	0	0.0346934	.\4_T_Plot\zryD1\Sedum_Unigene_BMK.32677--251--mtr-miR396a-5p_1ss21TG_degradome.jpg
mtr-miR396a-5p_1ss21TG	TTCCACAGCTTTCTTGAACTG	Sedum_Unigene_BMK.41793	-	3	28-49	932.713	39	0	0.0235522	.\4_T_Plot\zryD1\Sedum_Unigene_BMK.41793--39--mtr-miR396a-5p_1ss21TG_degradome.jpg
mtr-miR396a-5p_1ss21TG	TTCCACAGCTTTCTTGAACTG	Sedum_Unigene_BMK.48500	GRF3	3.5	321-342	414.539	332	0	0.0346934	.\4_T_Plot\zryD1\Sedum_Unigene_BMK.48500--332--mtr-miR396a-5p_1ss21TG_degradome.jpg
mtr-miR396a-5p_1ss21TG	TTCCACAGCTTTCTTGAACTG	Sedum_Unigene_BMK.54058	-	3	197-217	3627.22	208	0	0.0235522	.\4_T_Plot\zryD1\Sedum_Unigene_BMK.54058--208--mtr-miR396a-5p_1ss21TG_degradome.jpg
mtr-miR396a-5p_1ss21TG	TTCCACAGCTTTCTTGAACTG	Sedum_Unigene_BMK.63219	KRR1	3.5	626-646	621.809	637	0	0.0346934	.\4_T_Plot\zryD1\Sedum_Unigene_BMK.63219--637--mtr-miR396a-5p_1ss21TG_degradome.jpg
mtr-miR396b-5p	TTCCACAGCTTTCTTGAACTG	Sedum_Unigene_BMK.32677	GRF1	3.5	240-261	20830.6	251	0	0.0346934	.\4_T_Plot\zryD1\Sedum_Unigene_BMK.32677--251--mtr-miR396b-5p_degradome.jpg
mtr-miR396b-5p	TTCCACAGCTTTCTTGAACTG	Sedum_Unigene_BMK.41793	-	3	28-49	932.713	39	0	0.0235522	.\4_T_Plot\zryD1\Sedum_Unigene_BMK.41793--39--mtr-miR396b-5p_degradome.jpg
mtr-miR396b-5p	TTCCACAGCTTTCTTGAACTG	Sedum_Unigene_BMK.48500	GRF3	3.5	321-342	414.539	332	0	0.0346934	.\4_T_Plot\zryD1\Sedum_Unigene_BMK.48500--332--mtr-miR396b-5p_degradome.jpg
mtr-miR396b-5p	TTCCACAGCTTTCTTGAACTG	Sedum_Unigene_BMK.54058	-	3	197-217	3627.22	208	0	0.0235522	.\4_T_Plot\zryD1\Sedum_Unigene_BMK.54058--208--mtr-miR396b-5p_degradome.jpg
mtr-miR396b-5p	TTCCACAGCTTTCTTGAACTG	Sedum_Unigene_BMK.63219	KRR1	3.5	626-646	621.809	637	0	0.0346934	.\4_T_Plot\zryD1\Sedum_Unigene_BMK.63219--637--mtr-miR396b-5p_degradome.jpg
mtr-miR396b-5p_R-1_1ss9CT	TTCCACAGTTTTCTTGAACT	Sedum_Unigene_BMK.32677	GRF1	4	241-261	20830.6	251	0	0.110774	.\4_T_Plot\zryD1\Sedum_Unigene_BMK.32677--251--mtr-miR396b-5p_R-1_1ss9CT_degradome.jpg
mtr-miR396b-5p_R-1_1ss9CT	TTCCACAGTTTTCTTGAACT	Sedum_Unigene_BMK.41793	-	4	29-49	932.713	39	0	0.110774	.\4_T_Plot\zryD1\Sedum_Unigene_BMK.41793--39--mtr-miR396b-5p_R-1_1ss9CT_degradome.jpg
mtr-miR396b-5p_R-1_1ss9CT	TTCCACAGTTTTCTTGAACT	Sedum_Unigene_BMK.48500	GRF3	4	322-342	414.539	332	0	0.110774	.\4_T_Plot\zryD1\Sedum_Unigene_BMK.48500--332--mtr-miR396b-5p_R-1_1ss9CT_degradome.jpg
mtr-miR396b-5p_R-1_1ss9CT	TTCCACAGTTTTCTTGAACT	Sedum_Unigene_BMK.54058	-	3	198-217	3627.22	208	0	0.031279	.\4_T_Plot\zryD1\Sedum_Unigene_BMK.54058--208--mtr-miR396b-5p_R-1_1ss9CT_degradome.jpg
mtr-miR396b-5p_R-1_1ss9CT	TTCCACAGTTTTCTTGAACT	Sedum_Unigene_BMK.63219	KRR1	3.5	628-646	621.809	637	0	0.0414863	.\4_T_Plot\zryD1\Sedum_Unigene_BMK.63219--637--mtr-miR396b-5p_R-1_1ss9CT_degradome.jpg
PC-3p-3238323_4	TCGGACCAGGTTTCATTCCTG	Sedum_Unigene_BMK.62457	REV	3	808-828	3523.58	819	0	0.00396444	.\4_T_Plot\zryD1\Sedum_Unigene_BMK.62457--819--PC-3p-3238323_4_degradome.jpg
PC-5p-2679901_5	TGCGGGAAAATTGAGAGGAAA	Sedum_Unigene_BMK.61478	UGPI6	2	1315-1335	932.713	1326	0	0.0048433	.\4_T_Plot\zryD1\Sedum_Unigene_BMK.61478--1326--PC-5p-2679901_5_degradome.jpg
PC-5p-51499_238	TGTGGGAAAATTGAGAGGAAA	Sedum_Unigene_BMK.61478	UGPI6	0	1315-1335	932.713	1326	0	0.00659867	.\4_T_Plot\zryD1\Sedum_Unigene_BMK.61478--1326--PC-5p-51499_238_degradome.jpg
ppt-miR167_1ss20CT	GGAAGCTGCCAGCATGATCTT	Sedum_Unigene_BMK.62405	ARFF	4	2974-2994	9327.13	2985	0	0.0183667	.\4_T_Plot\zryD1\Sedum_Unigene_BMK.62405--2985--ppt-miR167_1ss20CT_degradome.jpg
ptc-miR156a_R+1_1ss15GA	TGACAGAAGAGAGTAAGCACT	Sedum_Unigene_BMK.58705	SP13A	2	1155-1175	310.904	1166	0	0.0048433	.\4_T_Plot\zryD1\Sedum_Unigene_BMK.58705--1166--ptc-miR156a_R+1_1ss15GA_degradome.jpg
ptc-MIR171i-p3_1ss21TG	TTTTTCTTCTTCTTCTTGTTG	Sedum_Unigene_BMK.52727	RS27A	3	48-68	207.27	59	0	0.435613	.\4_T_Plot\zryD1\Sedum_Unigene_BMK.52727--59--ptc-MIR171i-p3_1ss21TG_degradome.jpg
ptc-miR530a_R+1	TGCATTTGCACCTGCACCTTT	Sedum_Unigene_BMK.56730	-	1.5	493-513	1761.79	504	0	0.00528243	.\4_T_Plot\zryD1\Sedum_Unigene_BMK.56730--504--ptc-miR530a_R+1_degradome.jpg
ptc-miR530a_R+1	TGCATTTGCACCTGCACCTTT	Sedum_Unigene_BMK.57478	-	3	384-404	621.809	395	0	0.00396444	.\4_T_Plot\zryD1\Sedum_Unigene_BMK.57478--395--ptc-miR530a_R+1_degradome.jpg
ptc-miR530b_R+1_1ss17TC	TGCATTTGCACCTGCACCTTT	Sedum_Unigene_BMK.56730	-	1.5	493-513	1761.79	504	0	0.00528243	.\4_T_Plot\zryD1\Sedum_Unigene_BMK.56730--504--ptc-miR530b_R+1_1ss17TC_degradome.jpg
ptc-miR530b_R+1_1ss17TC	TGCATTTGCACCTGCACCTTT	Sedum_Unigene_BMK.57478	-	3	384-404	621.809	395	0	0.00396444	.\4_T_Plot\zryD1\Sedum_Unigene_BMK.57478--395--ptc-miR530b_R+1_1ss17TC_degradome.jpg
rco-miR395a_R+2_1ss21CT	CTGAAGTGTTTGGGGGAACTTTT	Sedum_Unigene_BMK.34136	-	3.5	202-224	725.444	215	0	0.00352473	.\4_T_Plot\zryD1\Sedum_Unigene_BMK.34136--215--rco-miR395a_R+2_1ss21CT_degradome.jpg
sly-miR171d_R+2	TTGAGCCGCGCCAATATCACGC	Sedum_Unigene_BMK.59593	SCL6	2	1046-1067	621.809	1058	0	0.0048433	.\4_T_Plot\zryD1\Sedum_Unigene_BMK.59593--1058--sly-miR171d_R+2_degradome.jpg
sly-miR171e	TTGAGCCGCGTCAATATCTCT	Sedum_Unigene_BMK.48564	SCL6	4	267-287	829.078	278	0	0.00308482	.\4_T_Plot\zryD1\Sedum_Unigene_BMK.48564--278--sly-miR171e_degradome.jpg
sly-miR171e	TTGAGCCGCGTCAATATCTCT	Sedum_Unigene_BMK.59593	SCL6	2.5	1047-1067	621.809	1058	0	0.00440397	.\4_T_Plot\zryD1\Sedum_Unigene_BMK.59593--1058--sly-miR171e_degradome.jpg
sly-miR394-5p_L+1R+1_1ss21CT	TTTGGCATTCTGTCCACCTCTT	Sedum_Unigene_BMK.60766	FBX6	1.5	1184-1205	1243.62	1196	0	0.00528243	.\4_T_Plot\zryD1\Sedum_Unigene_BMK.60766--1196--sly-miR394-5p_L+1R+1_1ss21CT_degradome.jpg
smo-MIR1113-p5_2ss1AG19AG	GAGTTGAAGTTGAAGAAGG	Sedum_Unigene_BMK.21698	HSP11	3.5	281-299	59590	290	0	0.0812515	.\4_T_Plot\zryD1\Sedum_Unigene_BMK.21698--290--smo-MIR1113-p5_2ss1AG19AG_degradome.jpg
sof-miR159c_1ss1CG	GTTGGATTGAAGGGAGCTCCT	Sedum_Unigene_BMK.2503	-	4	43-63	414.539	54	0	0.0153292	.\4_T_Plot\zryD1\Sedum_Unigene_BMK.2503--54--sof-miR159c_1ss1CG_degradome.jpg
sof-miR159c_1ss1CG	GTTGGATTGAAGGGAGCTCCT	Sedum_Unigene_BMK.59376	-	4	72-92	1554.52	83	0	0.0153292	.\4_T_Plot\zryD1\Sedum_Unigene_BMK.59376--83--sof-miR159c_1ss1CG_degradome.jpg
stu-miR319-3p_R-2_1ss14TA	TTGGACTGAAGGGATCCCT	Sedum_Unigene_BMK.32775	TCP2	2	868-886	725.444	877	0	0.0048433	.\4_T_Plot\zryD1\Sedum_Unigene_BMK.32775--877--stu-miR319-3p_R-2_1ss14TA_degradome.jpg
stu-miR319-3p_R-2_1ss14TA	TTGGACTGAAGGGATCCCT	Sedum_Unigene_BMK.57943	TCP4	1.5	1777-1795	414.539	1786	0	0.00528243	.\4_T_Plot\zryD1\Sedum_Unigene_BMK.57943--1786--stu-miR319-3p_R-2_1ss14TA_degradome.jpg
aau-MIR172-p5_1ss13CT	CTCTCTCTCTCTTTCTCTCTCT	Sedum_Unigene_BMK.47861	SWI3D	4	53-73	207.27	64	1	0.309275	.\4_T_Plot\zryD1\Sedum_Unigene_BMK.47861--64--aau-MIR172-p5_1ss13CT_degradome.jpg
bra-miR158-3p_L-1_1ss3TC	TCCCAAATGTAGACAAAGCA	Sedum_Unigene_BMK.25605	C93B1	4	4-23	207.27	14	1	0.00467277	.\4_T_Plot\zryD1\Sedum_Unigene_BMK.25605--14--bra-miR158-3p_L-1_1ss3TC_degradome.jpg
bra-miR164b-5p_R-1_1ss20CA	TGGAGAAGCAGGGCACGTGA	Sedum_Unigene_BMK.31254	NC100	4	580-599	207.27	590	1	0.0185605	.\4_T_Plot\zryD1\Sedum_Unigene_BMK.31254--590--bra-miR164b-5p_R-1_1ss20CA_degradome.jpg
cme-miR408_L-1R+2	TGCACTGCCTCTTCCCTGGCTG	Sedum_Unigene_BMK.85914	BABL	4	593-615	3005.41	606	1	0.00467277	.\4_T_Plot\zryD1\Sedum_Unigene_BMK.85914--606--cme-miR408_L-1R+2_degradome.jpg
mes-MIR172c-p5_1ss12AG	CAGCATCATCAGGATTCTCAC	Sedum_Unigene_BMK.22776	-	4	367-387	207.27	378	1	0.0590717	.\4_T_Plot\zryD1\Sedum_Unigene_BMK.22776--378--mes-MIR172c-p5_1ss12AG_degradome.jpg
mtr-miR164a	TGGAGAAGCAGGGCACGTGCA	Sedum_Unigene_BMK.31254	NC100	4	579-599	207.27	590	1	0.0139529	.\4_T_Plot\zryD1\Sedum_Unigene_BMK.31254--590--mtr-miR164a_degradome.jpg
mtr-miR164a_R-1_1ss19GT	TGGAGAAGCAGGGCACGTTC	Sedum_Unigene_BMK.31254	NC100	4	580-599	207.27	590	1	0.0185605	.\4_T_Plot\zryD1\Sedum_Unigene_BMK.31254--590--mtr-miR164a_R-1_1ss19GT_degradome.jpg
mtr-miR396b-5p_L-3	CACAGCTTTCTTGAACTG	Sedum_Unigene_BMK.51167	DEGP9	4	476-492	414.539	483	1	0.36214	.\4_T_Plot\zryD1\Sedum_Unigene_BMK.51167--483--mtr-miR396b-5p_L-3_degradome.jpg
mtr-miR408-3p_L-1R-2	TGCACTGCCTCTTCCCTG	Sedum_Unigene_BMK.85914	BABL	2	598-615	3005.41	606	1	0.00733311	.\4_T_Plot\zryD1\Sedum_Unigene_BMK.85914--606--mtr-miR408-3p_L-1R-2_degradome.jpg
mtr-miR408-3p_L-1R-2_1ss19GC	TGCACTGCCTCTTCCCTC	Sedum_Unigene_BMK.85914	BABL	3	598-615	3005.41	606	1	0.0296608	.\4_T_Plot\zryD1\Sedum_Unigene_BMK.85914--606--mtr-miR408-3p_L-1R-2_1ss19GC_degradome.jpg
PC-5p-20273079_1	CAAATCTGAGGTTCTGAA	Sedum_Unigene_BMK.51107	PP270	4	1347-1365	207.27	1355	1	0.212482	.\4_T_Plot\zryD1\Sedum_Unigene_BMK.51107--1355--PC-5p-20273079_1_degradome.jpg
peu-MIR2916-p5_1ss2AT	CTTCCTAGTCTCAACCATA	Sedum_Unigene_BMK.58735	RM19	4	1105-1123	310.904	1114	1	0.0851459	.\4_T_Plot\zryD1\Sedum_Unigene_BMK.58735--1114--peu-MIR2916-p5_1ss2AT_degradome.jpg
ppt-miR414_L-1R-2_1ss19TC	CATCCTCATCATCCTCGC	Sedum_Unigene_BMK.17732	-	4	522-540	103.635	531	1	0.787818	.\4_T_Plot\zryD1\Sedum_Unigene_BMK.17732--531--ppt-miR414_L-1R-2_1ss19TC_degradome.jpg
ptc-MIR171i-p3_1ss21TG	TTTTTCTTCTTCTTCTTGTTG	Sedum_Unigene_BMK.78411	-	4	467-487	207.27	478	1	0.714992	.\4_T_Plot\zryD1\Sedum_Unigene_BMK.78411--478--ptc-MIR171i-p3_1ss21TG_degradome.jpg
smo-miR408	TGCACTGCCTCTTCCCTGGCTG	Sedum_Unigene_BMK.85914	BABL	4	593-615	3005.41	606	1	0.00467277	.\4_T_Plot\zryD1\Sedum_Unigene_BMK.85914--606--smo-miR408_degradome.jpg
stu-MIR8005a-p5	TAGGGTTTAGGGTTTAGG	Sedum_Unigene_BMK.52055	PP310	1	265-282	207.27	273	1	0.0425595	.\4_T_Plot\zryD1\Sedum_Unigene_BMK.52055--273--stu-MIR8005a-p5_degradome.jpg
aau-MIR172-p5_1ss13CT	CTCTCTCTCTCTTTCTCTCTCT	Sedum_Unigene_BMK.21398	NDUB9	2	39-60	207.27	51	2	0.999495	.\4_T_Plot\zryD1\Sedum_Unigene_BMK.21398--51--aau-MIR172-p5_1ss13CT_degradome.jpg
aau-MIR172-p5_1ss13CT	CTCTCTCTCTCTTTCTCTCTCT	Sedum_Unigene_BMK.21052	-	3.5	312-333	725.444	324	2	0.999364	.\4_T_Plot\zryD1\Sedum_Unigene_BMK.21052--324--aau-MIR172-p5_1ss13CT_degradome.jpg
aau-MIR172-p5_1ss13CT	CTCTCTCTCTCTTTCTCTCTCT	Sedum_Unigene_BMK.44635	-	3.5	573-595	8601.69	586	2	0.999364	.\4_T_Plot\zryD1\Sedum_Unigene_BMK.44635--586--aau-MIR172-p5_1ss13CT_degradome.jpg
aau-MIR172-p5_1ss13CT	CTCTCTCTCTCTTTCTCTCTCT	Sedum_Unigene_BMK.52363	ATP5H	2	41-62	207.27	53	2	0.999495	.\4_T_Plot\zryD1\Sedum_Unigene_BMK.52363--53--aau-MIR172-p5_1ss13CT_degradome.jpg
aau-MIR172-p5_1ss13CT	CTCTCTCTCTCTTTCTCTCTCT	Sedum_Unigene_BMK.7152	RC22	3	32-53	207.27	44	2	0.999955	.\4_T_Plot\zryD1\Sedum_Unigene_BMK.7152--44--aau-MIR172-p5_1ss13CT_degradome.jpg
aau-MIR172-p5_1ss13CT	CTCTCTCTCTCTTTCTCTCTCT	Sedum_Unigene_BMK.58524	LIAS	2.5	791-812	207.27	803	2	0.917242	.\4_T_Plot\zryD1\Sedum_Unigene_BMK.58524--803--aau-MIR172-p5_1ss13CT_degradome.jpg
aau-MIR172-p5_1ss13CT	CTCTCTCTCTCTTTCTCTCTCT	Sedum_Unigene_BMK.59546	-	3	2378-2399	310.904	2390	2	0.999955	.\4_T_Plot\zryD1\Sedum_Unigene_BMK.59546--2390--aau-MIR172-p5_1ss13CT_degradome.jpg
aau-MIR172-p5_1ss13CT	CTCTCTCTCTCTTTCTCTCTCT	Sedum_Unigene_BMK.62966	LHP1	1	2-23	310.904	14	2	0.99803	.\4_T_Plot\zryD1\Sedum_Unigene_BMK.62966--14--aau-MIR172-p5_1ss13CT_degradome.jpg
aau-MIR172-p5_1ss13CT	CTCTCTCTCTCTTTCTCTCTCT	Sedum_Unigene_BMK.63049	-	3.5	67-88	310.904	79	2	0.999364	.\4_T_Plot\zryD1\Sedum_Unigene_BMK.63049--79--aau-MIR172-p5_1ss13CT_degradome.jpg
aau-MIR172-p5_1ss13CT	CTCTCTCTCTCTTTCTCTCTCT	Sedum_Unigene_BMK.62837	BRM	4	606-626	207.27	617	2	0.999975	.\4_T_Plot\zryD1\Sedum_Unigene_BMK.62837--617--aau-MIR172-p5_1ss13CT_degradome.jpg
ata-miR319-5p_L-3_1ss10TC	TGCCGACTCATTCATTCA	Sedum_Unigene_BMK.52564	-	4	1960-1978	207.27	1969	2	0.986345	.\4_T_Plot\zryD1\Sedum_Unigene_BMK.52564--1969--ata-miR319-5p_L-3_1ss10TC_degradome.jpg
ata-miR319-5p_L-3_1ss10TC	TGCCGACTCATTCATTCA	Sedum_Unigene_BMK.61249	PHOT2	4	2325-2341	310.904	2333	2	0.986345	.\4_T_Plot\zryD1\Sedum_Unigene_BMK.61249--2333--ata-miR319-5p_L-3_1ss10TC_degradome.jpg
ata-miR396a-5p_L-3	ACAGGCTTTCTTGAACTG	Sedum_Unigene_BMK.55246	BIG1	4	3559-3576	310.904	3567	2	0.999917	.\4_T_Plot\zryD1\Sedum_Unigene_BMK.55246--3567--ata-miR396a-5p_L-3_degradome.jpg
ata-miR396a-5p_L-3	ACAGGCTTTCTTGAACTG	Sedum_Unigene_BMK.62930	-	4	412-430	207.27	420	2	0.999917	.\4_T_Plot\zryD1\Sedum_Unigene_BMK.62930--420--ata-miR396a-5p_L-3_degradome.jpg
bdi-miR529-3p	GCTGTACCCTCTCTCTTCTTC	Sedum_Unigene_BMK.45086	KIC	4	315-335	207.27	326	2	0.488742	.\4_T_Plot\zryD1\Sedum_Unigene_BMK.45086--326--bdi-miR529-3p_degradome.jpg
bdi-MIR7768b-p5_1ss2CA	AAGCGGCGGCGGCGGCGG	Sedum_Unigene_BMK.55905	R27A3	4	51-68	518.174	59	2	1	.\4_T_Plot\zryD1\Sedum_Unigene_BMK.55905--59--bdi-MIR7768b-p5_1ss2CA_degradome.jpg
bol-MIR9410-p5_1ss16TA	TTTCAGACGACTTAAATA	Sedum_Unigene_BMK.59825	DER	4	1581-1597	207.27	1589	2	0.969456	.\4_T_Plot\zryD1\Sedum_Unigene_BMK.59825--1589--bol-MIR9410-p5_1ss16TA_degradome.jpg
bra-MIR172d-p3_1ss14TC	TGGTTTTCTTGTTCTCTCG	Sedum_Unigene_BMK.50967	BEH4	4	1089-1107	207.27	1098	2	0.999523	.\4_T_Plot\zryD1\Sedum_Unigene_BMK.50967--1098--bra-MIR172d-p3_1ss14TC_degradome.jpg
bra-MIR5722-p3_1ss18GT	TGATTGATTGATTGATTT	Sedum_Unigene_BMK.40273	STR1	3	144-162	310.904	153	2	0.999699	.\4_T_Plot\zryD1\Sedum_Unigene_BMK.40273--153--bra-MIR5722-p3_1ss18GT_degradome.jpg
bra-MIR5722-p3_1ss18GT	TGATTGATTGATTGATTT	Sedum_Unigene_BMK.50105	VATE	4	51-68	310.904	59	2	1	.\4_T_Plot\zryD1\Sedum_Unigene_BMK.50105--59--bra-MIR5722-p3_1ss18GT_degradome.jpg
bra-MIR5722-p3_1ss18GT	TGATTGATTGATTGATTT	Sedum_Unigene_BMK.55054	-	1	2705-2722	414.539	2713	2	0.935496	.\4_T_Plot\zryD1\Sedum_Unigene_BMK.55054--2713--bra-MIR5722-p3_1ss18GT_degradome.jpg
bra-MIR5722-p3_1ss18GT	TGATTGATTGATTGATTT	Sedum_Unigene_BMK.57949	BLH1	4	2439-2457	621.809	2448	2	1	.\4_T_Plot\zryD1\Sedum_Unigene_BMK.57949--2448--bra-MIR5722-p3_1ss18GT_degradome.jpg
cca-MIR167-p5_1ss18GT	TGTGTTTGTGTTTGTGTTT	Sedum_Unigene_BMK.47877	Y4139	3.5	2270-2288	207.27	2279	2	0.997832	.\4_T_Plot\zryD1\Sedum_Unigene_BMK.47877--2279--cca-MIR167-p5_1ss18GT_degradome.jpg
cca-MIR167-p5_1ss18GT	TGTGTTTGTGTTTGTGTTT	Sedum_Unigene_BMK.51258	-	4	1015-1033	207.27	1024	2	1	.\4_T_Plot\zryD1\Sedum_Unigene_BMK.51258--1024--cca-MIR167-p5_1ss18GT_degradome.jpg
ccl-miR171_1ss13GA	TGATTGAGCCGCACCAATATC	Sedum_Unigene_BMK.59593	SCL6	2	1050-1070	310.904	1061	2	0.190103	.\4_T_Plot\zryD1\Sedum_Unigene_BMK.59593--1061--ccl-miR171_1ss13GA_degradome.jpg
ccl-MIR171-p3_1ss4GC	TTTCATTGAGCCGCGCCA	Sedum_Unigene_BMK.59409	VP321	3.5	543-561	310.904	551	2	0.535466	.\4_T_Plot\zryD1\Sedum_Unigene_BMK.59409--551--ccl-MIR171-p3_1ss4GC_degradome.jpg
cln-miR166_R-2_1ss17CT	CCGGACCAGGCTTCATTCC	Sedum_Unigene_BMK.62570	ATHB8	0	50-68	518.174	59	2	0.249878	.\4_T_Plot\zryD1\Sedum_Unigene_BMK.62570--59--cln-miR166_R-2_1ss17CT_degradome.jpg
cme-MIR393b-p3_1ss1CA	AATGCCATCTCTTTGGATT	Sedum_Unigene_BMK.38112	NB5R2	4	1133-1151	414.539	1142	2	0.960054	.\4_T_Plot\zryD1\Sedum_Unigene_BMK.38112--1142--cme-MIR393b-p3_1ss1CA_degradome.jpg
cme-miR858_L-1R+1	CTCGTTGTCTGTTCGACCTTG	Sedum_Unigene_BMK.57978	MYBP	3.5	478-497	207.27	488	2	0.368737	.\4_T_Plot\zryD1\Sedum_Unigene_BMK.57978--488--cme-miR858_L-1R+1_degradome.jpg
cme-miR858_L-1R+1_1ss2CT	TTCGTTGTCTGTTCGACCTTG	Sedum_Unigene_BMK.57978	MYBP	2.5	478-497	207.27	488	2	0.318433	.\4_T_Plot\zryD1\Sedum_Unigene_BMK.57978--488--cme-miR858_L-1R+1_1ss2CT_degradome.jpg
cpa-miR167d_R-1	TGAAGCTGCCAGCATGATCTG	Sedum_Unigene_BMK.47519	STR15	4	587-608	207.27	599	2	0.552937	.\4_T_Plot\zryD1\Sedum_Unigene_BMK.47519--599--cpa-miR167d_R-1_degradome.jpg
cpa-MIR393-p3_1ss13GA	ATATATATATATATGTGTGTGTG	Sedum_Unigene_BMK.60298	-	3.5	160-182	207.27	173	2	0.863778	.\4_T_Plot\zryD1\Sedum_Unigene_BMK.60298--173--cpa-MIR393-p3_1ss13GA_degradome.jpg
csi-MIR164-p5_1ss13GT	GTGTGTGTGTGTTTCTGTG	Sedum_Unigene_BMK.21237	SWT15	2	61-78	207.27	69	2	0.957689	.\4_T_Plot\zryD1\Sedum_Unigene_BMK.21237--69--csi-MIR164-p5_1ss13GT_degradome.jpg
csi-MIR164-p5_1ss13GT	GTGTGTGTGTGTTTCTGTG	Sedum_Unigene_BMK.44533	HMA2	3.5	2729-2747	1243.62	2738	2	0.995996	.\4_T_Plot\zryD1\Sedum_Unigene_BMK.44533--2738--csi-MIR164-p5_1ss13GT_degradome.jpg
csi-MIR164-p5_1ss13GT	GTGTGTGTGTGTTTCTGTG	Sedum_Unigene_BMK.44958	-	3.5	19-38	310.904	29	2	0.995996	.\4_T_Plot\zryD1\Sedum_Unigene_BMK.44958--29--csi-MIR164-p5_1ss13GT_degradome.jpg
csi-miR394_L+1	TTTGGCATTCTGTCCACCTCC	Sedum_Unigene_BMK.39348	MD37A	4	1396-1417	932.713	1407	2	0.235361	.\4_T_Plot\zryD1\Sedum_Unigene_BMK.39348--1407--csi-miR394_L+1_degradome.jpg
csi-miR530a_R-2	TGCATTTGCACCTGCACCT	Sedum_Unigene_BMK.40503	-	4	261-279	310.904	270	2	0.96507	.\4_T_Plot\zryD1\Sedum_Unigene_BMK.40503--270--csi-miR530a_R-2_degradome.jpg
csi-miR530a_R-2	TGCATTTGCACCTGCACCT	Sedum_Unigene_BMK.52971	-	4	448-466	414.539	457	2	0.96507	.\4_T_Plot\zryD1\Sedum_Unigene_BMK.52971--457--csi-miR530a_R-2_degradome.jpg
egu-MIR172c-p5_1ss8AT	TGGGAGGTGTTTCTGCTGCT	Sedum_Unigene_BMK.39559	PRH	3.5	1096-1115	207.27	1106	2	0.368737	.\4_T_Plot\zryD1\Sedum_Unigene_BMK.39559--1106--egu-MIR172c-p5_1ss8AT_degradome.jpg
han-miR3630-3p_L-1_1ss2GA	ATGGGAATCTCTCTGATGCTT	Sedum_Unigene_BMK.21215	AAP3	3.5	1135-1155	207.27	1146	2	0.142165	.\4_T_Plot\zryD1\Sedum_Unigene_BMK.21215--1146--han-miR3630-3p_L-1_1ss2GA_degradome.jpg
han-miR3630-3p_L-2R-1_1ss21TA	TGGGAATCTCTCTGATGCA	Sedum_Unigene_BMK.21215	AAP3	4	1136-1154	207.27	1145	2	0.738615	.\4_T_Plot\zryD1\Sedum_Unigene_BMK.21215--1145--han-miR3630-3p_L-2R-1_1ss21TA_degradome.jpg
hbr-MIR6173-p3	GATTAGATACCCCAGTAG	Sedum_Unigene_BMK.57790	ASPG1	4	833-849	621.809	841	2	0.488742	.\4_T_Plot\zryD1\Sedum_Unigene_BMK.57790--841--hbr-MIR6173-p3_degradome.jpg
mes-miR2275_R-1_1ss19CT	TTTGGTTTCCTCCAATATTTT	Sedum_Unigene_BMK.59453	-	4	1088-1107	207.27	1098	2	0.738615	.\4_T_Plot\zryD1\Sedum_Unigene_BMK.59453--1098--mes-miR2275_R-1_1ss19CT_degradome.jpg
mtr-miR156a_1ss14AT	TGACAGAAGAGAGTGAGCACA	Sedum_Unigene_BMK.22553	SP13A	1	870-890	414.539	881	2	0.220563	.\4_T_Plot\zryD1\Sedum_Unigene_BMK.22553--881--mtr-miR156a_1ss14AT_degradome.jpg
mtr-miR156b-5p	TGACAGAAGAGAGTGAGCAC	Sedum_Unigene_BMK.22553	SP13A	1	871-890	414.539	881	2	0.392479	.\4_T_Plot\zryD1\Sedum_Unigene_BMK.22553--881--mtr-miR156b-5p_degradome.jpg
mtr-miR156b-5p_1ss15GA	TGACAGAAGAGAGTAAGCAC	Sedum_Unigene_BMK.22553	SP13A	2	871-890	414.539	881	2	0.344067	.\4_T_Plot\zryD1\Sedum_Unigene_BMK.22553--881--mtr-miR156b-5p_1ss15GA_degradome.jpg
mtr-miR156b-5p_1ss20CT	TGACAGAAGAGAGTGAGCAT	Sedum_Unigene_BMK.22553	SP13A	1.5	871-890	414.539	881	2	0.368737	.\4_T_Plot\zryD1\Sedum_Unigene_BMK.22553--881--mtr-miR156b-5p_1ss20CT_degradome.jpg
mtr-miR156b-5p_R+1_1ss14TG	TGACAGAAGAGAGGGAGCACA	Sedum_Unigene_BMK.22553	SP13A	0.5	870-890	414.539	881	2	0.235361	.\4_T_Plot\zryD1\Sedum_Unigene_BMK.22553--881--mtr-miR156b-5p_R+1_1ss14TG_degradome.jpg
mtr-miR159a_R-1_1ss2TG	TGTGGATTGAAGGGAGCTCT	Sedum_Unigene_BMK.50476	-	2	214-233	207.27	224	2	0.190103	.\4_T_Plot\zryD1\Sedum_Unigene_BMK.50476--224--mtr-miR159a_R-1_1ss2TG_degradome.jpg
mtr-miR164a_R-1_1ss19GT	TGGAGAAGCAGGGCACGTTC	Sedum_Unigene_BMK.21901	-	3.5	486-504	414.539	495	2	0.142165	.\4_T_Plot\zryD1\Sedum_Unigene_BMK.21901--495--mtr-miR164a_R-1_1ss19GT_degradome.jpg
mtr-miR166a	TCGGACCAGGCTTCATTCCCC	Sedum_Unigene_BMK.62570	ATHB8	2.5	48-68	518.174	59	2	0.174429	.\4_T_Plot\zryD1\Sedum_Unigene_BMK.62570--59--mtr-miR166a_degradome.jpg
mtr-miR166a_R-2_1ss1TC	CCGGACCAGGCTTCATTCC	Sedum_Unigene_BMK.62570	ATHB8	0	50-68	518.174	59	2	0.249878	.\4_T_Plot\zryD1\Sedum_Unigene_BMK.62570--59--mtr-miR166a_R-2_1ss1TC_degradome.jpg
mtr-miR166c_2ss20TC21CA	TCGGACCAGGCTTCATTCCCA	Sedum_Unigene_BMK.62570	ATHB8	2.5	48-68	518.174	59	2	0.174429	.\4_T_Plot\zryD1\Sedum_Unigene_BMK.62570--59--mtr-miR166c_2ss20TC21CA_degradome.jpg
mtr-miR168b	TCGCTTGGTGCAGGTCGGGAA	Sedum_Unigene_BMK.58901	AGO1B	3	305-325	1658.16	316	2	0.158452	.\4_T_Plot\zryD1\Sedum_Unigene_BMK.58901--316--mtr-miR168b_degradome.jpg
mtr-miR168b	TCGCTTGGTGCAGGTCGGGAA	Sedum_Unigene_BMK.66146	-	0	161-181	207.27	172	2	0.249878	.\4_T_Plot\zryD1\Sedum_Unigene_BMK.66146--172--mtr-miR168b_degradome.jpg
mtr-miR171c_2ss12TC21TC	TGATTGAGCCGCGCCAATATC	Sedum_Unigene_BMK.59593	SCL6	0	1050-1070	310.904	1061	2	0.249878	.\4_T_Plot\zryD1\Sedum_Unigene_BMK.59593--1061--mtr-miR171c_2ss12TC21TC_degradome.jpg
mtr-miR171d_2ss12TC13GA	TGATTGAGCCGCACCAATATC	Sedum_Unigene_BMK.59593	SCL6	2	1050-1070	310.904	1061	2	0.190103	.\4_T_Plot\zryD1\Sedum_Unigene_BMK.59593--1061--mtr-miR171d_2ss12TC13GA_degradome.jpg
mtr-miR172a	AGAATCCTGATGATGCTGCAG	Sedum_Unigene_BMK.48878	-	3	576-595	310.904	586	2	0.158452	.\4_T_Plot\zryD1\Sedum_Unigene_BMK.48878--586--mtr-miR172a_degradome.jpg
mtr-miR172a_R-1	AGAATCCTGATGATGCTGCA	Sedum_Unigene_BMK.48878	-	4	576-595	310.904	586	2	0.771435	.\4_T_Plot\zryD1\Sedum_Unigene_BMK.48878--586--mtr-miR172a_R-1_degradome.jpg
mtr-miR172a_R-1	AGAATCCTGATGATGCTGCA	Sedum_Unigene_BMK.86107	COMT1	4	418-437	621.809	428	2	0.771435	.\4_T_Plot\zryD1\Sedum_Unigene_BMK.86107--428--mtr-miR172a_R-1_degradome.jpg
mtr-miR172a_R-2	AGAATCCTGATGATGCTGC	Sedum_Unigene_BMK.48878	-	3	577-595	310.904	586	2	0.498448	.\4_T_Plot\zryD1\Sedum_Unigene_BMK.48878--586--mtr-miR172a_R-2_degradome.jpg
mtr-miR172a_R-2	AGAATCCTGATGATGCTGC	Sedum_Unigene_BMK.56278	HSFA2	4	876-894	310.904	885	2	0.976645	.\4_T_Plot\zryD1\Sedum_Unigene_BMK.56278--885--mtr-miR172a_R-2_degradome.jpg
mtr-miR172a_R-2	AGAATCCTGATGATGCTGC	Sedum_Unigene_BMK.86107	COMT1	4	419-437	621.809	428	2	0.976645	.\4_T_Plot\zryD1\Sedum_Unigene_BMK.86107--428--mtr-miR172a_R-2_degradome.jpg
mtr-miR172d-5p_L-3_2ss5GC7GT	GCATCATCATCAAGATTCACA	Sedum_Unigene_BMK.17485	PMTC	3	13-33	310.904	24	2	0.644799	.\4_T_Plot\zryD1\Sedum_Unigene_BMK.17485--24--mtr-miR172d-5p_L-3_2ss5GC7GT_degradome.jpg
mtr-miR172d-5p_L-3_2ss5GC7GT	GCATCATCATCAAGATTCACA	Sedum_Unigene_BMK.50884	-	3	356-376	621.809	367	2	0.644799	.\4_T_Plot\zryD1\Sedum_Unigene_BMK.50884--367--mtr-miR172d-5p_L-3_2ss5GC7GT_degradome.jpg
mtr-miR172d-5p_L-3_2ss5GC7GT	GCATCATCATCAAGATTCACA	Sedum_Unigene_BMK.51653	RPB2	4	2644-2664	207.27	2655	2	0.993019	.\4_T_Plot\zryD1\Sedum_Unigene_BMK.51653--2655--mtr-miR172d-5p_L-3_2ss5GC7GT_degradome.jpg
mtr-MIR2609a-p5_1ss17AT	TTGGATGATGATCAGATG	Sedum_Unigene_BMK.59655	PDI	3.5	1057-1074	207.27	1065	2	0.989951	.\4_T_Plot\zryD1\Sedum_Unigene_BMK.59655--1065--mtr-MIR2609a-p5_1ss17AT_degradome.jpg
mtr-MIR2609a-p5_1ss17AT	TTGGATGATGATCAGATG	Sedum_Unigene_BMK.83779	GPAT2	4	1452-1470	207.27	1461	2	0.999998	.\4_T_Plot\zryD1\Sedum_Unigene_BMK.83779--1461--mtr-MIR2609a-p5_1ss17AT_degradome.jpg
mtr-MIR2662-p3_1ss8CA	TAAAAAGAAAAGAAGAAAC	Sedum_Unigene_BMK.59941	RBM25	3.5	2490-2508	286.517	2499	2	0.999999	.\4_T_Plot\zryD1\Sedum_Unigene_BMK.59941--2499--mtr-MIR2662-p3_1ss8CA_degradome.jpg
mtr-MIR2662-p3_1ss8CA	TAAAAAGAAAAGAAGAAAC	Sedum_Unigene_BMK.83561	-	3.5	350-368	621.809	359	2	0.999999	.\4_T_Plot\zryD1\Sedum_Unigene_BMK.83561--359--mtr-MIR2662-p3_1ss8CA_degradome.jpg
mtr-miR395a_1ss1AC	CTGAAGTGTTTGGGGGAACTC	Sedum_Unigene_BMK.59583	SUT21	3	198-218	310.904	209	2	0.158452	.\4_T_Plot\zryD1\Sedum_Unigene_BMK.59583--209--mtr-miR395a_1ss1AC_degradome.jpg
mtr-miR395a_L-1_1ss21CG	TGAAGTGTTTGGGGGAACTG	Sedum_Unigene_BMK.61906	APS1	4	377-396	310.904	387	2	0.701081	.\4_T_Plot\zryD1\Sedum_Unigene_BMK.61906--387--mtr-miR395a_L-1_1ss21CG_degradome.jpg
mtr-miR396a-5p_1ss18AG	TTCCACAGCTTTCTTGAGCTT	Sedum_Unigene_BMK.21522	ROC3	3.5	575-594	1036.35	585	2	0.535466	.\4_T_Plot\zryD1\Sedum_Unigene_BMK.21522--585--mtr-miR396a-5p_1ss18AG_degradome.jpg
mtr-miR396a-5p_1ss18AG	TTCCACAGCTTTCTTGAGCTT	Sedum_Unigene_BMK.60572	-	4	497-517	207.27	508	2	0.921867	.\4_T_Plot\zryD1\Sedum_Unigene_BMK.60572--508--mtr-miR396a-5p_1ss18AG_degradome.jpg
mtr-miR396a-5p_1ss21TG	TTCCACAGCTTTCTTGAACTG	Sedum_Unigene_BMK.38439	-	4	183-202	414.539	193	2	0.825231	.\4_T_Plot\zryD1\Sedum_Unigene_BMK.38439--193--mtr-miR396a-5p_1ss21TG_degradome.jpg
mtr-miR396a-5p_1ss21TG	TTCCACAGCTTTCTTGAACTG	Sedum_Unigene_BMK.51907	-	3	209-229	829.078	220	2	0.644799	.\4_T_Plot\zryD1\Sedum_Unigene_BMK.51907--220--mtr-miR396a-5p_1ss21TG_degradome.jpg
mtr-miR396a-5p_1ss21TG	TTCCACAGCTTTCTTGAACTG	Sedum_Unigene_BMK.60572	-	3.5	497-517	207.27	508	2	0.784208	.\4_T_Plot\zryD1\Sedum_Unigene_BMK.60572--508--mtr-miR396a-5p_1ss21TG_degradome.jpg
mtr-miR396a-5p_1ss21TG	TTCCACAGCTTTCTTGAACTG	Sedum_Unigene_BMK.83464	GAUT9	3.5	788-807	414.539	798	2	0.784208	.\4_T_Plot\zryD1\Sedum_Unigene_BMK.83464--798--mtr-miR396a-5p_1ss21TG_degradome.jpg
mtr-miR396b-3p	GTTCAATAAAGCTGTGGGAAG	Sedum_Unigene_BMK.51907	-	4	82-102	207.27	93	2	0.488742	.\4_T_Plot\zryD1\Sedum_Unigene_BMK.51907--93--mtr-miR396b-3p_degradome.jpg
mtr-miR396b-5p	TTCCACAGCTTTCTTGAACTG	Sedum_Unigene_BMK.38439	-	4	183-202	414.539	193	2	0.825231	.\4_T_Plot\zryD1\Sedum_Unigene_BMK.38439--193--mtr-miR396b-5p_degradome.jpg
mtr-miR396b-5p	TTCCACAGCTTTCTTGAACTG	Sedum_Unigene_BMK.51907	-	3	209-229	829.078	220	2	0.644799	.\4_T_Plot\zryD1\Sedum_Unigene_BMK.51907--220--mtr-miR396b-5p_degradome.jpg
mtr-miR396b-5p	TTCCACAGCTTTCTTGAACTG	Sedum_Unigene_BMK.60572	-	3.5	497-517	207.27	508	2	0.784208	.\4_T_Plot\zryD1\Sedum_Unigene_BMK.60572--508--mtr-miR396b-5p_degradome.jpg
mtr-miR396b-5p	TTCCACAGCTTTCTTGAACTG	Sedum_Unigene_BMK.83464	GAUT9	3.5	788-807	414.539	798	2	0.784208	.\4_T_Plot\zryD1\Sedum_Unigene_BMK.83464--798--mtr-miR396b-5p_degradome.jpg
mtr-miR396b-5p_L-3	CACAGCTTTCTTGAACTG	Sedum_Unigene_BMK.21301	C71DA	4	1157-1174	414.539	1165	2	0.999997	.\4_T_Plot\zryD1\Sedum_Unigene_BMK.21301--1165--mtr-miR396b-5p_L-3_degradome.jpg
mtr-miR396b-5p_L-3	CACAGCTTTCTTGAACTG	Sedum_Unigene_BMK.21250	PER42	4	379-397	932.713	388	2	0.999997	.\4_T_Plot\zryD1\Sedum_Unigene_BMK.21250--388--mtr-miR396b-5p_L-3_degradome.jpg
mtr-miR396b-5p_L-3	CACAGCTTTCTTGAACTG	Sedum_Unigene_BMK.47067	ATAD3	4	1598-1615	310.904	1606	2	0.999997	.\4_T_Plot\zryD1\Sedum_Unigene_BMK.47067--1606--mtr-miR396b-5p_L-3_degradome.jpg
mtr-miR396b-5p_L-3	CACAGCTTTCTTGAACTG	Sedum_Unigene_BMK.47339	HSP7M	4	669-685	207.27	676	2	0.999997	.\4_T_Plot\zryD1\Sedum_Unigene_BMK.47339--676--mtr-miR396b-5p_L-3_degradome.jpg
mtr-miR396b-5p_L-3	CACAGCTTTCTTGAACTG	Sedum_Unigene_BMK.50809	KCR1	4	564-581	207.27	572	2	0.999997	.\4_T_Plot\zryD1\Sedum_Unigene_BMK.50809--572--mtr-miR396b-5p_L-3_degradome.jpg
mtr-miR396b-5p_L-3	CACAGCTTTCTTGAACTG	Sedum_Unigene_BMK.55246	BIG1	4	3559-3575	310.904	3567	2	0.999997	.\4_T_Plot\zryD1\Sedum_Unigene_BMK.55246--3567--mtr-miR396b-5p_L-3_degradome.jpg
mtr-miR396b-5p_L-3	CACAGCTTTCTTGAACTG	Sedum_Unigene_BMK.63049	-	3.5	153-170	207.27	161	2	0.841203	.\4_T_Plot\zryD1\Sedum_Unigene_BMK.63049--161--mtr-miR396b-5p_L-3_degradome.jpg
mtr-miR396b-5p_L-3	CACAGCTTTCTTGAACTG	Sedum_Unigene_BMK.61330	VATB1	4	1745-1762	310.904	1753	2	0.999997	.\4_T_Plot\zryD1\Sedum_Unigene_BMK.61330--1753--mtr-miR396b-5p_L-3_degradome.jpg
mtr-miR396b-5p_R-1_1ss9CT	TTCCACAGTTTTCTTGAACT	Sedum_Unigene_BMK.21081	ANR28	4	1455-1474	310.904	1465	2	0.993895	.\4_T_Plot\zryD1\Sedum_Unigene_BMK.21081--1465--mtr-miR396b-5p_R-1_1ss9CT_degradome.jpg
mtr-miR396b-5p_R-1_1ss9CT	TTCCACAGTTTTCTTGAACT	Sedum_Unigene_BMK.21192	-	4	490-508	207.27	500	2	0.993895	.\4_T_Plot\zryD1\Sedum_Unigene_BMK.21192--500--mtr-miR396b-5p_R-1_1ss9CT_degradome.jpg
mtr-miR396b-5p_R-1_1ss9CT	TTCCACAGTTTTCTTGAACT	Sedum_Unigene_BMK.51907	-	4	210-229	829.078	220	2	0.993895	.\4_T_Plot\zryD1\Sedum_Unigene_BMK.51907--220--mtr-miR396b-5p_R-1_1ss9CT_degradome.jpg
mtr-miR396b-5p_R-1_1ss9CT	TTCCACAGTTTTCTTGAACT	Sedum_Unigene_BMK.50076	TBB1	4	1488-1507	621.809	1498	2	0.993895	.\4_T_Plot\zryD1\Sedum_Unigene_BMK.50076--1498--mtr-miR396b-5p_R-1_1ss9CT_degradome.jpg
mtr-miR396b-5p_R-1_1ss9CT	TTCCACAGTTTTCTTGAACT	Sedum_Unigene_BMK.62951	NDUS4	3.5	237-255	310.904	247	2	0.841203	.\4_T_Plot\zryD1\Sedum_Unigene_BMK.62951--247--mtr-miR396b-5p_R-1_1ss9CT_degradome.jpg
mtr-miR396b-5p_R-1_1ss9CT	TTCCACAGTTTTCTTGAACT	Sedum_Unigene_BMK.61103	-	3.5	622-640	310.904	632	2	0.841203	.\4_T_Plot\zryD1\Sedum_Unigene_BMK.61103--632--mtr-miR396b-5p_R-1_1ss9CT_degradome.jpg
mtr-miR396b-5p_R-1_1ss9CT	TTCCACAGTTTTCTTGAACT	Sedum_Unigene_BMK.60572	-	4	498-517	207.27	508	2	0.993895	.\4_T_Plot\zryD1\Sedum_Unigene_BMK.60572--508--mtr-miR396b-5p_R-1_1ss9CT_degradome.jpg
mtr-miR399c	TGCCAAAGGAGATTTGCCCTG	Sedum_Unigene_BMK.46167	UBC24	1.5	667-687	1036.35	678	2	0.205479	.\4_T_Plot\zryD1\Sedum_Unigene_BMK.46167--678--mtr-miR399c_degradome.jpg
mtr-miR399c_1ss13TG	TGCCAAAGGAGAGTTGCCCTG	Sedum_Unigene_BMK.46167	UBC24	3.5	667-687	1036.35	678	2	0.142165	.\4_T_Plot\zryD1\Sedum_Unigene_BMK.46167--678--mtr-miR399c_1ss13TG_degradome.jpg
mtr-miR408-3p_L-1R-2	TGCACTGCCTCTTCCCTG	Sedum_Unigene_BMK.49832	BABL	3	59-76	725.444	67	2	0.748446	.\4_T_Plot\zryD1\Sedum_Unigene_BMK.49832--67--mtr-miR408-3p_L-1R-2_degradome.jpg
mtr-miR408-3p_L-1R-2	TGCACTGCCTCTTCCCTG	Sedum_Unigene_BMK.49736	THOC4	4	676-693	932.713	684	2	0.995918	.\4_T_Plot\zryD1\Sedum_Unigene_BMK.49736--684--mtr-miR408-3p_L-1R-2_degradome.jpg
mtr-miR408-3p_L-1R-2	TGCACTGCCTCTTCCCTG	Sedum_Unigene_BMK.57672	WTR11	3	272-289	414.539	280	2	0.748446	.\4_T_Plot\zryD1\Sedum_Unigene_BMK.57672--280--mtr-miR408-3p_L-1R-2_degradome.jpg
mtr-miR408-3p_L-1R-2	TGCACTGCCTCTTCCCTG	Sedum_Unigene_BMK.62523	DHX57	4	3057-3075	207.27	3065	2	0.995918	.\4_T_Plot\zryD1\Sedum_Unigene_BMK.62523--3065--mtr-miR408-3p_L-1R-2_degradome.jpg
mtr-miR408-3p_L-1R-2	TGCACTGCCTCTTCCCTG	Sedum_Unigene_BMK.63049	-	4	307-323	829.078	315	2	0.995918	.\4_T_Plot\zryD1\Sedum_Unigene_BMK.63049--315--mtr-miR408-3p_L-1R-2_degradome.jpg
mtr-miR408-3p_L-1R-2_1ss19GC	TGCACTGCCTCTTCCCTC	Sedum_Unigene_BMK.49832	BABL	2	59-76	725.444	67	2	0.344067	.\4_T_Plot\zryD1\Sedum_Unigene_BMK.49832--67--mtr-miR408-3p_L-1R-2_1ss19GC_degradome.jpg
mtr-miR408-3p_L-1R-2_1ss19GC	TGCACTGCCTCTTCCCTC	Sedum_Unigene_BMK.50417	EF109	4	759-776	310.904	767	2	0.99087	.\4_T_Plot\zryD1\Sedum_Unigene_BMK.50417--767--mtr-miR408-3p_L-1R-2_1ss19GC_degradome.jpg
mtr-miR408-3p_L-1R-2_1ss19GC	TGCACTGCCTCTTCCCTC	Sedum_Unigene_BMK.57672	WTR11	2	272-289	414.539	280	2	0.344067	.\4_T_Plot\zryD1\Sedum_Unigene_BMK.57672--280--mtr-miR408-3p_L-1R-2_1ss19GC_degradome.jpg
mtr-MIR5205b-p5_1ss18TA	GGGACGGAGGGAGTACTAC	Sedum_Unigene_BMK.57146	-	4	224-241	207.27	232	2	0.979577	.\4_T_Plot\zryD1\Sedum_Unigene_BMK.57146--232--mtr-MIR5205b-p5_1ss18TA_degradome.jpg
nta-MIR167a-p3_1ss17TA	AGAAAAGAAAAGAAAGAC	Sedum_Unigene_BMK.50774	YTHD2	3	1657-1674	310.904	1665	2	0.999821	.\4_T_Plot\zryD1\Sedum_Unigene_BMK.50774--1665--nta-MIR167a-p3_1ss17TA_degradome.jpg
nta-miR482a_1ss8TG	TTTCCAAGTCCACCCATTCCTA	Sedum_Unigene_BMK.62683	R13L3	1.5	710-731	207.27	722	2	0.205479	.\4_T_Plot\zryD1\Sedum_Unigene_BMK.62683--722--nta-miR482a_1ss8TG_degradome.jpg
PC-3p-1662_4367	CTGCAGAAGCCATCGAAATCGC	Sedum_Unigene_BMK.83121	-	4	247-267	310.904	259	2	0.331372	.\4_T_Plot\zryD1\Sedum_Unigene_BMK.83121--259--PC-3p-1662_4367_degradome.jpg
PC-3p-3238323_4	TCGGACCAGGTTTCATTCCTG	Sedum_Unigene_BMK.62570	ATHB8	2.5	48-68	518.174	59	2	0.318433	.\4_T_Plot\zryD1\Sedum_Unigene_BMK.62570--59--PC-3p-3238323_4_degradome.jpg
PC-3p-343059_26	TCCACTACTTTTTCCCGCATC	Sedum_Unigene_BMK.51337	CLC1	3	2125-2145	207.27	2136	2	0.158452	.\4_T_Plot\zryD1\Sedum_Unigene_BMK.51337--2136--PC-3p-343059_26_degradome.jpg
PC-3p-3461203_2	TATGTAGTTTTGGGTGAC	Sedum_Unigene_BMK.46596	SUBL	3.5	1899-1916	207.27	1907	2	0.970604	.\4_T_Plot\zryD1\Sedum_Unigene_BMK.46596--1907--PC-3p-3461203_2_degradome.jpg
PC-5p-126214_87	ATTTCCTTCATTAAACTTTCC	Sedum_Unigene_BMK.52369	-	4	276-296	310.904	287	2	0.954318	.\4_T_Plot\zryD1\Sedum_Unigene_BMK.52369--287--PC-5p-126214_87_degradome.jpg
PC-5p-20273079_1	CAAATCTGAGGTTCTGAA	Sedum_Unigene_BMK.49984	SPE2	2	162-179	207.27	170	2	0.344067	.\4_T_Plot\zryD1\Sedum_Unigene_BMK.49984--170--PC-5p-20273079_1_degradome.jpg
PC-5p-3760_2402	TTTTCTTGACCTTGTAAGACC	Sedum_Unigene_BMK.50544	ARFD	1	1576-1596	725.444	1587	2	0.220563	.\4_T_Plot\zryD1\Sedum_Unigene_BMK.50544--1587--PC-5p-3760_2402_degradome.jpg
PC-5p-3760_2402	TTTTCTTGACCTTGTAAGACC	Sedum_Unigene_BMK.58380	ARFC	0	1752-1772	414.539	1763	2	0.249878	.\4_T_Plot\zryD1\Sedum_Unigene_BMK.58380--1763--PC-5p-3760_2402_degradome.jpg
peu-MIR2916-p3_1ss13CT	CGGATGTTGCTTTTAGGA	Sedum_Unigene_BMK.39365	CATA2	4	618-635	4145.39	626	2	0.998404	.\4_T_Plot\zryD1\Sedum_Unigene_BMK.39365--626--peu-MIR2916-p3_1ss13CT_degradome.jpg
peu-MIR2916-p3_1ss13CT	CGGATGTTGCTTTTAGGA	Sedum_Unigene_BMK.51406	-	4	1252-1270	310.904	1261	2	0.998404	.\4_T_Plot\zryD1\Sedum_Unigene_BMK.51406--1261--peu-MIR2916-p3_1ss13CT_degradome.jpg
peu-MIR2916-p3_1ss13CT	CGGATGTTGCTTTTAGGA	Sedum_Unigene_BMK.54507	PP186	4	1043-1059	207.27	1050	2	0.998404	.\4_T_Plot\zryD1\Sedum_Unigene_BMK.54507--1050--peu-MIR2916-p3_1ss13CT_degradome.jpg
peu-MIR2916-p5_1ss1GT	TTCTCAACCATAAACGATG	Sedum_Unigene_BMK.40536	PHB1	4	727-745	207.27	736	2	0.954318	.\4_T_Plot\zryD1\Sedum_Unigene_BMK.40536--736--peu-MIR2916-p5_1ss1GT_degradome.jpg
peu-MIR2916-p5_1ss2AT	CTTCCTAGTCTCAACCATA	Sedum_Unigene_BMK.20994	ARF	3.5	232-250	621.809	241	2	0.535466	.\4_T_Plot\zryD1\Sedum_Unigene_BMK.20994--241--peu-MIR2916-p5_1ss2AT_degradome.jpg
peu-MIR2916-p5_1ss2AT	CTTCCTAGTCTCAACCATA	Sedum_Unigene_BMK.50344	ANAG	4	625-642	207.27	633	2	0.921867	.\4_T_Plot\zryD1\Sedum_Unigene_BMK.50344--633--peu-MIR2916-p5_1ss2AT_degradome.jpg
ppt-miR414_L-1R-2_1ss19TC	CATCCTCATCATCCTCGC	Sedum_Unigene_BMK.21547	-	3	390-407	207.27	398	2	0.999999	.\4_T_Plot\zryD1\Sedum_Unigene_BMK.21547--398--ppt-miR414_L-1R-2_1ss19TC_degradome.jpg
ppt-miR414_L-1R-2_1ss19TC	CATCCTCATCATCCTCGC	Sedum_Unigene_BMK.35296	LSF2	4	355-372	829.078	363	2	1	.\4_T_Plot\zryD1\Sedum_Unigene_BMK.35296--363--ppt-miR414_L-1R-2_1ss19TC_degradome.jpg
ppt-miR414_L-1R-2_1ss19TC	CATCCTCATCATCCTCGC	Sedum_Unigene_BMK.40281	CX5B1	4	534-551	207.27	542	2	1	.\4_T_Plot\zryD1\Sedum_Unigene_BMK.40281--542--ppt-miR414_L-1R-2_1ss19TC_degradome.jpg
ppt-miR414_L-1R-2_1ss19TC	CATCCTCATCATCCTCGC	Sedum_Unigene_BMK.49803	UEV1D	3	287-305	207.27	296	2	0.999999	.\4_T_Plot\zryD1\Sedum_Unigene_BMK.49803--296--ppt-miR414_L-1R-2_1ss19TC_degradome.jpg
ppt-miR414_L-1R-2_1ss19TC	CATCCTCATCATCCTCGC	Sedum_Unigene_BMK.45712	-	4	1046-1062	310.904	1054	2	1	.\4_T_Plot\zryD1\Sedum_Unigene_BMK.45712--1054--ppt-miR414_L-1R-2_1ss19TC_degradome.jpg
ppt-miR414_L-1R-2_1ss19TC	CATCCTCATCATCCTCGC	Sedum_Unigene_BMK.52252	-	4	986-1003	310.904	994	2	1	.\4_T_Plot\zryD1\Sedum_Unigene_BMK.52252--994--ppt-miR414_L-1R-2_1ss19TC_degradome.jpg
ppt-miR414_L-1R-2_1ss19TC	CATCCTCATCATCCTCGC	Sedum_Unigene_BMK.53086	CIP8	4	586-603	207.27	594	2	1	.\4_T_Plot\zryD1\Sedum_Unigene_BMK.53086--594--ppt-miR414_L-1R-2_1ss19TC_degradome.jpg
ppt-miR414_L-1R-2_1ss19TC	CATCCTCATCATCCTCGC	Sedum_Unigene_BMK.52528	MRM1	4	444-461	207.27	452	2	1	.\4_T_Plot\zryD1\Sedum_Unigene_BMK.52528--452--ppt-miR414_L-1R-2_1ss19TC_degradome.jpg
ppt-miR414_L-1R-2_1ss19TC	CATCCTCATCATCCTCGC	Sedum_Unigene_BMK.56455	HSP7P	3.5	2111-2128	207.27	2119	2	1	.\4_T_Plot\zryD1\Sedum_Unigene_BMK.56455--2119--ppt-miR414_L-1R-2_1ss19TC_degradome.jpg
ppt-miR414_L-1R-2_1ss19TC	CATCCTCATCATCCTCGC	Sedum_Unigene_BMK.59408	MPP10	3.5	875-892	207.27	883	2	1	.\4_T_Plot\zryD1\Sedum_Unigene_BMK.59408--883--ppt-miR414_L-1R-2_1ss19TC_degradome.jpg
ppt-miR414_L-1R-2_1ss19TC	CATCCTCATCATCCTCGC	Sedum_Unigene_BMK.62895	-	3	252-269	2487.24	260	2	0.999999	.\4_T_Plot\zryD1\Sedum_Unigene_BMK.62895--260--ppt-miR414_L-1R-2_1ss19TC_degradome.jpg
ppt-miR414_L-1R-2_1ss19TC	CATCCTCATCATCCTCGC	Sedum_Unigene_BMK.62738	CWC22	3.5	1594-1611	310.904	1602	2	1	.\4_T_Plot\zryD1\Sedum_Unigene_BMK.62738--1602--ppt-miR414_L-1R-2_1ss19TC_degradome.jpg
ppt-miR414_L-1R-2_1ss19TC	CATCCTCATCATCCTCGC	Sedum_Unigene_BMK.60411	RCC2	3.5	1726-1743	207.27	1734	2	1	.\4_T_Plot\zryD1\Sedum_Unigene_BMK.60411--1734--ppt-miR414_L-1R-2_1ss19TC_degradome.jpg
ppt-miR414_L-1R-2_1ss19TC	CATCCTCATCATCCTCGC	Sedum_Unigene_BMK.63566	PP337	4	615-633	207.27	623	2	1	.\4_T_Plot\zryD1\Sedum_Unigene_BMK.63566--623--ppt-miR414_L-1R-2_1ss19TC_degradome.jpg
ppt-miR414_L-1R-2_1ss19TC	CATCCTCATCATCCTCGC	Sedum_Unigene_BMK.82824	ISY1	2.5	669-686	207.27	677	2	0.995332	.\4_T_Plot\zryD1\Sedum_Unigene_BMK.82824--677--ppt-miR414_L-1R-2_1ss19TC_degradome.jpg
ppt-MIR538c-p5_1ss9GA	TATGTCTGAACCTTCTCC	Sedum_Unigene_BMK.57673	PMEU1	4	1125-1142	310.904	1133	2	0.982142	.\4_T_Plot\zryD1\Sedum_Unigene_BMK.57673--1133--ppt-MIR538c-p5_1ss9GA_degradome.jpg
ptc-miR156a_R+1_1ss15GA	TGACAGAAGAGAGTAAGCACT	Sedum_Unigene_BMK.22553	SP13A	3	870-890	414.539	881	2	0.404013	.\4_T_Plot\zryD1\Sedum_Unigene_BMK.22553--881--ptc-miR156a_R+1_1ss15GA_degradome.jpg
ptc-MIR171i-p3_1ss21TG	TTTTTCTTCTTCTTCTTGTTG	Sedum_Unigene_BMK.21183	-	3.5	653-673	207.27	664	2	1	.\4_T_Plot\zryD1\Sedum_Unigene_BMK.21183--664--ptc-MIR171i-p3_1ss21TG_degradome.jpg
ptc-MIR171i-p3_1ss21TG	TTTTTCTTCTTCTTCTTGTTG	Sedum_Unigene_BMK.31910	-	3.5	665-684	207.27	675	2	1	.\4_T_Plot\zryD1\Sedum_Unigene_BMK.31910--675--ptc-MIR171i-p3_1ss21TG_degradome.jpg
ptc-MIR171i-p3_1ss21TG	TTTTTCTTCTTCTTCTTGTTG	Sedum_Unigene_BMK.37688	-	3	1815-1835	207.27	1826	2	1	.\4_T_Plot\zryD1\Sedum_Unigene_BMK.37688--1826--ptc-MIR171i-p3_1ss21TG_degradome.jpg
ptc-MIR171i-p3_1ss21TG	TTTTTCTTCTTCTTCTTGTTG	Sedum_Unigene_BMK.36922	-	3.5	268-287	207.27	278	2	1	.\4_T_Plot\zryD1\Sedum_Unigene_BMK.36922--278--ptc-MIR171i-p3_1ss21TG_degradome.jpg
ptc-MIR171i-p3_1ss21TG	TTTTTCTTCTTCTTCTTGTTG	Sedum_Unigene_BMK.40231	FKB53	2.5	1145-1165	207.27	1156	2	0.999985	.\4_T_Plot\zryD1\Sedum_Unigene_BMK.40231--1156--ptc-MIR171i-p3_1ss21TG_degradome.jpg
ptc-MIR171i-p3_1ss21TG	TTTTTCTTCTTCTTCTTGTTG	Sedum_Unigene_BMK.46180	-	2	556-576	414.539	567	2	0.999732	.\4_T_Plot\zryD1\Sedum_Unigene_BMK.46180--567--ptc-MIR171i-p3_1ss21TG_degradome.jpg
ptc-MIR171i-p3_1ss21TG	TTTTTCTTCTTCTTCTTGTTG	Sedum_Unigene_BMK.48995	-	2.5	6-26	414.539	17	2	0.999985	.\4_T_Plot\zryD1\Sedum_Unigene_BMK.48995--17--ptc-MIR171i-p3_1ss21TG_degradome.jpg
ptc-MIR171i-p3_1ss21TG	TTTTTCTTCTTCTTCTTGTTG	Sedum_Unigene_BMK.48857	-	4	128-149	310.904	139	2	1	.\4_T_Plot\zryD1\Sedum_Unigene_BMK.48857--139--ptc-MIR171i-p3_1ss21TG_degradome.jpg
ptc-MIR171i-p3_1ss21TG	TTTTTCTTCTTCTTCTTGTTG	Sedum_Unigene_BMK.54440	-	3	673-693	310.904	684	2	1	.\4_T_Plot\zryD1\Sedum_Unigene_BMK.54440--684--ptc-MIR171i-p3_1ss21TG_degradome.jpg
ptc-MIR171i-p3_1ss21TG	TTTTTCTTCTTCTTCTTGTTG	Sedum_Unigene_BMK.51720	BPM1	3	1712-1732	414.539	1723	2	1	.\4_T_Plot\zryD1\Sedum_Unigene_BMK.51720--1723--ptc-MIR171i-p3_1ss21TG_degradome.jpg
ptc-MIR171i-p3_1ss21TG	TTTTTCTTCTTCTTCTTGTTG	Sedum_Unigene_BMK.52017	-	4	2830-2850	207.27	2841	2	1	.\4_T_Plot\zryD1\Sedum_Unigene_BMK.52017--2841--ptc-MIR171i-p3_1ss21TG_degradome.jpg
ptc-MIR171i-p3_1ss21TG	TTTTTCTTCTTCTTCTTGTTG	Sedum_Unigene_BMK.51045	BI1	4	1766-1786	207.27	1777	2	1	.\4_T_Plot\zryD1\Sedum_Unigene_BMK.51045--1777--ptc-MIR171i-p3_1ss21TG_degradome.jpg
ptc-MIR171i-p3_1ss21TG	TTTTTCTTCTTCTTCTTGTTG	Sedum_Unigene_BMK.50652	CALR3	4	889-908	2694.5	899	2	1	.\4_T_Plot\zryD1\Sedum_Unigene_BMK.50652--899--ptc-MIR171i-p3_1ss21TG_degradome.jpg
ptc-MIR171i-p3_1ss21TG	TTTTTCTTCTTCTTCTTGTTG	Sedum_Unigene_BMK.58025	-	2.5	3752-3771	310.904	3762	2	0.999985	.\4_T_Plot\zryD1\Sedum_Unigene_BMK.58025--3762--ptc-MIR171i-p3_1ss21TG_degradome.jpg
ptc-MIR171i-p3_1ss21TG	TTTTTCTTCTTCTTCTTGTTG	Sedum_Unigene_BMK.55758	-	4	471-491	207.27	482	2	1	.\4_T_Plot\zryD1\Sedum_Unigene_BMK.55758--482--ptc-MIR171i-p3_1ss21TG_degradome.jpg
ptc-MIR171i-p3_1ss21TG	TTTTTCTTCTTCTTCTTGTTG	Sedum_Unigene_BMK.62537	RBOHD	3	2666-2686	310.904	2677	2	1	.\4_T_Plot\zryD1\Sedum_Unigene_BMK.62537--2677--ptc-MIR171i-p3_1ss21TG_degradome.jpg
ptc-MIR171i-p3_1ss21TG	TTTTTCTTCTTCTTCTTGTTG	Sedum_Unigene_BMK.62617	TMVRN	3	3453-3472	207.27	3463	2	1	.\4_T_Plot\zryD1\Sedum_Unigene_BMK.62617--3463--ptc-MIR171i-p3_1ss21TG_degradome.jpg
ptc-MIR171i-p3_1ss21TG	TTTTTCTTCTTCTTCTTGTTG	Sedum_Unigene_BMK.62782	-	3.5	246-267	414.539	258	2	1	.\4_T_Plot\zryD1\Sedum_Unigene_BMK.62782--258--ptc-MIR171i-p3_1ss21TG_degradome.jpg
ptc-MIR171i-p3_1ss21TG	TTTTTCTTCTTCTTCTTGTTG	Sedum_Unigene_BMK.64153	-	4	558-578	207.27	569	2	1	.\4_T_Plot\zryD1\Sedum_Unigene_BMK.64153--569--ptc-MIR171i-p3_1ss21TG_degradome.jpg
ptc-MIR172a-p5	GCAGCATCATCAAGATTCACA	Sedum_Unigene_BMK.17485	PMTC	1	13-33	310.904	24	2	0.392479	.\4_T_Plot\zryD1\Sedum_Unigene_BMK.17485--24--ptc-MIR172a-p5_degradome.jpg
ptc-MIR172a-p5	GCAGCATCATCAAGATTCACA	Sedum_Unigene_BMK.50884	-	1	356-376	621.809	367	2	0.392479	.\4_T_Plot\zryD1\Sedum_Unigene_BMK.50884--367--ptc-MIR172a-p5_degradome.jpg
ptc-MIR172a-p5	GCAGCATCATCAAGATTCACA	Sedum_Unigene_BMK.58935	-	4	485-505	207.27	496	2	0.897817	.\4_T_Plot\zryD1\Sedum_Unigene_BMK.58935--496--ptc-MIR172a-p5_degradome.jpg
ptc-MIR172a-p5_1ss1GT	TCAGCATCATCAAGATTCACA	Sedum_Unigene_BMK.17485	PMTC	2	13-33	310.904	24	2	0.344067	.\4_T_Plot\zryD1\Sedum_Unigene_BMK.17485--24--ptc-MIR172a-p5_1ss1GT_degradome.jpg
ptc-MIR172a-p5_1ss1GT	TCAGCATCATCAAGATTCACA	Sedum_Unigene_BMK.50884	-	2	356-376	621.809	367	2	0.344067	.\4_T_Plot\zryD1\Sedum_Unigene_BMK.50884--367--ptc-MIR172a-p5_1ss1GT_degradome.jpg
ptc-MIR172a-p5_1ss1GT	TCAGCATCATCAAGATTCACA	Sedum_Unigene_BMK.58935	-	3.5	485-505	207.27	496	2	0.814886	.\4_T_Plot\zryD1\Sedum_Unigene_BMK.58935--496--ptc-MIR172a-p5_1ss1GT_degradome.jpg
ptc-miR408-3p	ATGCACTGCCTCTTCCCTGGC	Sedum_Unigene_BMK.85914	BABL	3.5	596-616	880.896	607	2	0.142165	.\4_T_Plot\zryD1\Sedum_Unigene_BMK.85914--607--ptc-miR408-3p_degradome.jpg
ptc-MIR530a-p5_1ss12CT	AGGTGCAGGTGTAGGTGC	Sedum_Unigene_BMK.40641	SFR2	1	594-611	414.539	602	2	0.220563	.\4_T_Plot\zryD1\Sedum_Unigene_BMK.40641--602--ptc-MIR530a-p5_1ss12CT_degradome.jpg
ptc-MIR6478-p3_1ss15GA	TTAGCTCAGTTGGTAGAG	Sedum_Unigene_BMK.21703	-	4	277-295	414.539	285	2	0.96507	.\4_T_Plot\zryD1\Sedum_Unigene_BMK.21703--285--ptc-MIR6478-p3_1ss15GA_degradome.jpg
ptc-MIR6478-p5_1ss11GA	CTCAGTTGGTAGAGCGGA	Sedum_Unigene_BMK.49791	SGT1	3.5	1854-1870	207.27	1861	2	0.814886	.\4_T_Plot\zryD1\Sedum_Unigene_BMK.49791--1861--ptc-MIR6478-p5_1ss11GA_degradome.jpg
ptc-MIR6478-p5_1ss11GA	CTCAGTTGGTAGAGCGGA	Sedum_Unigene_BMK.49447	GLRX	4	326-342	207.27	333	2	0.931678	.\4_T_Plot\zryD1\Sedum_Unigene_BMK.49447--333--ptc-MIR6478-p5_1ss11GA_degradome.jpg
rco-MIR395a-p3_1ss8TC	GTTCCCTCGAACACTTCAC	Sedum_Unigene_BMK.45077	-	2.5	264-282	207.27	273	2	0.174429	.\4_T_Plot\zryD1\Sedum_Unigene_BMK.45077--273--rco-MIR395a-p3_1ss8TC_degradome.jpg
rgl-miR5139_L-1	AACCTGGCTCTGATACCA	Sedum_Unigene_BMK.35885	RH3	3	2431-2448	310.904	2439	2	0.748446	.\4_T_Plot\zryD1\Sedum_Unigene_BMK.35885--2439--rgl-miR5139_L-1_degradome.jpg
sly-miR164b-3p_2ss5TC7TC	CACGCGCTCTCCTTCTCCAAC	Sedum_Unigene_BMK.10345	-	4	226-247	207.27	237	2	0.415328	.\4_T_Plot\zryD1\Sedum_Unigene_BMK.10345--237--sly-miR164b-3p_2ss5TC7TC_degradome.jpg
sly-miR394-5p_L+1R+1_1ss21CT	TTTGGCATTCTGTCCACCTCTT	Sedum_Unigene_BMK.44394	WNK5	4	2029-2050	1658.16	2041	2	0.331372	.\4_T_Plot\zryD1\Sedum_Unigene_BMK.44394--2041--sly-miR394-5p_L+1R+1_1ss21CT_degradome.jpg
smo-MIR1103-p5_1ss17TC	CTTAGGATAGTTGGAGCT	Sedum_Unigene_BMK.62813	-	3	3094-3111	725.444	3102	2	0.644799	.\4_T_Plot\zryD1\Sedum_Unigene_BMK.62813--3102--smo-MIR1103-p5_1ss17TC_degradome.jpg
smo-MIR1113-p5_2ss1AG19AG	GAGTTGAAGTTGAAGAAGG	Sedum_Unigene_BMK.38295	HS174	3.5	166-184	829.078	175	2	0.974783	.\4_T_Plot\zryD1\Sedum_Unigene_BMK.38295--175--smo-MIR1113-p5_2ss1AG19AG_degradome.jpg
smo-MIR1113-p5_2ss1AG19AG	GAGTTGAAGTTGAAGAAGG	Sedum_Unigene_BMK.37293	ECA4	4	2917-2935	207.27	2926	2	0.993895	.\4_T_Plot\zryD1\Sedum_Unigene_BMK.37293--2926--smo-MIR1113-p5_2ss1AG19AG_degradome.jpg
smo-MIR1113-p5_2ss1AG19AG	GAGTTGAAGTTGAAGAAGG	Sedum_Unigene_BMK.52801	HSP11	0.5	458-476	518.174	467	2	0.235361	.\4_T_Plot\zryD1\Sedum_Unigene_BMK.52801--467--smo-MIR1113-p5_2ss1AG19AG_degradome.jpg
smo-MIR1113-p5_2ss1AG19AG	GAGTTGAAGTTGAAGAAGG	Sedum_Unigene_BMK.60523	SCAR3	2	1193-1211	207.27	1202	2	0.344067	.\4_T_Plot\zryD1\Sedum_Unigene_BMK.60523--1202--smo-MIR1113-p5_2ss1AG19AG_degradome.jpg
sof-miR168a	TCGCTTGGTGCAGATCGGGAC	Sedum_Unigene_BMK.58901	AGO1B	4	305-325	1658.16	316	2	0.125564	.\4_T_Plot\zryD1\Sedum_Unigene_BMK.58901--316--sof-miR168a_degradome.jpg
sof-miR168a	TCGCTTGGTGCAGATCGGGAC	Sedum_Unigene_BMK.66146	-	2	161-181	207.27	172	2	0.190103	.\4_T_Plot\zryD1\Sedum_Unigene_BMK.66146--172--sof-miR168a_degradome.jpg
ssp-MIR437c-p3_1ss9TG	GAAAAATGGATCAACATC	Sedum_Unigene_BMK.39903	-	4	140-157	518.174	148	2	0.999814	.\4_T_Plot\zryD1\Sedum_Unigene_BMK.39903--148--ssp-MIR437c-p3_1ss9TG_degradome.jpg
ssp-MIR437c-p3_1ss9TG	GAAAAATGGATCAACATC	Sedum_Unigene_BMK.54935	AB3B	4	734-752	207.27	743	2	0.999814	.\4_T_Plot\zryD1\Sedum_Unigene_BMK.54935--743--ssp-MIR437c-p3_1ss9TG_degradome.jpg
ssp-MIR437c-p3_1ss9TG	GAAAAATGGATCAACATC	Sedum_Unigene_BMK.55539	PWD	4	3499-3517	207.27	3508	2	0.999814	.\4_T_Plot\zryD1\Sedum_Unigene_BMK.55539--3508--ssp-MIR437c-p3_1ss9TG_degradome.jpg
stu-MIR172d-p3_1ss5GT	TGTGTGAATCTTGATGATG	Sedum_Unigene_BMK.21683	-	3	32-49	1139.98	40	2	0.701081	.\4_T_Plot\zryD1\Sedum_Unigene_BMK.21683--40--stu-MIR172d-p3_1ss5GT_degradome.jpg
stu-MIR172d-p3_1ss5GT	TGTGTGAATCTTGATGATG	Sedum_Unigene_BMK.60082	GRV2	3	1577-1595	829.078	1586	2	0.701081	.\4_T_Plot\zryD1\Sedum_Unigene_BMK.60082--1586--stu-MIR172d-p3_1ss5GT_degradome.jpg
stu-MIR8005a-p3_1ss15GT	TTTAGGGTTTAGGGTTTAGG	Sedum_Unigene_BMK.45712	-	3	755-774	310.904	765	2	0.850077	.\4_T_Plot\zryD1\Sedum_Unigene_BMK.45712--765--stu-MIR8005a-p3_1ss15GT_degradome.jpg
stu-MIR8005a-p3_1ss15GT	TTTAGGGTTTAGGGTTTAGG	Sedum_Unigene_BMK.57949	BLH1	2	2573-2592	829.078	2583	2	0.468761	.\4_T_Plot\zryD1\Sedum_Unigene_BMK.57949--2583--stu-MIR8005a-p3_1ss15GT_degradome.jpg
stu-MIR8005a-p3_1ss15GT	TTTAGGGTTTAGGGTTTAGG	Sedum_Unigene_BMK.58345	-	4	1227-1246	310.904	1237	2	0.995332	.\4_T_Plot\zryD1\Sedum_Unigene_BMK.58345--1237--stu-MIR8005a-p3_1ss15GT_degradome.jpg
stu-MIR8005a-p3_1ss15GT	TTTAGGGTTTAGGGTTTAGG	Sedum_Unigene_BMK.63438	-	4	8-27	310.904	18	2	0.995332	.\4_T_Plot\zryD1\Sedum_Unigene_BMK.63438--18--stu-MIR8005a-p3_1ss15GT_degradome.jpg
stu-MIR8005a-p3_1ss16GA	GGTTTAGGGTTTAGGATT	Sedum_Unigene_BMK.21222	-	4	711-728	207.27	719	2	0.999999	.\4_T_Plot\zryD1\Sedum_Unigene_BMK.21222--719--stu-MIR8005a-p3_1ss16GA_degradome.jpg
stu-MIR8005a-p3_1ss16GA	GGTTTAGGGTTTAGGATT	Sedum_Unigene_BMK.38263	HB29	4	716-732	414.539	723	2	0.999999	.\4_T_Plot\zryD1\Sedum_Unigene_BMK.38263--723--stu-MIR8005a-p3_1ss16GA_degradome.jpg
stu-MIR8005a-p3_1ss16GA	GGTTTAGGGTTTAGGATT	Sedum_Unigene_BMK.45712	-	3.5	759-776	725.444	767	2	0.999532	.\4_T_Plot\zryD1\Sedum_Unigene_BMK.45712--767--stu-MIR8005a-p3_1ss16GA_degradome.jpg
stu-MIR8005a-p3_1ss16GA	GGTTTAGGGTTTAGGATT	Sedum_Unigene_BMK.60750	DAG	4	212-230	310.904	221	2	0.999999	.\4_T_Plot\zryD1\Sedum_Unigene_BMK.60750--221--stu-MIR8005a-p3_1ss16GA_degradome.jpg
stu-MIR8005a-p3_1ss21GT	TTAGGGTTTAGGGTTTAGGGT	Sedum_Unigene_BMK.45712	-	2.5	752-773	518.174	764	2	0.535466	.\4_T_Plot\zryD1\Sedum_Unigene_BMK.45712--764--stu-MIR8005a-p3_1ss21GT_degradome.jpg
stu-MIR8005a-p3_1ss21GT	TTAGGGTTTAGGGTTTAGGGT	Sedum_Unigene_BMK.57949	BLH1	2	2571-2591	829.078	2582	2	0.651543	.\4_T_Plot\zryD1\Sedum_Unigene_BMK.57949--2582--stu-MIR8005a-p3_1ss21GT_degradome.jpg
stu-MIR8005a-p3_1ss8AG	GTTTAGGGTTTAGGGTTTA	Sedum_Unigene_BMK.37710	-	3.5	605-622	207.27	613	2	0.989951	.\4_T_Plot\zryD1\Sedum_Unigene_BMK.37710--613--stu-MIR8005a-p3_1ss8AG_degradome.jpg
stu-MIR8005a-p3_1ss8AG	GTTTAGGGTTTAGGGTTTA	Sedum_Unigene_BMK.45712	-	3	757-775	725.444	766	2	0.977523	.\4_T_Plot\zryD1\Sedum_Unigene_BMK.45712--766--stu-MIR8005a-p3_1ss8AG_degradome.jpg
stu-MIR8005a-p3_1ss8AG	GTTTAGGGTTTAGGGTTTA	Sedum_Unigene_BMK.57949	BLH1	2	2575-2593	518.174	2584	2	0.651543	.\4_T_Plot\zryD1\Sedum_Unigene_BMK.57949--2584--stu-MIR8005a-p3_1ss8AG_degradome.jpg
stu-MIR8005a-p5	TAGGGTTTAGGGTTTAGG	Sedum_Unigene_BMK.38263	HB29	3.5	718-734	207.27	726	2	0.998631	.\4_T_Plot\zryD1\Sedum_Unigene_BMK.38263--726--stu-MIR8005a-p5_degradome.jpg
stu-MIR8005a-p5	TAGGGTTTAGGGTTTAGG	Sedum_Unigene_BMK.53596	TRL11	4	52-69	207.27	60	2	0.999996	.\4_T_Plot\zryD1\Sedum_Unigene_BMK.53596--60--stu-MIR8005a-p5_degradome.jpg
stu-MIR8005a-p5_1ss1GT	TTTAGGGTTTAGGGTTTAGGG	Sedum_Unigene_BMK.45712	-	3	753-774	310.904	765	2	0.821848	.\4_T_Plot\zryD1\Sedum_Unigene_BMK.45712--765--stu-MIR8005a-p5_1ss1GT_degradome.jpg
stu-MIR8005a-p5_1ss1GT	TTTAGGGTTTAGGGTTTAGGG	Sedum_Unigene_BMK.57949	BLH1	2	2572-2592	829.078	2583	2	0.468761	.\4_T_Plot\zryD1\Sedum_Unigene_BMK.57949--2583--stu-MIR8005a-p5_1ss1GT_degradome.jpg
stu-MIR8005c-p3_1ss11AG	AGGGTTTAGGGTTTAGGGTTT	Sedum_Unigene_BMK.45712	-	3	758-778	518.174	769	2	0.821848	.\4_T_Plot\zryD1\Sedum_Unigene_BMK.45712--769--stu-MIR8005c-p3_1ss11AG_degradome.jpg
stu-MIR8005c-p3_1ss12AG	TAGGGTTTAGGGTTTAGGGTTT	Sedum_Unigene_BMK.45712	-	4	758-779	310.904	770	2	0.771435	.\4_T_Plot\zryD1\Sedum_Unigene_BMK.45712--770--stu-MIR8005c-p3_1ss12AG_degradome.jpg
stu-MIR8005c-p3_1ss21CT	TAGGGTTTAGGGTTAGGGTTT	Sedum_Unigene_BMK.48878	-	2	124-143	207.27	135	2	0.344067	.\4_T_Plot\zryD1\Sedum_Unigene_BMK.48878--135--stu-MIR8005c-p3_1ss21CT_degradome.jpg
stu-MIR8005c-p3_1ss22AT	TTTAGGATTTAGGGTTTAGGGT	Sedum_Unigene_BMK.57949	BLH1	1	2571-2592	829.078	2583	2	0.220563	.\4_T_Plot\zryD1\Sedum_Unigene_BMK.57949--2583--stu-MIR8005c-p3_1ss22AT_degradome.jpg
stu-MIR8005c-p5_1ss13AG	TTAGGGTTTAGGGTTTAGGGT	Sedum_Unigene_BMK.45712	-	2.5	752-773	518.174	764	2	0.535466	.\4_T_Plot\zryD1\Sedum_Unigene_BMK.45712--764--stu-MIR8005c-p5_1ss13AG_degradome.jpg
stu-MIR8005c-p5_1ss13AG	TTAGGGTTTAGGGTTTAGGGT	Sedum_Unigene_BMK.57949	BLH1	2	2571-2591	829.078	2582	2	0.651543	.\4_T_Plot\zryD1\Sedum_Unigene_BMK.57949--2582--stu-MIR8005c-p5_1ss13AG_degradome.jpg
stu-MIR8005c-p5_1ss14AG	TTTAGGGTTTAGGGTTTAGGGT	Sedum_Unigene_BMK.45712	-	3.5	752-774	310.904	765	2	0.784208	.\4_T_Plot\zryD1\Sedum_Unigene_BMK.45712--765--stu-MIR8005c-p5_1ss14AG_degradome.jpg
stu-MIR8005c-p5_1ss14AG	TTTAGGGTTTAGGGTTTAGGGT	Sedum_Unigene_BMK.57949	BLH1	2	2571-2592	829.078	2583	2	0.344067	.\4_T_Plot\zryD1\Sedum_Unigene_BMK.57949--2583--stu-MIR8005c-p5_1ss14AG_degradome.jpg
stu-miR8022_R-6_1ss18GA	TTTAAATGAGAATTTTGA	Sedum_Unigene_BMK.62958	-	3.5	192-209	1036.35	200	2	0.960054	.\4_T_Plot\zryD1\Sedum_Unigene_BMK.62958--200--stu-miR8022_R-6_1ss18GA_degradome.jpg
stu-miR8028-5p_L-6_1ss17GT	TGCTACAATTTTGAACAA	Sedum_Unigene_BMK.54475	FTSH2	4	1548-1564	310.904	1555	2	0.999287	.\4_T_Plot\zryD1\Sedum_Unigene_BMK.54475--1555--stu-miR8028-5p_L-6_1ss17GT_degradome.jpg
stu-miR8028-5p_L-6_1ss17GT	TGCTACAATTTTGAACAA	Sedum_Unigene_BMK.58186	PTR12	4	1245-1262	207.27	1253	2	0.999287	.\4_T_Plot\zryD1\Sedum_Unigene_BMK.58186--1253--stu-miR8028-5p_L-6_1ss17GT_degradome.jpg
bra-MIR5722-p3_1ss18GT	TGATTGATTGATTGATTT	Sedum_Unigene_BMK.83076	MT2	2.5	31-47	829.078	38	3	0.167813	.\4_T_Plot\zryD1\Sedum_Unigene_BMK.83076--38--bra-MIR5722-p3_1ss18GT_degradome.jpg
ccl-MIR171-p3_1ss4GC	TTTCATTGAGCCGCGCCA	Sedum_Unigene_BMK.45390	BIP	4	939-956	829.078	947	3	0.114693	.\4_T_Plot\zryD1\Sedum_Unigene_BMK.45390--947--ccl-MIR171-p3_1ss4GC_degradome.jpg
mtr-MIR2609a-p5_1ss17AT	TTGGATGATGATCAGATG	Sedum_Unigene_BMK.52950	GSTUH	4	480-496	518.174	487	3	0.484823	.\4_T_Plot\zryD1\Sedum_Unigene_BMK.52950--487--mtr-MIR2609a-p5_1ss17AT_degradome.jpg
mtr-MIR5205b-p5_1ss18TA	GGGACGGAGGGAGTACTAC	Sedum_Unigene_BMK.62372	HSP72	2.5	2196-2214	155.452	2205	3	0.0833363	.\4_T_Plot\zryD1\Sedum_Unigene_BMK.62372--2205--mtr-MIR5205b-p5_1ss18TA_degradome.jpg
pab-MIR950-p5_1ss17TC	GGAGGAAGAAGAAGAACC	Sedum_Unigene_BMK.84047	SF3B2	3	28-45	207.27	36	3	0.460873	.\4_T_Plot\zryD1\Sedum_Unigene_BMK.84047--36--pab-MIR950-p5_1ss17TC_degradome.jpg
ppt-miR414_L-1R-2_1ss19TC	CATCCTCATCATCCTCGC	Sedum_Unigene_BMK.21286	-	3.5	329-346	51.8174	337	3	0.658741	.\4_T_Plot\zryD1\Sedum_Unigene_BMK.21286--337--ppt-miR414_L-1R-2_1ss19TC_degradome.jpg
ppt-MIR538c-p5_1ss9GA	TATGTCTGAACCTTCTCC	Sedum_Unigene_BMK.50031	-	3.5	532-548	155.452	539	3	0.0672441	.\4_T_Plot\zryD1\Sedum_Unigene_BMK.50031--539--ppt-MIR538c-p5_1ss9GA_degradome.jpg
ptc-MIR482b-p3_1ss7GA	CCGGAGAGGGAGACTGAGA	Sedum_Unigene_BMK.62891	-	4	429-447	207.27	438	3	0.252496	.\4_T_Plot\zryD1\Sedum_Unigene_BMK.62891--438--ptc-MIR482b-p3_1ss7GA_degradome.jpg
aau-MIR172-p5_1ss13CT	CTCTCTCTCTCTTTCTCTCTCT	Sedum_Unigene_BMK.20756	-	1	2-23	103.635	14	4	0.99999	.\4_T_Plot\zryD1\Sedum_Unigene_BMK.20756--14--aau-MIR172-p5_1ss13CT_degradome.jpg
aau-MIR172-p5_1ss13CT	CTCTCTCTCTCTTTCTCTCTCT	Sedum_Unigene_BMK.21078	CSN8	3	34-55	103.635	46	4	1	.\4_T_Plot\zryD1\Sedum_Unigene_BMK.21078--46--aau-MIR172-p5_1ss13CT_degradome.jpg
aau-MIR172-p5_1ss13CT	CTCTCTCTCTCTTTCTCTCTCT	Sedum_Unigene_BMK.33930	QCR9	3	425-446	103.635	437	4	1	.\4_T_Plot\zryD1\Sedum_Unigene_BMK.33930--437--aau-MIR172-p5_1ss13CT_degradome.jpg
aau-MIR172-p5_1ss13CT	CTCTCTCTCTCTTTCTCTCTCT	Sedum_Unigene_BMK.32196	Y3567	4	54-75	103.635	66	4	1	.\4_T_Plot\zryD1\Sedum_Unigene_BMK.32196--66--aau-MIR172-p5_1ss13CT_degradome.jpg
aau-MIR172-p5_1ss13CT	CTCTCTCTCTCTTTCTCTCTCT	Sedum_Unigene_BMK.39821	-	4	684-704	103.635	695	4	1	.\4_T_Plot\zryD1\Sedum_Unigene_BMK.39821--695--aau-MIR172-p5_1ss13CT_degradome.jpg
aau-MIR172-p5_1ss13CT	CTCTCTCTCTCTTTCTCTCTCT	Sedum_Unigene_BMK.45298	-	1	2-23	103.635	14	4	0.99999	.\4_T_Plot\zryD1\Sedum_Unigene_BMK.45298--14--aau-MIR172-p5_1ss13CT_degradome.jpg
aau-MIR172-p5_1ss13CT	CTCTCTCTCTCTTTCTCTCTCT	Sedum_Unigene_BMK.47250	-	4	65-86	103.635	77	4	1	.\4_T_Plot\zryD1\Sedum_Unigene_BMK.47250--77--aau-MIR172-p5_1ss13CT_degradome.jpg
aau-MIR172-p5_1ss13CT	CTCTCTCTCTCTTTCTCTCTCT	Sedum_Unigene_BMK.51484	-	2.5	43-64	103.635	55	4	0.989814	.\4_T_Plot\zryD1\Sedum_Unigene_BMK.51484--55--aau-MIR172-p5_1ss13CT_degradome.jpg
aau-MIR172-p5_1ss13CT	CTCTCTCTCTCTTTCTCTCTCT	Sedum_Unigene_BMK.50037	NDADB	3	31-52	103.635	43	4	1	.\4_T_Plot\zryD1\Sedum_Unigene_BMK.50037--43--aau-MIR172-p5_1ss13CT_degradome.jpg
aau-MIR172-p5_1ss13CT	CTCTCTCTCTCTTTCTCTCTCT	Sedum_Unigene_BMK.55427	ORP3C	2	277-298	103.635	289	4	0.999999	.\4_T_Plot\zryD1\Sedum_Unigene_BMK.55427--289--aau-MIR172-p5_1ss13CT_degradome.jpg
aau-MIR172-p5_1ss13CT	CTCTCTCTCTCTTTCTCTCTCT	Sedum_Unigene_BMK.57859	PAP7	2	22-44	103.635	35	4	0.999999	.\4_T_Plot\zryD1\Sedum_Unigene_BMK.57859--35--aau-MIR172-p5_1ss13CT_degradome.jpg
aau-MIR172-p5_1ss13CT	CTCTCTCTCTCTTTCTCTCTCT	Sedum_Unigene_BMK.63152	NAA20	4	1-23	103.635	13	4	1	.\4_T_Plot\zryD1\Sedum_Unigene_BMK.63152--13--aau-MIR172-p5_1ss13CT_degradome.jpg
ata-miR171a-3p_R-1	TGAGCCGAACCAATATCACT	Sedum_Unigene_BMK.55803	-	4	1252-1271	103.635	1262	4	0.891696	.\4_T_Plot\zryD1\Sedum_Unigene_BMK.55803--1262--ata-miR171a-3p_R-1_degradome.jpg
ata-miR2275b-5p_R-1_1ss4GA	AGAATTGGAGGAAAACAAAC	Sedum_Unigene_BMK.60909	NAC74	3	896-914	103.635	905	4	0.470112	.\4_T_Plot\zryD1\Sedum_Unigene_BMK.60909--905--ata-miR2275b-5p_R-1_1ss4GA_degradome.jpg
ata-miR319-5p_L-3_1ss10TC	TGCCGACTCATTCATTCA	Sedum_Unigene_BMK.48541	Y005	3.5	1836-1852	103.635	1843	4	0.895451	.\4_T_Plot\zryD1\Sedum_Unigene_BMK.48541--1843--ata-miR319-5p_L-3_1ss10TC_degradome.jpg
ata-miR319-5p_L-3_1ss10TC	TGCCGACTCATTCATTCA	Sedum_Unigene_BMK.51317	SUT2	4	272-288	103.635	279	4	0.99963	.\4_T_Plot\zryD1\Sedum_Unigene_BMK.51317--279--ata-miR319-5p_L-3_1ss10TC_degradome.jpg
ata-miR319-5p_L-3_1ss10TC	TGCCGACTCATTCATTCA	Sedum_Unigene_BMK.62813	-	3.5	1679-1695	103.635	1686	4	0.895451	.\4_T_Plot\zryD1\Sedum_Unigene_BMK.62813--1686--ata-miR319-5p_L-3_1ss10TC_degradome.jpg
ata-miR390-5p	AAGCTCAGGAGGGATAGCGCC	Sedum_Unigene_BMK.52845	BRI1	4	1844-1864	103.635	1855	4	0.709135	.\4_T_Plot\zryD1\Sedum_Unigene_BMK.52845--1855--ata-miR390-5p_degradome.jpg
ata-miR396a-5p	TCCACAGGCTTTCTTGAACTG	Sedum_Unigene_BMK.34376	-	4	492-511	103.635	503	4	0.523333	.\4_T_Plot\zryD1\Sedum_Unigene_BMK.34376--503--ata-miR396a-5p_degradome.jpg
ata-miR396a-5p	TCCACAGGCTTTCTTGAACTG	Sedum_Unigene_BMK.52197	GRF8	3	237-257	103.635	248	4	0.614276	.\4_T_Plot\zryD1\Sedum_Unigene_BMK.52197--248--ata-miR396a-5p_degradome.jpg
ata-miR396a-5p_1ss21GA	TCCACAGGCTTTCTTGAACTA	Sedum_Unigene_BMK.34376	-	3.5	492-511	103.635	503	4	0.245924	.\4_T_Plot\zryD1\Sedum_Unigene_BMK.34376--503--ata-miR396a-5p_1ss21GA_degradome.jpg
ata-miR396a-5p_1ss21GA	TCCACAGGCTTTCTTGAACTA	Sedum_Unigene_BMK.52197	GRF8	4	237-257	103.635	248	4	0.627648	.\4_T_Plot\zryD1\Sedum_Unigene_BMK.52197--248--ata-miR396a-5p_1ss21GA_degradome.jpg
ata-miR396a-5p_L-3	ACAGGCTTTCTTGAACTG	Sedum_Unigene_BMK.20558	NSE2	4	380-396	103.635	388	4	1	.\4_T_Plot\zryD1\Sedum_Unigene_BMK.20558--388--ata-miR396a-5p_L-3_degradome.jpg
ata-miR396a-5p_L-3	ACAGGCTTTCTTGAACTG	Sedum_Unigene_BMK.33529	PER10	4	332-348	103.635	339	4	1	.\4_T_Plot\zryD1\Sedum_Unigene_BMK.33529--339--ata-miR396a-5p_L-3_degradome.jpg
ata-miR396a-5p_L-3	ACAGGCTTTCTTGAACTG	Sedum_Unigene_BMK.48172	-	4	664-680	103.635	672	4	1	.\4_T_Plot\zryD1\Sedum_Unigene_BMK.48172--672--ata-miR396a-5p_L-3_degradome.jpg
ata-miR396a-5p_L-3	ACAGGCTTTCTTGAACTG	Sedum_Unigene_BMK.60340	-	3	1209-1225	103.635	1217	4	0.958225	.\4_T_Plot\zryD1\Sedum_Unigene_BMK.60340--1217--ata-miR396a-5p_L-3_degradome.jpg
ata-miR396a-5p_L-3	ACAGGCTTTCTTGAACTG	Sedum_Unigene_BMK.61528	HISX	4	681-697	103.635	688	4	1	.\4_T_Plot\zryD1\Sedum_Unigene_BMK.61528--688--ata-miR396a-5p_L-3_degradome.jpg
ata-miR396a-5p_R-1	TCCACAGGCTTTCTTGAACT	Sedum_Unigene_BMK.34376	-	3.5	493-511	103.635	503	4	0.676659	.\4_T_Plot\zryD1\Sedum_Unigene_BMK.34376--503--ata-miR396a-5p_R-1_degradome.jpg
ata-miR396a-5p_R-1	TCCACAGGCTTTCTTGAACT	Sedum_Unigene_BMK.40247	ILVB1	4	963-981	103.635	972	4	0.861354	.\4_T_Plot\zryD1\Sedum_Unigene_BMK.40247--972--ata-miR396a-5p_R-1_degradome.jpg
ata-miR396a-5p_R-1	TCCACAGGCTTTCTTGAACT	Sedum_Unigene_BMK.52197	GRF8	3	238-257	103.635	248	4	0.719218	.\4_T_Plot\zryD1\Sedum_Unigene_BMK.52197--248--ata-miR396a-5p_R-1_degradome.jpg
ata-MIR396d-p5	TCCACAGGCTTTCTTGAACTG	Sedum_Unigene_BMK.34376	-	4	492-511	103.635	503	4	0.523333	.\4_T_Plot\zryD1\Sedum_Unigene_BMK.34376--503--ata-MIR396d-p5_degradome.jpg
ata-MIR396d-p5	TCCACAGGCTTTCTTGAACTG	Sedum_Unigene_BMK.52197	GRF8	3	237-257	103.635	248	4	0.614276	.\4_T_Plot\zryD1\Sedum_Unigene_BMK.52197--248--ata-MIR396d-p5_degradome.jpg
bdi-MIR169j-p5_1ss4TA	AACAAACTTGGAGATAGC	Sedum_Unigene_BMK.58363	TM9S4	4	1887-1904	103.635	1895	4	0.999976	.\4_T_Plot\zryD1\Sedum_Unigene_BMK.58363--1895--bdi-MIR169j-p5_1ss4TA_degradome.jpg
bdi-MIR169j-p5_1ss4TA	AACAAACTTGGAGATAGC	Sedum_Unigene_BMK.66580	-	3	319-335	103.635	326	4	0.891696	.\4_T_Plot\zryD1\Sedum_Unigene_BMK.66580--326--bdi-MIR169j-p5_1ss4TA_degradome.jpg
bdi-MIR5164-p3_1ss14AG	ACGGGGAGGGAGTGACAA	Sedum_Unigene_BMK.55555	-	3	814-830	103.635	821	4	0.795609	.\4_T_Plot\zryD1\Sedum_Unigene_BMK.55555--821--bdi-MIR5164-p3_1ss14AG_degradome.jpg
bdi-MIR7768b-p5_1ss2CA	AAGCGGCGGCGGCGGCGG	Sedum_Unigene_BMK.611	-	3	6-23	103.635	14	4	1	.\4_T_Plot\zryD1\Sedum_Unigene_BMK.611--14--bdi-MIR7768b-p5_1ss2CA_degradome.jpg
bdi-MIR7768b-p5_1ss2CA	AAGCGGCGGCGGCGGCGG	Sedum_Unigene_BMK.40644	-	3	205-223	103.635	213	4	1	.\4_T_Plot\zryD1\Sedum_Unigene_BMK.40644--213--bdi-MIR7768b-p5_1ss2CA_degradome.jpg
bdi-MIR7768b-p5_1ss2CA	AAGCGGCGGCGGCGGCGG	Sedum_Unigene_BMK.40364	RRP36	4	69-86	103.635	77	4	1	.\4_T_Plot\zryD1\Sedum_Unigene_BMK.40364--77--bdi-MIR7768b-p5_1ss2CA_degradome.jpg
bdi-MIR7768b-p5_1ss2CA	AAGCGGCGGCGGCGGCGG	Sedum_Unigene_BMK.7183	-	3	123-140	103.635	131	4	1	.\4_T_Plot\zryD1\Sedum_Unigene_BMK.7183--131--bdi-MIR7768b-p5_1ss2CA_degradome.jpg
bdi-MIR7768b-p5_1ss2CA	AAGCGGCGGCGGCGGCGG	Sedum_Unigene_BMK.56204	KPRS1	2	214-231	103.635	222	4	0.99991	.\4_T_Plot\zryD1\Sedum_Unigene_BMK.56204--222--bdi-MIR7768b-p5_1ss2CA_degradome.jpg
bdi-MIR7768b-p5_1ss2CA	AAGCGGCGGCGGCGGCGG	Sedum_Unigene_BMK.56292	BLH1	2.5	2664-2681	103.635	2672	4	0.999927	.\4_T_Plot\zryD1\Sedum_Unigene_BMK.56292--2672--bdi-MIR7768b-p5_1ss2CA_degradome.jpg
bdi-MIR7768b-p5_1ss2CA	AAGCGGCGGCGGCGGCGG	Sedum_Unigene_BMK.55053	MTP4	3	215-232	103.635	223	4	1	.\4_T_Plot\zryD1\Sedum_Unigene_BMK.55053--223--bdi-MIR7768b-p5_1ss2CA_degradome.jpg
bdi-MIR7768b-p5_1ss2CA	AAGCGGCGGCGGCGGCGG	Sedum_Unigene_BMK.60502	-	0.5	1089-1106	103.635	1097	4	0.627648	.\4_T_Plot\zryD1\Sedum_Unigene_BMK.60502--1097--bdi-MIR7768b-p5_1ss2CA_degradome.jpg
bdi-MIR7768b-p5_1ss2CA	AAGCGGCGGCGGCGGCGG	Sedum_Unigene_BMK.61074	-	3	139-157	103.635	148	4	1	.\4_T_Plot\zryD1\Sedum_Unigene_BMK.61074--148--bdi-MIR7768b-p5_1ss2CA_degradome.jpg
bdi-miR7783-3p_R-6_1ss1AG	GGCTCTGATACCATGTGG	Sedum_Unigene_BMK.49660	RRAA2	4	61-79	103.635	70	4	0.998374	.\4_T_Plot\zryD1\Sedum_Unigene_BMK.49660--70--bdi-miR7783-3p_R-6_1ss1AG_degradome.jpg
bol-MIR9410-p5_1ss16TA	TTTCAGACGACTTAAATA	Sedum_Unigene_BMK.21922	-	4	112-129	103.635	120	4	0.998374	.\4_T_Plot\zryD1\Sedum_Unigene_BMK.21922--120--bol-MIR9410-p5_1ss16TA_degradome.jpg
bra-MIR172d-p3_1ss14TC	TGGTTTTCTTGTTCTCTCG	Sedum_Unigene_BMK.21222	-	4	974-991	103.635	983	4	0.999999	.\4_T_Plot\zryD1\Sedum_Unigene_BMK.21222--983--bra-MIR172d-p3_1ss14TC_degradome.jpg
bra-MIR172d-p3_1ss14TC	TGGTTTTCTTGTTCTCTCG	Sedum_Unigene_BMK.35054	CC130	3.5	875-892	103.635	883	4	0.991757	.\4_T_Plot\zryD1\Sedum_Unigene_BMK.35054--883--bra-MIR172d-p3_1ss14TC_degradome.jpg
bra-MIR172d-p3_1ss14TC	TGGTTTTCTTGTTCTCTCG	Sedum_Unigene_BMK.36866	PIGM	4	1005-1022	103.635	1013	4	0.999999	.\4_T_Plot\zryD1\Sedum_Unigene_BMK.36866--1013--bra-MIR172d-p3_1ss14TC_degradome.jpg
bra-MIR172d-p3_1ss14TC	TGGTTTTCTTGTTCTCTCG	Sedum_Unigene_BMK.58657	RAP1	3	1286-1304	103.635	1295	4	0.921162	.\4_T_Plot\zryD1\Sedum_Unigene_BMK.58657--1295--bra-MIR172d-p3_1ss14TC_degradome.jpg
bra-MIR172d-p3_1ss14TC	TGGTTTTCTTGTTCTCTCG	Sedum_Unigene_BMK.58986	KDM3B	4	1486-1503	103.635	1494	4	0.999999	.\4_T_Plot\zryD1\Sedum_Unigene_BMK.58986--1494--bra-MIR172d-p3_1ss14TC_degradome.jpg
bra-miR390-5p	AAGCTCAGGAGGGATAGCGCC	Sedum_Unigene_BMK.52845	BRI1	4	1844-1864	103.635	1855	4	0.709135	.\4_T_Plot\zryD1\Sedum_Unigene_BMK.52845--1855--bra-miR390-5p_degradome.jpg
bra-MIR5722-p3_1ss18GT	TGATTGATTGATTGATTT	Sedum_Unigene_BMK.20516	-	2	109-125	103.635	116	4	0.999574	.\4_T_Plot\zryD1\Sedum_Unigene_BMK.20516--116--bra-MIR5722-p3_1ss18GT_degradome.jpg
bra-MIR5722-p3_1ss18GT	TGATTGATTGATTGATTT	Sedum_Unigene_BMK.21661	CYPH	2.5	60-77	103.635	68	4	0.998774	.\4_T_Plot\zryD1\Sedum_Unigene_BMK.21661--68--bra-MIR5722-p3_1ss18GT_degradome.jpg
bra-MIR5722-p3_1ss18GT	TGATTGATTGATTGATTT	Sedum_Unigene_BMK.20989	B3GT2	4	1321-1337	103.635	1329	4	1	.\4_T_Plot\zryD1\Sedum_Unigene_BMK.20989--1329--bra-MIR5722-p3_1ss18GT_degradome.jpg
bra-MIR5722-p3_1ss18GT	TGATTGATTGATTGATTT	Sedum_Unigene_BMK.40675	CRS1	3	1692-1708	103.635	1700	4	1	.\4_T_Plot\zryD1\Sedum_Unigene_BMK.40675--1700--bra-MIR5722-p3_1ss18GT_degradome.jpg
bra-MIR5722-p3_1ss18GT	TGATTGATTGATTGATTT	Sedum_Unigene_BMK.61117	IFRH	3	836-852	51.8174	844	4	1	.\4_T_Plot\zryD1\Sedum_Unigene_BMK.61117--844--bra-MIR5722-p3_1ss18GT_degradome.jpg
bra-MIR5722-p3_1ss18GT	TGATTGATTGATTGATTT	Sedum_Unigene_BMK.63040	-	3.5	163-180	103.635	171	4	1	.\4_T_Plot\zryD1\Sedum_Unigene_BMK.63040--171--bra-MIR5722-p3_1ss18GT_degradome.jpg
cca-MIR167-p5_1ss18GT	TGTGTTTGTGTTTGTGTTT	Sedum_Unigene_BMK.2024	-	4	36-54	103.635	45	4	1	.\4_T_Plot\zryD1\Sedum_Unigene_BMK.2024--45--cca-MIR167-p5_1ss18GT_degradome.jpg
cca-MIR167-p5_1ss18GT	TGTGTTTGTGTTTGTGTTT	Sedum_Unigene_BMK.21214	-	3	24-43	103.635	33	4	0.999996	.\4_T_Plot\zryD1\Sedum_Unigene_BMK.21214--33--cca-MIR167-p5_1ss18GT_degradome.jpg
cca-MIR167-p5_1ss18GT	TGTGTTTGTGTTTGTGTTT	Sedum_Unigene_BMK.47450	GUN1	3	1060-1077	103.635	1069	4	0.999996	.\4_T_Plot\zryD1\Sedum_Unigene_BMK.47450--1069--cca-MIR167-p5_1ss18GT_degradome.jpg
cca-MIR167-p5_1ss18GT	TGTGTTTGTGTTTGTGTTT	Sedum_Unigene_BMK.49210	UBC1	4	648-665	103.635	656	4	1	.\4_T_Plot\zryD1\Sedum_Unigene_BMK.49210--656--cca-MIR167-p5_1ss18GT_degradome.jpg
cca-MIR167-p5_1ss18GT	TGTGTTTGTGTTTGTGTTT	Sedum_Unigene_BMK.55948	SCL15	0.5	576-594	103.635	585	4	0.627648	.\4_T_Plot\zryD1\Sedum_Unigene_BMK.55948--585--cca-MIR167-p5_1ss18GT_degradome.jpg
cca-MIR167-p5_1ss18GT	TGTGTTTGTGTTTGTGTTT	Sedum_Unigene_BMK.58048	-	3.5	2649-2667	103.635	2658	4	0.999988	.\4_T_Plot\zryD1\Sedum_Unigene_BMK.58048--2658--cca-MIR167-p5_1ss18GT_degradome.jpg
cca-MIR167-p5_1ss18GT	TGTGTTTGTGTTTGTGTTT	Sedum_Unigene_BMK.58958	VAR3	4	1892-1910	103.635	1901	4	1	.\4_T_Plot\zryD1\Sedum_Unigene_BMK.58958--1901--cca-MIR167-p5_1ss18GT_degradome.jpg
cca-MIR167-p5_1ss18GT	TGTGTTTGTGTTTGTGTTT	Sedum_Unigene_BMK.63409	PIP23	4	17-35	103.635	26	4	1	.\4_T_Plot\zryD1\Sedum_Unigene_BMK.63409--26--cca-MIR167-p5_1ss18GT_degradome.jpg
cca-MIR167-p5_1ss18GT	TGTGTTTGTGTTTGTGTTT	Sedum_Unigene_BMK.63850	GSTFB	4	421-438	103.635	430	4	1	.\4_T_Plot\zryD1\Sedum_Unigene_BMK.63850--430--cca-MIR167-p5_1ss18GT_degradome.jpg
ccl-miR171_1ss13GA	TGATTGAGCCGCACCAATATC	Sedum_Unigene_BMK.48564	SCL6	4	270-290	103.635	281	4	0.627648	.\4_T_Plot\zryD1\Sedum_Unigene_BMK.48564--281--ccl-miR171_1ss13GA_degradome.jpg
cln-miR166_R-2_1ss17CT	CCGGACCAGGCTTCATTCC	Sedum_Unigene_BMK.53452	-	1	983-1001	103.635	992	4	0.36788	.\4_T_Plot\zryD1\Sedum_Unigene_BMK.53452--992--cln-miR166_R-2_1ss17CT_degradome.jpg
cme-MIR166h-p3	AAAGAAGAGAAAAGAAAA	Sedum_Unigene_BMK.63068	GPX5	3.5	5-22	103.635	13	4	1	.\4_T_Plot\zryD1\Sedum_Unigene_BMK.63068--13--cme-MIR166h-p3_degradome.jpg
cme-MIR166h-p5_1ss2GA	AAAAGAGAAAAGAAAAGAA	Sedum_Unigene_BMK.54323	-	3.5	68-86	103.635	77	4	1	.\4_T_Plot\zryD1\Sedum_Unigene_BMK.54323--77--cme-MIR166h-p5_1ss2GA_degradome.jpg
cme-MIR166h-p5_1ss2GA	AAAAGAGAAAAGAAAAGAA	Sedum_Unigene_BMK.59442	-	3	67-85	103.635	76	4	1	.\4_T_Plot\zryD1\Sedum_Unigene_BMK.59442--76--cme-MIR166h-p5_1ss2GA_degradome.jpg
cme-MIR166h-p5_1ss2GA	AAAAGAGAAAAGAAAAGAA	Sedum_Unigene_BMK.59057	LENG8	3.5	632-650	103.635	641	4	1	.\4_T_Plot\zryD1\Sedum_Unigene_BMK.59057--641--cme-MIR166h-p5_1ss2GA_degradome.jpg
cme-MIR166h-p5_1ss2GA	AAAAGAGAAAAGAAAAGAA	Sedum_Unigene_BMK.64533	NPS11	3	73-92	103.635	82	4	1	.\4_T_Plot\zryD1\Sedum_Unigene_BMK.64533--82--cme-MIR166h-p5_1ss2GA_degradome.jpg
cme-MIR166h-p5_1ss2GA	AAAAGAGAAAAGAAAAGAA	Sedum_Unigene_BMK.63068	GPX5	3.5	4-22	103.635	13	4	1	.\4_T_Plot\zryD1\Sedum_Unigene_BMK.63068--13--cme-MIR166h-p5_1ss2GA_degradome.jpg
cme-MIR172d-p3_1ss2AG	AGGAAAGAAAAAAGAAAAA	Sedum_Unigene_BMK.63068	GPX5	3.5	4-22	103.635	13	4	1	.\4_T_Plot\zryD1\Sedum_Unigene_BMK.63068--13--cme-MIR172d-p3_1ss2AG_degradome.jpg
cme-MIR393b-p3_1ss1CA	AATGCCATCTCTTTGGATT	Sedum_Unigene_BMK.53918	IRX9H	3.5	907-925	103.635	916	4	0.974508	.\4_T_Plot\zryD1\Sedum_Unigene_BMK.53918--916--cme-MIR393b-p3_1ss1CA_degradome.jpg
cme-MIR393b-p3_1ss1CA	AATGCCATCTCTTTGGATT	Sedum_Unigene_BMK.62329	IF2C	3	449-467	103.635	458	4	0.614276	.\4_T_Plot\zryD1\Sedum_Unigene_BMK.62329--458--cme-MIR393b-p3_1ss1CA_degradome.jpg
cme-MIR393b-p3_1ss1CA	AATGCCATCTCTTTGGATT	Sedum_Unigene_BMK.62187	VP221	4	4747-4765	103.635	4756	4	0.997335	.\4_T_Plot\zryD1\Sedum_Unigene_BMK.62187--4756--cme-MIR393b-p3_1ss1CA_degradome.jpg
cme-miR396e_1ss1TG	GTCCACGGCTTTCTTGAACTG	Sedum_Unigene_BMK.34376	-	3	492-512	103.635	503	4	0.272066	.\4_T_Plot\zryD1\Sedum_Unigene_BMK.34376--503--cme-miR396e_1ss1TG_degradome.jpg
cme-miR530b_R+1_1ss14AG	TGCATTTGCACCTGCACCTTC	Sedum_Unigene_BMK.63476	-	4	810-831	103.635	821	4	0.709135	.\4_T_Plot\zryD1\Sedum_Unigene_BMK.63476--821--cme-miR530b_R+1_1ss14AG_degradome.jpg
cpa-miR167d_R-1	TGAAGCTGCCAGCATGATCTG	Sedum_Unigene_BMK.38910	PP357	4	10-31	51.8174	21	4	0.772789	.\4_T_Plot\zryD1\Sedum_Unigene_BMK.38910--21--cpa-miR167d_R-1_degradome.jpg
csi-MIR164-p5_1ss13GT	GTGTGTGTGTGTTTCTGTG	Sedum_Unigene_BMK.49813	-	4	1604-1623	103.635	1614	4	1	.\4_T_Plot\zryD1\Sedum_Unigene_BMK.49813--1614--csi-MIR164-p5_1ss13GT_degradome.jpg
csi-MIR164-p5_1ss13GT	GTGTGTGTGTGTTTCTGTG	Sedum_Unigene_BMK.54068	BGL18	3	22-40	103.635	31	4	1	.\4_T_Plot\zryD1\Sedum_Unigene_BMK.54068--31--csi-MIR164-p5_1ss13GT_degradome.jpg
csi-MIR164-p5_1ss13GT	GTGTGTGTGTGTTTCTGTG	Sedum_Unigene_BMK.54106	-	3.5	2383-2401	103.635	2392	4	0.999961	.\4_T_Plot\zryD1\Sedum_Unigene_BMK.54106--2392--csi-MIR164-p5_1ss13GT_degradome.jpg
csi-miR171a_R+1	TTGAGCCGCGCCAATATCACT	Sedum_Unigene_BMK.55803	-	3	1252-1272	103.635	1263	4	0.272066	.\4_T_Plot\zryD1\Sedum_Unigene_BMK.55803--1263--csi-miR171a_R+1_degradome.jpg
csi-miR530a_R-2	TGCATTTGCACCTGCACCT	Sedum_Unigene_BMK.63476	-	3.5	812-831	103.635	821	4	0.756176	.\4_T_Plot\zryD1\Sedum_Unigene_BMK.63476--821--csi-miR530a_R-2_degradome.jpg
far-miR159_R+1_1ss21GC	TTTGGATTGAAGGGAGCTCTCT	Sedum_Unigene_BMK.12868	-	3.5	67-88	103.635	79	4	0.571209	.\4_T_Plot\zryD1\Sedum_Unigene_BMK.12868--79--far-miR159_R+1_1ss21GC_degradome.jpg
han-miR3630-3p_L-2R-1_1ss21TA	TGGGAATCTCTCTGATGCA	Sedum_Unigene_BMK.46123	-	3.5	952-970	103.635	961	4	0.571209	.\4_T_Plot\zryD1\Sedum_Unigene_BMK.46123--961--han-miR3630-3p_L-2R-1_1ss21TA_degradome.jpg
hbr-miR6173_L-2_1ss15GA	CCGTAAACGATGAATACT	Sedum_Unigene_BMK.61041	SF3B3	3	3393-3410	103.635	3401	4	0.795609	.\4_T_Plot\zryD1\Sedum_Unigene_BMK.61041--3401--hbr-miR6173_L-2_1ss15GA_degradome.jpg
hbr-MIR6173-p3	GATTAGATACCCCAGTAG	Sedum_Unigene_BMK.37451	-	3	180-197	103.635	188	4	0.470112	.\4_T_Plot\zryD1\Sedum_Unigene_BMK.37451--188--hbr-MIR6173-p3_degradome.jpg
hbr-MIR6173-p3	GATTAGATACCCCAGTAG	Sedum_Unigene_BMK.56391	PPA27	4	133-149	103.635	140	4	0.709135	.\4_T_Plot\zryD1\Sedum_Unigene_BMK.56391--140--hbr-MIR6173-p3_degradome.jpg
hbr-MIR6173-p3_1ss13CT	GATTAGATACCCTAGTAGTC	Sedum_Unigene_BMK.37451	-	1	178-197	103.635	188	4	0.36788	.\4_T_Plot\zryD1\Sedum_Unigene_BMK.37451--188--hbr-MIR6173-p3_1ss13CT_degradome.jpg
hbr-MIR6173-p3_1ss1GC	CGAATGGGATTAGATACC	Sedum_Unigene_BMK.38333	-	4	400-417	103.635	408	4	0.992842	.\4_T_Plot\zryD1\Sedum_Unigene_BMK.38333--408--hbr-MIR6173-p3_1ss1GC_degradome.jpg
hbr-MIR6173-p5_1ss1GC	CGAATGGGATTAGATACC	Sedum_Unigene_BMK.38333	-	4	400-417	103.635	408	4	0.992842	.\4_T_Plot\zryD1\Sedum_Unigene_BMK.38333--408--hbr-MIR6173-p5_1ss1GC_degradome.jpg
lja-miR397_L-2R+2	TTGAGTGCAGCGTTGATGAAT	Sedum_Unigene_BMK.54688	LAC7	4	716-736	103.635	727	4	0.709135	.\4_T_Plot\zryD1\Sedum_Unigene_BMK.54688--727--lja-miR397_L-2R+2_degradome.jpg
mes-MIR172c-p5_1ss12AG	CAGCATCATCAGGATTCTCAC	Sedum_Unigene_BMK.35053	-	4	758-778	103.635	769	4	0.959673	.\4_T_Plot\zryD1\Sedum_Unigene_BMK.35053--769--mes-MIR172c-p5_1ss12AG_degradome.jpg
mes-miR397_L-1R+2	TTGAGTGCAGCGTTGATGAAT	Sedum_Unigene_BMK.54688	LAC7	4	716-736	103.635	727	4	0.709135	.\4_T_Plot\zryD1\Sedum_Unigene_BMK.54688--727--mes-miR397_L-1R+2_degradome.jpg
mtr-miR156a_1ss14AT	TGACAGAAGAGAGTGAGCACA	Sedum_Unigene_BMK.31642	SBP1	2	805-825	103.635	816	4	0.687868	.\4_T_Plot\zryD1\Sedum_Unigene_BMK.31642--816--mtr-miR156a_1ss14AT_degradome.jpg
mtr-miR156b-5p	TGACAGAAGAGAGTGAGCAC	Sedum_Unigene_BMK.31642	SBP1	2	806-825	103.635	816	4	0.687868	.\4_T_Plot\zryD1\Sedum_Unigene_BMK.31642--816--mtr-miR156b-5p_degradome.jpg
mtr-miR156b-5p	TGACAGAAGAGAGTGAGCAC	Sedum_Unigene_BMK.60746	-	4	169-188	103.635	179	4	0.891696	.\4_T_Plot\zryD1\Sedum_Unigene_BMK.60746--179--mtr-miR156b-5p_degradome.jpg
mtr-miR156b-5p_1ss15GA	TGACAGAAGAGAGTAAGCAC	Sedum_Unigene_BMK.31642	SBP1	3	806-825	103.635	816	4	0.719218	.\4_T_Plot\zryD1\Sedum_Unigene_BMK.31642--816--mtr-miR156b-5p_1ss15GA_degradome.jpg
mtr-miR156b-5p_1ss20CT	TGACAGAAGAGAGTGAGCAT	Sedum_Unigene_BMK.31642	SBP1	2	806-825	103.635	816	4	0.539858	.\4_T_Plot\zryD1\Sedum_Unigene_BMK.31642--816--mtr-miR156b-5p_1ss20CT_degradome.jpg
mtr-miR156b-5p_1ss20CT	TGACAGAAGAGAGTGAGCAT	Sedum_Unigene_BMK.60746	-	3	169-188	103.635	179	4	0.470112	.\4_T_Plot\zryD1\Sedum_Unigene_BMK.60746--179--mtr-miR156b-5p_1ss20CT_degradome.jpg
mtr-miR156b-5p_R+1_1ss14TG	TGACAGAAGAGAGGGAGCACA	Sedum_Unigene_BMK.31642	SBP1	1	805-825	103.635	816	4	0.36788	.\4_T_Plot\zryD1\Sedum_Unigene_BMK.31642--816--mtr-miR156b-5p_R+1_1ss14TG_degradome.jpg
mtr-miR156e_R-2	TTGACAGAAGATAGAGAGC	Sedum_Unigene_BMK.32676	-	3.5	221-239	103.635	230	4	0.571209	.\4_T_Plot\zryD1\Sedum_Unigene_BMK.32676--230--mtr-miR156e_R-2_degradome.jpg
mtr-miR159a	TTTGGATTGAAGGGAGCTCTA	Sedum_Unigene_BMK.12868	-	3.5	68-88	103.635	79	4	0.245924	.\4_T_Plot\zryD1\Sedum_Unigene_BMK.12868--79--mtr-miR159a_degradome.jpg
mtr-miR159a	TTTGGATTGAAGGGAGCTCTA	Sedum_Unigene_BMK.62571	-	4	920-940	103.635	931	4	0.822512	.\4_T_Plot\zryD1\Sedum_Unigene_BMK.62571--931--mtr-miR159a_degradome.jpg
mtr-miR159a_R-1_1ss15AG	TTTGGATTGAAGGGGGCTCT	Sedum_Unigene_BMK.12868	-	3	69-88	103.635	79	4	0.470112	.\4_T_Plot\zryD1\Sedum_Unigene_BMK.12868--79--mtr-miR159a_R-1_1ss15AG_degradome.jpg
mtr-miR159a_R-1_1ss15AG	TTTGGATTGAAGGGGGCTCT	Sedum_Unigene_BMK.57943	TCP4	4	1777-1796	103.635	1787	4	0.822512	.\4_T_Plot\zryD1\Sedum_Unigene_BMK.57943--1787--mtr-miR159a_R-1_1ss15AG_degradome.jpg
mtr-miR159a_R-1_1ss1TA	ATTGGATTGAAGGGAGCTCT	Sedum_Unigene_BMK.12868	-	2.5	69-88	103.635	79	4	0.297301	.\4_T_Plot\zryD1\Sedum_Unigene_BMK.12868--79--mtr-miR159a_R-1_1ss1TA_degradome.jpg
mtr-miR159a_R-1_1ss1TA	ATTGGATTGAAGGGAGCTCT	Sedum_Unigene_BMK.57943	TCP4	4	1777-1796	103.635	1787	4	0.959673	.\4_T_Plot\zryD1\Sedum_Unigene_BMK.57943--1787--mtr-miR159a_R-1_1ss1TA_degradome.jpg
mtr-miR159a_R-1_1ss1TA	ATTGGATTGAAGGGAGCTCT	Sedum_Unigene_BMK.62571	-	4	921-940	103.635	931	4	0.959673	.\4_T_Plot\zryD1\Sedum_Unigene_BMK.62571--931--mtr-miR159a_R-1_1ss1TA_degradome.jpg
mtr-miR159b_2ss1AT20CT	TTTGGAGTGAAGGGAGCTCTA	Sedum_Unigene_BMK.44912	-	4	652-672	103.635	663	4	0.772789	.\4_T_Plot\zryD1\Sedum_Unigene_BMK.44912--663--mtr-miR159b_2ss1AT20CT_degradome.jpg
mtr-miR166a	TCGGACCAGGCTTCATTCCCC	Sedum_Unigene_BMK.53452	-	1	981-1001	103.635	992	4	0.36788	.\4_T_Plot\zryD1\Sedum_Unigene_BMK.53452--992--mtr-miR166a_degradome.jpg
mtr-miR166a_R-2_1ss1TC	CCGGACCAGGCTTCATTCC	Sedum_Unigene_BMK.53452	-	1	983-1001	103.635	992	4	0.36788	.\4_T_Plot\zryD1\Sedum_Unigene_BMK.53452--992--mtr-miR166a_R-2_1ss1TC_degradome.jpg
mtr-miR166c_2ss20TC21CA	TCGGACCAGGCTTCATTCCCA	Sedum_Unigene_BMK.53452	-	1	981-1001	103.635	992	4	0.36788	.\4_T_Plot\zryD1\Sedum_Unigene_BMK.53452--992--mtr-miR166c_2ss20TC21CA_degradome.jpg
mtr-miR171c_2ss12TC21TC	TGATTGAGCCGCGCCAATATC	Sedum_Unigene_BMK.48564	SCL6	2	270-290	103.635	281	4	0.321662	.\4_T_Plot\zryD1\Sedum_Unigene_BMK.48564--281--mtr-miR171c_2ss12TC21TC_degradome.jpg
mtr-miR171c_L-3R+1	TTGAGCCGTGCCAATATTT	Sedum_Unigene_BMK.55803	-	2.5	1254-1272	103.635	1263	4	0.297301	.\4_T_Plot\zryD1\Sedum_Unigene_BMK.55803--1263--mtr-miR171c_L-3R+1_degradome.jpg
mtr-miR171d_2ss12TC13GA	TGATTGAGCCGCACCAATATC	Sedum_Unigene_BMK.48564	SCL6	4	270-290	103.635	281	4	0.627648	.\4_T_Plot\zryD1\Sedum_Unigene_BMK.48564--281--mtr-miR171d_2ss12TC13GA_degradome.jpg
mtr-miR172a_R-2	AGAATCCTGATGATGCTGC	Sedum_Unigene_BMK.61687	-	4	426-445	51.8174	435	4	0.999008	.\4_T_Plot\zryD1\Sedum_Unigene_BMK.61687--435--mtr-miR172a_R-2_degradome.jpg
mtr-miR172d-3p_R+1	AGAATCTTGATGATGCTGCAT	Sedum_Unigene_BMK.39895	APRR2	4	1129-1148	103.635	1139	4	0.933912	.\4_T_Plot\zryD1\Sedum_Unigene_BMK.39895--1139--mtr-miR172d-3p_R+1_degradome.jpg
mtr-miR172d-3p_R+1	AGAATCTTGATGATGCTGCAT	Sedum_Unigene_BMK.62738	CWC22	4	2063-2083	103.635	2074	4	0.933912	.\4_T_Plot\zryD1\Sedum_Unigene_BMK.62738--2074--mtr-miR172d-3p_R+1_degradome.jpg
mtr-miR172d-5p_L-3_2ss5GC7GT	GCATCATCATCAAGATTCACA	Sedum_Unigene_BMK.22180	-	4	266-286	103.635	277	4	0.999893	.\4_T_Plot\zryD1\Sedum_Unigene_BMK.22180--277--mtr-miR172d-5p_L-3_2ss5GC7GT_degradome.jpg
mtr-miR172d-5p_L-3_2ss5GC7GT	GCATCATCATCAAGATTCACA	Sedum_Unigene_BMK.40147	-	2.5	1002-1021	103.635	1012	4	0.506215	.\4_T_Plot\zryD1\Sedum_Unigene_BMK.40147--1012--mtr-miR172d-5p_L-3_2ss5GC7GT_degradome.jpg
mtr-miR172d-5p_L-3_2ss5GC7GT	GCATCATCATCAAGATTCACA	Sedum_Unigene_BMK.54221	ERF1Z	3	1908-1927	103.635	1918	4	0.851217	.\4_T_Plot\zryD1\Sedum_Unigene_BMK.54221--1918--mtr-miR172d-5p_L-3_2ss5GC7GT_degradome.jpg
mtr-miR2111a-5p_R-2	TAATCTGCATCCTGAGGTT	Sedum_Unigene_BMK.61408	HEN1	3.5	2079-2098	103.635	2089	4	0.861354	.\4_T_Plot\zryD1\Sedum_Unigene_BMK.61408--2089--mtr-miR2111a-5p_R-2_degradome.jpg
mtr-MIR2590d-p5_1ss14AG	TCAGCCTGGTCGGGAATC	Sedum_Unigene_BMK.61379	BADH	4	930-946	103.635	937	4	0.861354	.\4_T_Plot\zryD1\Sedum_Unigene_BMK.61379--937--mtr-MIR2590d-p5_1ss14AG_degradome.jpg
mtr-MIR2592bj-p3_1ss12TC	ATTCCCACTGTCCCTGTC	Sedum_Unigene_BMK.61331	ATD1A	3.5	381-398	103.635	389	4	0.95517	.\4_T_Plot\zryD1\Sedum_Unigene_BMK.61331--389--mtr-MIR2592bj-p3_1ss12TC_degradome.jpg
mtr-MIR2609a-p5_1ss17AT	TTGGATGATGATCAGATG	Sedum_Unigene_BMK.21051	ZN363	4	34-52	103.635	42	4	1	.\4_T_Plot\zryD1\Sedum_Unigene_BMK.21051--42--mtr-MIR2609a-p5_1ss17AT_degradome.jpg
mtr-MIR2609a-p5_1ss17AT	TTGGATGATGATCAGATG	Sedum_Unigene_BMK.39828	F16P1	4	185-203	103.635	194	4	1	.\4_T_Plot\zryD1\Sedum_Unigene_BMK.39828--194--mtr-MIR2609a-p5_1ss17AT_degradome.jpg
mtr-MIR2662-p3_1ss8CA	TAAAAAGAAAAGAAGAAAC	Sedum_Unigene_BMK.38144	-	4	110-129	103.635	119	4	1	.\4_T_Plot\zryD1\Sedum_Unigene_BMK.38144--119--mtr-MIR2662-p3_1ss8CA_degradome.jpg
mtr-MIR2662-p3_1ss8CA	TAAAAAGAAAAGAAGAAAC	Sedum_Unigene_BMK.54323	-	3.5	68-86	103.635	77	4	1	.\4_T_Plot\zryD1\Sedum_Unigene_BMK.54323--77--mtr-MIR2662-p3_1ss8CA_degradome.jpg
mtr-MIR2662-p3_1ss8CA	TAAAAAGAAAAGAAGAAAC	Sedum_Unigene_BMK.57122	NPS13	4	246-265	103.635	255	4	1	.\4_T_Plot\zryD1\Sedum_Unigene_BMK.57122--255--mtr-MIR2662-p3_1ss8CA_degradome.jpg
mtr-miR393a_R-3_1ss18GA	TCCAAAGGGATCGCATTA	Sedum_Unigene_BMK.45839	DHX15	4	1066-1083	103.635	1074	4	0.992842	.\4_T_Plot\zryD1\Sedum_Unigene_BMK.45839--1074--mtr-miR393a_R-3_1ss18GA_degradome.jpg
mtr-miR393a_R-3_1ss18GA	TCCAAAGGGATCGCATTA	Sedum_Unigene_BMK.78919	-	4	25-42	103.635	33	4	0.992842	.\4_T_Plot\zryD1\Sedum_Unigene_BMK.78919--33--mtr-miR393a_R-3_1ss18GA_degradome.jpg
mtr-miR395a_1ss1AC	CTGAAGTGTTTGGGGGAACTC	Sedum_Unigene_BMK.43494	APS1	2.5	68-88	103.635	79	4	0.297301	.\4_T_Plot\zryD1\Sedum_Unigene_BMK.43494--79--mtr-miR395a_1ss1AC_degradome.jpg
mtr-miR395a_L-1_1ss21CG	TGAAGTGTTTGGGGGAACTG	Sedum_Unigene_BMK.45556	MED8	3	1198-1217	103.635	1208	4	0.470112	.\4_T_Plot\zryD1\Sedum_Unigene_BMK.45556--1208--mtr-miR395a_L-1_1ss21CG_degradome.jpg
mtr-miR395a_L-1_1ss21CG	TGAAGTGTTTGGGGGAACTG	Sedum_Unigene_BMK.63043	-	4	2682-2701	103.635	2692	4	0.891696	.\4_T_Plot\zryD1\Sedum_Unigene_BMK.63043--2692--mtr-miR395a_L-1_1ss21CG_degradome.jpg
mtr-miR396a-5p_1ss18AG	TTCCACAGCTTTCTTGAGCTT	Sedum_Unigene_BMK.53130	PKL	3	2681-2700	103.635	2692	4	0.470112	.\4_T_Plot\zryD1\Sedum_Unigene_BMK.53130--2692--mtr-miR396a-5p_1ss18AG_degradome.jpg
mtr-miR396a-5p_1ss21TG	TTCCACAGCTTTCTTGAACTG	Sedum_Unigene_BMK.52197	GRF8	3	237-258	103.635	248	4	0.851217	.\4_T_Plot\zryD1\Sedum_Unigene_BMK.52197--248--mtr-miR396a-5p_1ss21TG_degradome.jpg
mtr-miR396a-5p_1ss21TG	TTCCACAGCTTTCTTGAACTG	Sedum_Unigene_BMK.53130	PKL	3.5	2681-2700	103.635	2692	4	0.94055	.\4_T_Plot\zryD1\Sedum_Unigene_BMK.53130--2692--mtr-miR396a-5p_1ss21TG_degradome.jpg
mtr-miR396b-5p	TTCCACAGCTTTCTTGAACTG	Sedum_Unigene_BMK.52197	GRF8	3	237-258	103.635	248	4	0.851217	.\4_T_Plot\zryD1\Sedum_Unigene_BMK.52197--248--mtr-miR396b-5p_degradome.jpg
mtr-miR396b-5p	TTCCACAGCTTTCTTGAACTG	Sedum_Unigene_BMK.53130	PKL	3.5	2681-2700	103.635	2692	4	0.94055	.\4_T_Plot\zryD1\Sedum_Unigene_BMK.53130--2692--mtr-miR396b-5p_degradome.jpg
mtr-miR396b-5p_L-3	CACAGCTTTCTTGAACTG	Sedum_Unigene_BMK.20558	NSE2	4	380-397	103.635	388	4	1	.\4_T_Plot\zryD1\Sedum_Unigene_BMK.20558--388--mtr-miR396b-5p_L-3_degradome.jpg
mtr-miR396b-5p_L-3	CACAGCTTTCTTGAACTG	Sedum_Unigene_BMK.31440	BGAL1	4	170-186	103.635	177	4	1	.\4_T_Plot\zryD1\Sedum_Unigene_BMK.31440--177--mtr-miR396b-5p_L-3_degradome.jpg
mtr-miR396b-5p_L-3	CACAGCTTTCTTGAACTG	Sedum_Unigene_BMK.39398	CSN6A	4	982-998	103.635	989	4	1	.\4_T_Plot\zryD1\Sedum_Unigene_BMK.39398--989--mtr-miR396b-5p_L-3_degradome.jpg
mtr-miR396b-5p_L-3	CACAGCTTTCTTGAACTG	Sedum_Unigene_BMK.38439	-	4	183-199	103.635	190	4	1	.\4_T_Plot\zryD1\Sedum_Unigene_BMK.38439--190--mtr-miR396b-5p_L-3_degradome.jpg
mtr-miR396b-5p_L-3	CACAGCTTTCTTGAACTG	Sedum_Unigene_BMK.48273	CARB	4	159-175	103.635	166	4	1	.\4_T_Plot\zryD1\Sedum_Unigene_BMK.48273--166--mtr-miR396b-5p_L-3_degradome.jpg
mtr-miR396b-5p_L-3	CACAGCTTTCTTGAACTG	Sedum_Unigene_BMK.54952	EFGC	4	329-346	103.635	337	4	1	.\4_T_Plot\zryD1\Sedum_Unigene_BMK.54952--337--mtr-miR396b-5p_L-3_degradome.jpg
mtr-miR396b-5p_L-3	CACAGCTTTCTTGAACTG	Sedum_Unigene_BMK.58844	-	4	1048-1065	103.635	1056	4	1	.\4_T_Plot\zryD1\Sedum_Unigene_BMK.58844--1056--mtr-miR396b-5p_L-3_degradome.jpg
mtr-miR396b-5p_L-3	CACAGCTTTCTTGAACTG	Sedum_Unigene_BMK.63219	KRR1	4	626-643	103.635	634	4	1	.\4_T_Plot\zryD1\Sedum_Unigene_BMK.63219--634--mtr-miR396b-5p_L-3_degradome.jpg
mtr-miR396b-5p_L-3	CACAGCTTTCTTGAACTG	Sedum_Unigene_BMK.60340	-	4	1209-1226	103.635	1217	4	1	.\4_T_Plot\zryD1\Sedum_Unigene_BMK.60340--1217--mtr-miR396b-5p_L-3_degradome.jpg
mtr-miR396b-5p_L-3	CACAGCTTTCTTGAACTG	Sedum_Unigene_BMK.61816	NAC78	4	1883-1901	103.635	1892	4	1	.\4_T_Plot\zryD1\Sedum_Unigene_BMK.61816--1892--mtr-miR396b-5p_L-3_degradome.jpg
mtr-miR396b-5p_L-3	CACAGCTTTCTTGAACTG	Sedum_Unigene_BMK.61528	HISX	4	681-697	103.635	688	4	1	.\4_T_Plot\zryD1\Sedum_Unigene_BMK.61528--688--mtr-miR396b-5p_L-3_degradome.jpg
mtr-miR396b-5p_R-1_1ss9CT	TTCCACAGTTTTCTTGAACT	Sedum_Unigene_BMK.40292	SCP34	3.5	1278-1296	103.635	1288	4	0.966195	.\4_T_Plot\zryD1\Sedum_Unigene_BMK.40292--1288--mtr-miR396b-5p_R-1_1ss9CT_degradome.jpg
mtr-miR396b-5p_R-1_1ss9CT	TTCCACAGTTTTCTTGAACT	Sedum_Unigene_BMK.53130	PKL	2	2682-2700	103.635	2691	4	0.539858	.\4_T_Plot\zryD1\Sedum_Unigene_BMK.53130--2691--mtr-miR396b-5p_R-1_1ss9CT_degradome.jpg
mtr-miR396b-5p_R-1_1ss9CT	TTCCACAGTTTTCTTGAACT	Sedum_Unigene_BMK.54239	PEX32	3	1779-1799	103.635	1790	4	0.921162	.\4_T_Plot\zryD1\Sedum_Unigene_BMK.54239--1790--mtr-miR396b-5p_R-1_1ss9CT_degradome.jpg
mtr-miR396b-5p_R-1_1ss9CT	TTCCACAGTTTTCTTGAACT	Sedum_Unigene_BMK.52197	GRF8	4	238-258	103.635	248	4	0.999916	.\4_T_Plot\zryD1\Sedum_Unigene_BMK.52197--248--mtr-miR396b-5p_R-1_1ss9CT_degradome.jpg
mtr-miR396b-5p_R-1_1ss9CT	TTCCACAGTTTTCTTGAACT	Sedum_Unigene_BMK.56354	-	4	1738-1758	103.635	1748	4	0.999916	.\4_T_Plot\zryD1\Sedum_Unigene_BMK.56354--1748--mtr-miR396b-5p_R-1_1ss9CT_degradome.jpg
mtr-miR396b-5p_R-1_1ss9CT	TTCCACAGTTTTCTTGAACT	Sedum_Unigene_BMK.62600	-	4	14-33	103.635	24	4	0.999916	.\4_T_Plot\zryD1\Sedum_Unigene_BMK.62600--24--mtr-miR396b-5p_R-1_1ss9CT_degradome.jpg
mtr-miR408-3p_L-1R-2	TGCACTGCCTCTTCCCTG	Sedum_Unigene_BMK.13939	-	3.5	413-430	103.635	421	4	0.861354	.\4_T_Plot\zryD1\Sedum_Unigene_BMK.13939--421--mtr-miR408-3p_L-1R-2_degradome.jpg
mtr-miR408-3p_L-1R-2_1ss19GC	TGCACTGCCTCTTCCCTC	Sedum_Unigene_BMK.13939	-	4	413-430	103.635	421	4	0.999824	.\4_T_Plot\zryD1\Sedum_Unigene_BMK.13939--421--mtr-miR408-3p_L-1R-2_1ss19GC_degradome.jpg
mtr-miR408-3p_L-1R-2_1ss19GC	TGCACTGCCTCTTCCCTC	Sedum_Unigene_BMK.65075	-	4	185-203	103.635	194	4	0.999824	.\4_T_Plot\zryD1\Sedum_Unigene_BMK.65075--194--mtr-miR408-3p_L-1R-2_1ss19GC_degradome.jpg
mtr-miR5205b_L-5_1ss7AT	ATTTAGGGACGGAGGGAGT	Sedum_Unigene_BMK.21262	HS25P	3.5	165-184	103.635	175	4	0.895451	.\4_T_Plot\zryD1\Sedum_Unigene_BMK.21262--175--mtr-miR5205b_L-5_1ss7AT_degradome.jpg
mtr-miR5205b_L-5_1ss7AT	ATTTAGGGACGGAGGGAGT	Sedum_Unigene_BMK.62725	-	3.5	3264-3282	103.635	3273	4	0.895451	.\4_T_Plot\zryD1\Sedum_Unigene_BMK.62725--3273--mtr-miR5205b_L-5_1ss7AT_degradome.jpg
mtr-MIR5205b-p3_1ss1AG	GGGGACGGAGGGAGTACT	Sedum_Unigene_BMK.36944	-	4	84-101	103.635	92	4	0.999998	.\4_T_Plot\zryD1\Sedum_Unigene_BMK.36944--92--mtr-MIR5205b-p3_1ss1AG_degradome.jpg
mtr-MIR5205b-p3_1ss1AG	GGGGACGGAGGGAGTACT	Sedum_Unigene_BMK.56537	CRPM2	3	731-748	103.635	739	4	0.99873	.\4_T_Plot\zryD1\Sedum_Unigene_BMK.56537--739--mtr-MIR5205b-p3_1ss1AG_degradome.jpg
mtr-MIR5205b-p3_1ss1AG	GGGGACGGAGGGAGTACT	Sedum_Unigene_BMK.62372	HSP72	3	2198-2215	51.8174	2206	4	0.99873	.\4_T_Plot\zryD1\Sedum_Unigene_BMK.62372--2206--mtr-MIR5205b-p3_1ss1AG_degradome.jpg
nta-MIR167a-p3_1ss17TA	AGAAAAGAAAAGAAAGAC	Sedum_Unigene_BMK.20620	DDX18	3.5	1136-1153	103.635	1144	4	1	.\4_T_Plot\zryD1\Sedum_Unigene_BMK.20620--1144--nta-MIR167a-p3_1ss17TA_degradome.jpg
nta-MIR167a-p3_1ss17TA	AGAAAAGAAAAGAAAGAC	Sedum_Unigene_BMK.54323	-	2.5	69-86	103.635	77	4	0.999852	.\4_T_Plot\zryD1\Sedum_Unigene_BMK.54323--77--nta-MIR167a-p3_1ss17TA_degradome.jpg
nta-MIR167a-p3_1ss17TA	AGAAAAGAAAAGAAAGAC	Sedum_Unigene_BMK.57484	SKU5	4	925-943	103.635	933	4	1	.\4_T_Plot\zryD1\Sedum_Unigene_BMK.57484--933--nta-MIR167a-p3_1ss17TA_degradome.jpg
nta-MIR167a-p3_1ss17TA	AGAAAAGAAAAGAAAGAC	Sedum_Unigene_BMK.60724	TLC1	3.5	845-863	103.635	854	4	1	.\4_T_Plot\zryD1\Sedum_Unigene_BMK.60724--854--nta-MIR167a-p3_1ss17TA_degradome.jpg
nta-MIR172e-p3_1ss15CG	ATTGGAACGATACAGAGA	Sedum_Unigene_BMK.44410	ATB16	3	490-507	103.635	498	4	0.719218	.\4_T_Plot\zryD1\Sedum_Unigene_BMK.44410--498--nta-MIR172e-p3_1ss15CG_degradome.jpg
nta-MIR172e-p3_1ss15CG	ATTGGAACGATACAGAGA	Sedum_Unigene_BMK.60925	IF2P	4	2773-2790	103.635	2781	4	0.968498	.\4_T_Plot\zryD1\Sedum_Unigene_BMK.60925--2781--nta-MIR172e-p3_1ss15CG_degradome.jpg
nta-MIR172e-p5_1ss15CG	ATTGGAACGATACAGAGA	Sedum_Unigene_BMK.44410	ATB16	3	490-507	103.635	498	4	0.719218	.\4_T_Plot\zryD1\Sedum_Unigene_BMK.44410--498--nta-MIR172e-p5_1ss15CG_degradome.jpg
nta-MIR172e-p5_1ss15CG	ATTGGAACGATACAGAGA	Sedum_Unigene_BMK.60925	IF2P	4	2773-2790	103.635	2781	4	0.968498	.\4_T_Plot\zryD1\Sedum_Unigene_BMK.60925--2781--nta-MIR172e-p5_1ss15CG_degradome.jpg
nta-MIR6164b-p5_1ss2AT	ATTTGAAACGGAGGGAGT	Sedum_Unigene_BMK.39880	-	4	180-196	51.8174	187	4	0.999993	.\4_T_Plot\zryD1\Sedum_Unigene_BMK.39880--187--nta-MIR6164b-p5_1ss2AT_degradome.jpg
nta-MIR6164b-p5_1ss2AT	ATTTGAAACGGAGGGAGT	Sedum_Unigene_BMK.49609	FBK30	4	151-168	103.635	159	4	0.999993	.\4_T_Plot\zryD1\Sedum_Unigene_BMK.49609--159--nta-MIR6164b-p5_1ss2AT_degradome.jpg
pab-MIR950-p5_1ss17TC	GGAGGAAGAAGAAGAACC	Sedum_Unigene_BMK.11187	-	1.5	372-389	103.635	380	4	0.719218	.\4_T_Plot\zryD1\Sedum_Unigene_BMK.11187--380--pab-MIR950-p5_1ss17TC_degradome.jpg
pab-MIR950-p5_1ss17TC	GGAGGAAGAAGAAGAACC	Sedum_Unigene_BMK.21888	-	2.5	44-61	103.635	52	4	0.999896	.\4_T_Plot\zryD1\Sedum_Unigene_BMK.21888--52--pab-MIR950-p5_1ss17TC_degradome.jpg
pab-MIR950-p5_1ss17TC	GGAGGAAGAAGAAGAACC	Sedum_Unigene_BMK.21158	-	4	176-193	103.635	184	4	1	.\4_T_Plot\zryD1\Sedum_Unigene_BMK.21158--184--pab-MIR950-p5_1ss17TC_degradome.jpg
pab-MIR950-p5_1ss17TC	GGAGGAAGAAGAAGAACC	Sedum_Unigene_BMK.20945	-	4	267-284	103.635	275	4	1	.\4_T_Plot\zryD1\Sedum_Unigene_BMK.20945--275--pab-MIR950-p5_1ss17TC_degradome.jpg
pab-MIR950-p5_1ss17TC	GGAGGAAGAAGAAGAACC	Sedum_Unigene_BMK.32826	AGL15	2.5	49-67	103.635	58	4	0.999896	.\4_T_Plot\zryD1\Sedum_Unigene_BMK.32826--58--pab-MIR950-p5_1ss17TC_degradome.jpg
pab-MIR950-p5_1ss17TC	GGAGGAAGAAGAAGAACC	Sedum_Unigene_BMK.44636	-	3	303-321	103.635	312	4	1	.\4_T_Plot\zryD1\Sedum_Unigene_BMK.44636--312--pab-MIR950-p5_1ss17TC_degradome.jpg
pab-MIR950-p5_1ss17TC	GGAGGAAGAAGAAGAACC	Sedum_Unigene_BMK.49477	-	2	463-480	103.635	471	4	0.998637	.\4_T_Plot\zryD1\Sedum_Unigene_BMK.49477--471--pab-MIR950-p5_1ss17TC_degradome.jpg
pab-MIR950-p5_1ss17TC	GGAGGAAGAAGAAGAACC	Sedum_Unigene_BMK.59945	-	3	3353-3370	103.635	3361	4	1	.\4_T_Plot\zryD1\Sedum_Unigene_BMK.59945--3361--pab-MIR950-p5_1ss17TC_degradome.jpg
pab-MIR950-p5_1ss17TC	GGAGGAAGAAGAAGAACC	Sedum_Unigene_BMK.55990	OLEE1	4	662-679	103.635	670	4	1	.\4_T_Plot\zryD1\Sedum_Unigene_BMK.55990--670--pab-MIR950-p5_1ss17TC_degradome.jpg
pab-MIR950-p5_1ss17TC	GGAGGAAGAAGAAGAACC	Sedum_Unigene_BMK.60281	PTR27	4	726-743	103.635	734	4	1	.\4_T_Plot\zryD1\Sedum_Unigene_BMK.60281--734--pab-MIR950-p5_1ss17TC_degradome.jpg
pab-MIR950-p5_1ss17TC	GGAGGAAGAAGAAGAACC	Sedum_Unigene_BMK.62842	CRK10	4	1485-1502	103.635	1493	4	1	.\4_T_Plot\zryD1\Sedum_Unigene_BMK.62842--1493--pab-MIR950-p5_1ss17TC_degradome.jpg
pab-MIR950-p5_1ss17TC	GGAGGAAGAAGAAGAACC	Sedum_Unigene_BMK.63565	-	4	559-576	103.635	567	4	1	.\4_T_Plot\zryD1\Sedum_Unigene_BMK.63565--567--pab-MIR950-p5_1ss17TC_degradome.jpg
pab-MIR950-p5_1ss17TC	GGAGGAAGAAGAAGAACC	Sedum_Unigene_BMK.83400	ERA	4	279-296	103.635	287	4	1	.\4_T_Plot\zryD1\Sedum_Unigene_BMK.83400--287--pab-MIR950-p5_1ss17TC_degradome.jpg
PC-3p-1507684_5	CTTAAAATTTTCTTTCCTCTACT	Sedum_Unigene_BMK.61478	UGPI6	3	1234-1256	103.635	1247	4	0.614276	.\4_T_Plot\zryD1\Sedum_Unigene_BMK.61478--1247--PC-3p-1507684_5_degradome.jpg
PC-3p-1650016_5	CGAAAGAGAATCTGGACA	Sedum_Unigene_BMK.62314	-	3.5	2217-2234	103.635	2225	4	0.985505	.\4_T_Plot\zryD1\Sedum_Unigene_BMK.62314--2225--PC-3p-1650016_5_degradome.jpg
PC-3p-3238323_4	TCGGACCAGGTTTCATTCCTG	Sedum_Unigene_BMK.53452	-	2.5	981-1001	103.635	992	4	0.506215	.\4_T_Plot\zryD1\Sedum_Unigene_BMK.53452--992--PC-3p-3238323_4_degradome.jpg
PC-3p-343059_26	TCCACTACTTTTTCCCGCATC	Sedum_Unigene_BMK.21295	-	4	292-313	103.635	304	4	0.772789	.\4_T_Plot\zryD1\Sedum_Unigene_BMK.21295--304--PC-3p-343059_26_degradome.jpg
PC-3p-343059_26	TCCACTACTTTTTCCCGCATC	Sedum_Unigene_BMK.61478	UGPI6	0	1222-1242	103.635	1233	4	0.410948	.\4_T_Plot\zryD1\Sedum_Unigene_BMK.61478--1233--PC-3p-343059_26_degradome.jpg
PC-3p-3461203_2	TATGTAGTTTTGGGTGAC	Sedum_Unigene_BMK.36956	Y1677	3.5	1608-1625	103.635	1616	4	0.998485	.\4_T_Plot\zryD1\Sedum_Unigene_BMK.36956--1616--PC-3p-3461203_2_degradome.jpg
PC-3p-3461203_2	TATGTAGTTTTGGGTGAC	Sedum_Unigene_BMK.39438	C84A1	3.5	1156-1172	51.8174	1163	4	0.998485	.\4_T_Plot\zryD1\Sedum_Unigene_BMK.39438--1163--PC-3p-3461203_2_degradome.jpg
PC-3p-3461203_2	TATGTAGTTTTGGGTGAC	Sedum_Unigene_BMK.48392	PTR21	4	2105-2122	103.635	2113	4	0.999991	.\4_T_Plot\zryD1\Sedum_Unigene_BMK.48392--2113--PC-3p-3461203_2_degradome.jpg
PC-3p-3461203_2	TATGTAGTTTTGGGTGAC	Sedum_Unigene_BMK.49292	TBC9B	4	1684-1700	103.635	1691	4	0.999991	.\4_T_Plot\zryD1\Sedum_Unigene_BMK.49292--1691--PC-3p-3461203_2_degradome.jpg
PC-3p-3461203_2	TATGTAGTTTTGGGTGAC	Sedum_Unigene_BMK.52038	GWD1	4	1962-1979	103.635	1970	4	0.999991	.\4_T_Plot\zryD1\Sedum_Unigene_BMK.52038--1970--PC-3p-3461203_2_degradome.jpg
PC-3p-3461203_2	TATGTAGTTTTGGGTGAC	Sedum_Unigene_BMK.52079	2A5I	4	2006-2023	103.635	2014	4	0.999991	.\4_T_Plot\zryD1\Sedum_Unigene_BMK.52079--2014--PC-3p-3461203_2_degradome.jpg
PC-3p-3461203_2	TATGTAGTTTTGGGTGAC	Sedum_Unigene_BMK.59928	SECA1	4	1448-1464	103.635	1455	4	0.999991	.\4_T_Plot\zryD1\Sedum_Unigene_BMK.59928--1455--PC-3p-3461203_2_degradome.jpg
PC-3p-3461203_2	TATGTAGTTTTGGGTGAC	Sedum_Unigene_BMK.61399	AP2	3.5	2016-2034	103.635	2024	4	0.998485	.\4_T_Plot\zryD1\Sedum_Unigene_BMK.61399--2024--PC-3p-3461203_2_degradome.jpg
PC-3p-3461203_2	TATGTAGTTTTGGGTGAC	Sedum_Unigene_BMK.83033	-	4	941-957	103.635	948	4	0.999991	.\4_T_Plot\zryD1\Sedum_Unigene_BMK.83033--948--PC-3p-3461203_2_degradome.jpg
PC-5p-123438_88	AAAGTTTAATGAAGGAAATGA	Sedum_Unigene_BMK.51365	ULP2B	4	957-978	103.635	969	4	0.891696	.\4_T_Plot\zryD1\Sedum_Unigene_BMK.51365--969--PC-5p-123438_88_degradome.jpg
PC-5p-126214_87	ATTTCCTTCATTAAACTTTCC	Sedum_Unigene_BMK.44279	-	4	14-34	25.9087	25	4	0.996588	.\4_T_Plot\zryD1\Sedum_Unigene_BMK.44279--25--PC-5p-126214_87_degradome.jpg
PC-5p-126214_87	ATTTCCTTCATTAAACTTTCC	Sedum_Unigene_BMK.44870	-	4	529-549	25.9087	540	4	0.996588	.\4_T_Plot\zryD1\Sedum_Unigene_BMK.44870--540--PC-5p-126214_87_degradome.jpg
PC-5p-126214_87	ATTTCCTTCATTAAACTTTCC	Sedum_Unigene_BMK.75711	-	4	41-61	25.9087	52	4	0.996588	.\4_T_Plot\zryD1\Sedum_Unigene_BMK.75711--52--PC-5p-126214_87_degradome.jpg
PC-5p-20273079_1	CAAATCTGAGGTTCTGAA	Sedum_Unigene_BMK.56528	RBK2	3.5	979-996	103.635	987	4	0.921162	.\4_T_Plot\zryD1\Sedum_Unigene_BMK.56528--987--PC-5p-20273079_1_degradome.jpg
PC-5p-20273079_1	CAAATCTGAGGTTCTGAA	Sedum_Unigene_BMK.85664	-	3.5	377-394	103.635	385	4	0.921162	.\4_T_Plot\zryD1\Sedum_Unigene_BMK.85664--385--PC-5p-20273079_1_degradome.jpg
PC-5p-207477_71	TTGTTTAGTTCTCCTTTATT	Sedum_Unigene_BMK.35227	PAO	3	1248-1267	103.635	1258	4	0.614276	.\4_T_Plot\zryD1\Sedum_Unigene_BMK.35227--1258--PC-5p-207477_71_degradome.jpg
PC-5p-207477_71	TTGTTTAGTTCTCCTTTATT	Sedum_Unigene_BMK.40236	-	4	652-670	103.635	662	4	0.861354	.\4_T_Plot\zryD1\Sedum_Unigene_BMK.40236--662--PC-5p-207477_71_degradome.jpg
PC-5p-6279784_1	AATAGATTTTAGCCAGTGAA	Sedum_Unigene_BMK.62367	IQD14	4	1495-1514	103.635	1505	4	0.627648	.\4_T_Plot\zryD1\Sedum_Unigene_BMK.62367--1505--PC-5p-6279784_1_degradome.jpg
peu-MIR2916-p3_1ss13CT	CGGATGTTGCTTTTAGGA	Sedum_Unigene_BMK.21569	UTR3	4	810-827	103.635	818	4	0.999993	.\4_T_Plot\zryD1\Sedum_Unigene_BMK.21569--818--peu-MIR2916-p3_1ss13CT_degradome.jpg
peu-MIR2916-p3_1ss13CT	CGGATGTTGCTTTTAGGA	Sedum_Unigene_BMK.33908	CLU	3.5	3892-3908	103.635	3900	4	0.921162	.\4_T_Plot\zryD1\Sedum_Unigene_BMK.33908--3900--peu-MIR2916-p3_1ss13CT_degradome.jpg
peu-MIR2916-p3_1ss13CT	CGGATGTTGCTTTTAGGA	Sedum_Unigene_BMK.43599	LDOX	4	953-971	103.635	961	4	0.999993	.\4_T_Plot\zryD1\Sedum_Unigene_BMK.43599--961--peu-MIR2916-p3_1ss13CT_degradome.jpg
peu-MIR2916-p5_1ss1GT	TTCTCAACCATAAACGATG	Sedum_Unigene_BMK.20941	RS91	4	45-62	51.8174	54	4	0.996588	.\4_T_Plot\zryD1\Sedum_Unigene_BMK.20941--54--peu-MIR2916-p5_1ss1GT_degradome.jpg
peu-MIR2916-p5_1ss1GT	TTCTCAACCATAAACGATG	Sedum_Unigene_BMK.59124	PRS8A	4	838-855	103.635	846	4	0.996588	.\4_T_Plot\zryD1\Sedum_Unigene_BMK.59124--846--peu-MIR2916-p5_1ss1GT_degradome.jpg
peu-MIR2916-p5_1ss2AT	CTTCCTAGTCTCAACCATA	Sedum_Unigene_BMK.39777	Y1514	3.5	446-464	103.635	455	4	0.756176	.\4_T_Plot\zryD1\Sedum_Unigene_BMK.39777--455--peu-MIR2916-p5_1ss2AT_degradome.jpg
peu-MIR2916-p5_1ss2AT	CTTCCTAGTCTCAACCATA	Sedum_Unigene_BMK.61485	-	4	3932-3949	103.635	3941	4	0.990837	.\4_T_Plot\zryD1\Sedum_Unigene_BMK.61485--3941--peu-MIR2916-p5_1ss2AT_degradome.jpg
peu-MIR2916-p5_1ss2AT	CTTCCTAGTCTCAACCATA	Sedum_Unigene_BMK.83779	GPAT2	4	1472-1489	103.635	1480	4	0.990837	.\4_T_Plot\zryD1\Sedum_Unigene_BMK.83779--1480--peu-MIR2916-p5_1ss2AT_degradome.jpg
pgi-miR4376_R-3_1ss1TC	CGCAGGAGAGATGACGCCC	Sedum_Unigene_BMK.46508	4CLL9	4	495-513	103.635	504	4	0.861354	.\4_T_Plot\zryD1\Sedum_Unigene_BMK.46508--504--pgi-miR4376_R-3_1ss1TC_degradome.jpg
pgi-MIR482b-p5_1ss18AT	AGTTGTTTGGATGGGTGTTT	Sedum_Unigene_BMK.53800	UGT52	3.5	2091-2110	103.635	2101	4	0.676659	.\4_T_Plot\zryD1\Sedum_Unigene_BMK.53800--2101--pgi-MIR482b-p5_1ss18AT_degradome.jpg
ppt-miR167_1ss20CT	GGAAGCTGCCAGCATGATCTT	Sedum_Unigene_BMK.53229	C72A1	4	533-553	103.635	544	4	0.772789	.\4_T_Plot\zryD1\Sedum_Unigene_BMK.53229--544--ppt-miR167_1ss20CT_degradome.jpg
ppt-miR414_L-1R-2_1ss19TC	CATCCTCATCATCCTCGC	Sedum_Unigene_BMK.1220	-	4	730-747	103.635	738	4	1	.\4_T_Plot\zryD1\Sedum_Unigene_BMK.1220--738--ppt-miR414_L-1R-2_1ss19TC_degradome.jpg
ppt-miR414_L-1R-2_1ss19TC	CATCCTCATCATCCTCGC	Sedum_Unigene_BMK.21080	-	2.5	609-626	103.635	617	4	0.999949	.\4_T_Plot\zryD1\Sedum_Unigene_BMK.21080--617--ppt-miR414_L-1R-2_1ss19TC_degradome.jpg
ppt-miR414_L-1R-2_1ss19TC	CATCCTCATCATCCTCGC	Sedum_Unigene_BMK.21140	PP6R3	3	1833-1850	103.635	1841	4	1	.\4_T_Plot\zryD1\Sedum_Unigene_BMK.21140--1841--ppt-miR414_L-1R-2_1ss19TC_degradome.jpg
ppt-miR414_L-1R-2_1ss19TC	CATCCTCATCATCCTCGC	Sedum_Unigene_BMK.49979	CWC15	3	641-658	103.635	649	4	1	.\4_T_Plot\zryD1\Sedum_Unigene_BMK.49979--649--ppt-miR414_L-1R-2_1ss19TC_degradome.jpg
ppt-miR414_L-1R-2_1ss19TC	CATCCTCATCATCCTCGC	Sedum_Unigene_BMK.49701	-	3	615-632	103.635	623	4	1	.\4_T_Plot\zryD1\Sedum_Unigene_BMK.49701--623--ppt-miR414_L-1R-2_1ss19TC_degradome.jpg
ppt-miR414_L-1R-2_1ss19TC	CATCCTCATCATCCTCGC	Sedum_Unigene_BMK.45667	-	4	331-348	103.635	339	4	1	.\4_T_Plot\zryD1\Sedum_Unigene_BMK.45667--339--ppt-miR414_L-1R-2_1ss19TC_degradome.jpg
ppt-miR414_L-1R-2_1ss19TC	CATCCTCATCATCCTCGC	Sedum_Unigene_BMK.48026	-	4	388-405	51.8174	396	4	1	.\4_T_Plot\zryD1\Sedum_Unigene_BMK.48026--396--ppt-miR414_L-1R-2_1ss19TC_degradome.jpg
ppt-miR414_L-1R-2_1ss19TC	CATCCTCATCATCCTCGC	Sedum_Unigene_BMK.48787	-	4	403-420	103.635	411	4	1	.\4_T_Plot\zryD1\Sedum_Unigene_BMK.48787--411--ppt-miR414_L-1R-2_1ss19TC_degradome.jpg
ppt-miR414_L-1R-2_1ss19TC	CATCCTCATCATCCTCGC	Sedum_Unigene_BMK.53478	SAS10	1.5	529-546	103.635	537	4	0.966195	.\4_T_Plot\zryD1\Sedum_Unigene_BMK.53478--537--ppt-miR414_L-1R-2_1ss19TC_degradome.jpg
ppt-miR414_L-1R-2_1ss19TC	CATCCTCATCATCCTCGC	Sedum_Unigene_BMK.51426	HSPR2	2.5	443-460	103.635	451	4	0.999949	.\4_T_Plot\zryD1\Sedum_Unigene_BMK.51426--451--ppt-miR414_L-1R-2_1ss19TC_degradome.jpg
ppt-miR414_L-1R-2_1ss19TC	CATCCTCATCATCCTCGC	Sedum_Unigene_BMK.55551	MURE	2.5	656-673	103.635	664	4	0.999949	.\4_T_Plot\zryD1\Sedum_Unigene_BMK.55551--664--ppt-miR414_L-1R-2_1ss19TC_degradome.jpg
ppt-miR414_L-1R-2_1ss19TC	CATCCTCATCATCCTCGC	Sedum_Unigene_BMK.56479	-	3.5	269-285	103.635	277	4	1	.\4_T_Plot\zryD1\Sedum_Unigene_BMK.56479--277--ppt-miR414_L-1R-2_1ss19TC_degradome.jpg
ppt-miR414_L-1R-2_1ss19TC	CATCCTCATCATCCTCGC	Sedum_Unigene_BMK.55365	-	4	448-465	103.635	456	4	1	.\4_T_Plot\zryD1\Sedum_Unigene_BMK.55365--456--ppt-miR414_L-1R-2_1ss19TC_degradome.jpg
ppt-miR414_L-1R-2_1ss19TC	CATCCTCATCATCCTCGC	Sedum_Unigene_BMK.58549	CALX	4	969-986	103.635	977	4	1	.\4_T_Plot\zryD1\Sedum_Unigene_BMK.58549--977--ppt-miR414_L-1R-2_1ss19TC_degradome.jpg
ppt-miR414_L-1R-2_1ss19TC	CATCCTCATCATCCTCGC	Sedum_Unigene_BMK.63224	-	1.5	1389-1406	103.635	1397	4	0.966195	.\4_T_Plot\zryD1\Sedum_Unigene_BMK.63224--1397--ppt-miR414_L-1R-2_1ss19TC_degradome.jpg
ppt-miR414_L-1R-2_1ss19TC	CATCCTCATCATCCTCGC	Sedum_Unigene_BMK.60829	-	3	1086-1103	103.635	1094	4	1	.\4_T_Plot\zryD1\Sedum_Unigene_BMK.60829--1094--ppt-miR414_L-1R-2_1ss19TC_degradome.jpg
ppt-miR414_L-1R-2_1ss19TC	CATCCTCATCATCCTCGC	Sedum_Unigene_BMK.61984	UBC23	3.5	342-359	103.635	350	4	1	.\4_T_Plot\zryD1\Sedum_Unigene_BMK.61984--350--ppt-miR414_L-1R-2_1ss19TC_degradome.jpg
ppt-miR414_L-1R-2_1ss19TC	CATCCTCATCATCCTCGC	Sedum_Unigene_BMK.63029	LOG8	3.5	290-306	103.635	297	4	1	.\4_T_Plot\zryD1\Sedum_Unigene_BMK.63029--297--ppt-miR414_L-1R-2_1ss19TC_degradome.jpg
ppt-miR414_L-1R-2_1ss19TC	CATCCTCATCATCCTCGC	Sedum_Unigene_BMK.61956	FB285	4	601-618	103.635	609	4	1	.\4_T_Plot\zryD1\Sedum_Unigene_BMK.61956--609--ppt-miR414_L-1R-2_1ss19TC_degradome.jpg
ppt-miR414_L-1R-2_1ss19TC	CATCCTCATCATCCTCGC	Sedum_Unigene_BMK.62568	RPA1	4	1169-1186	103.635	1177	4	1	.\4_T_Plot\zryD1\Sedum_Unigene_BMK.62568--1177--ppt-miR414_L-1R-2_1ss19TC_degradome.jpg
ppt-MIR538c-p5_1ss9GA	TATGTCTGAACCTTCTCC	Sedum_Unigene_BMK.51520	-	2.5	189-206	103.635	197	4	0.506215	.\4_T_Plot\zryD1\Sedum_Unigene_BMK.51520--197--ppt-MIR538c-p5_1ss9GA_degradome.jpg
ppt-MIR538c-p5_1ss9GA	TATGTCTGAACCTTCTCC	Sedum_Unigene_BMK.52724	SSG1	4	1346-1363	103.635	1354	4	0.999394	.\4_T_Plot\zryD1\Sedum_Unigene_BMK.52724--1354--ppt-MIR538c-p5_1ss9GA_degradome.jpg
ppt-MIR893-p5_1ss1CG	GAAGACAAGGAAAAGGAGGA	Sedum_Unigene_BMK.31634	-	4	293-312	103.635	303	4	0.99873	.\4_T_Plot\zryD1\Sedum_Unigene_BMK.31634--303--ppt-MIR893-p5_1ss1CG_degradome.jpg
ppt-MIR893-p5_1ss1CG	GAAGACAAGGAAAAGGAGGA	Sedum_Unigene_BMK.36661	HSP7S	2.5	39-59	103.635	50	4	0.506215	.\4_T_Plot\zryD1\Sedum_Unigene_BMK.36661--50--ppt-MIR893-p5_1ss1CG_degradome.jpg
ptc-miR156a_R+1_1ss15GA	TGACAGAAGAGAGTAAGCACT	Sedum_Unigene_BMK.31642	SBP1	4	805-825	103.635	816	4	0.523333	.\4_T_Plot\zryD1\Sedum_Unigene_BMK.31642--816--ptc-miR156a_R+1_1ss15GA_degradome.jpg
ptc-miR166p_1ss21TC	TCGGACCAGGCTCCATTCCTC	Sedum_Unigene_BMK.53452	-	3.5	981-1001	103.635	992	4	0.245924	.\4_T_Plot\zryD1\Sedum_Unigene_BMK.53452--992--ptc-miR166p_1ss21TC_degradome.jpg
ptc-MIR171i-p3_1ss21TG	TTTTTCTTCTTCTTCTTGTTG	Sedum_Unigene_BMK.11478	-	3	522-542	103.635	533	4	1	.\4_T_Plot\zryD1\Sedum_Unigene_BMK.11478--533--ptc-MIR171i-p3_1ss21TG_degradome.jpg
ptc-MIR171i-p3_1ss21TG	TTTTTCTTCTTCTTCTTGTTG	Sedum_Unigene_BMK.4409	-	4	2828-2849	103.635	2839	4	1	.\4_T_Plot\zryD1\Sedum_Unigene_BMK.4409--2839--ptc-MIR171i-p3_1ss21TG_degradome.jpg
ptc-MIR171i-p3_1ss21TG	TTTTTCTTCTTCTTCTTGTTG	Sedum_Unigene_BMK.21175	-	2	208-228	103.635	219	4	1	.\4_T_Plot\zryD1\Sedum_Unigene_BMK.21175--219--ptc-MIR171i-p3_1ss21TG_degradome.jpg
ptc-MIR171i-p3_1ss21TG	TTTTTCTTCTTCTTCTTGTTG	Sedum_Unigene_BMK.39001	-	3	858-878	103.635	869	4	1	.\4_T_Plot\zryD1\Sedum_Unigene_BMK.39001--869--ptc-MIR171i-p3_1ss21TG_degradome.jpg
ptc-MIR171i-p3_1ss21TG	TTTTTCTTCTTCTTCTTGTTG	Sedum_Unigene_BMK.40402	-	3	54-74	103.635	65	4	1	.\4_T_Plot\zryD1\Sedum_Unigene_BMK.40402--65--ptc-MIR171i-p3_1ss21TG_degradome.jpg
ptc-MIR171i-p3_1ss21TG	TTTTTCTTCTTCTTCTTGTTG	Sedum_Unigene_BMK.40320	-	4	1965-1985	103.635	1976	4	1	.\4_T_Plot\zryD1\Sedum_Unigene_BMK.40320--1976--ptc-MIR171i-p3_1ss21TG_degradome.jpg
ptc-MIR171i-p3_1ss21TG	TTTTTCTTCTTCTTCTTGTTG	Sedum_Unigene_BMK.49421	-	3	1-21	103.635	12	4	1	.\4_T_Plot\zryD1\Sedum_Unigene_BMK.49421--12--ptc-MIR171i-p3_1ss21TG_degradome.jpg
ptc-MIR171i-p3_1ss21TG	TTTTTCTTCTTCTTCTTGTTG	Sedum_Unigene_BMK.48199	-	4	1310-1330	103.635	1321	4	1	.\4_T_Plot\zryD1\Sedum_Unigene_BMK.48199--1321--ptc-MIR171i-p3_1ss21TG_degradome.jpg
ptc-MIR171i-p3_1ss21TG	TTTTTCTTCTTCTTCTTGTTG	Sedum_Unigene_BMK.45599	AT18G	4	2910-2930	103.635	2921	4	1	.\4_T_Plot\zryD1\Sedum_Unigene_BMK.45599--2921--ptc-MIR171i-p3_1ss21TG_degradome.jpg
ptc-MIR171i-p3_1ss21TG	TTTTTCTTCTTCTTCTTGTTG	Sedum_Unigene_BMK.48364	-	4	2825-2845	103.635	2836	4	1	.\4_T_Plot\zryD1\Sedum_Unigene_BMK.48364--2836--ptc-MIR171i-p3_1ss21TG_degradome.jpg
ptc-MIR171i-p3_1ss21TG	TTTTTCTTCTTCTTCTTGTTG	Sedum_Unigene_BMK.53172	LYK5	2	1350-1370	103.635	1361	4	1	.\4_T_Plot\zryD1\Sedum_Unigene_BMK.53172--1361--ptc-MIR171i-p3_1ss21TG_degradome.jpg
ptc-MIR171i-p3_1ss21TG	TTTTTCTTCTTCTTCTTGTTG	Sedum_Unigene_BMK.52930	COL6	3	1126-1146	103.635	1137	4	1	.\4_T_Plot\zryD1\Sedum_Unigene_BMK.52930--1137--ptc-MIR171i-p3_1ss21TG_degradome.jpg
ptc-MIR171i-p3_1ss21TG	TTTTTCTTCTTCTTCTTGTTG	Sedum_Unigene_BMK.50403	GPN1	3.5	1250-1271	103.635	1262	4	1	.\4_T_Plot\zryD1\Sedum_Unigene_BMK.50403--1262--ptc-MIR171i-p3_1ss21TG_degradome.jpg
ptc-MIR171i-p3_1ss21TG	TTTTTCTTCTTCTTCTTGTTG	Sedum_Unigene_BMK.53349	-	3.5	757-777	103.635	768	4	1	.\4_T_Plot\zryD1\Sedum_Unigene_BMK.53349--768--ptc-MIR171i-p3_1ss21TG_degradome.jpg
ptc-MIR171i-p3_1ss21TG	TTTTTCTTCTTCTTCTTGTTG	Sedum_Unigene_BMK.54693	-	4	427-447	103.635	438	4	1	.\4_T_Plot\zryD1\Sedum_Unigene_BMK.54693--438--ptc-MIR171i-p3_1ss21TG_degradome.jpg
ptc-MIR171i-p3_1ss21TG	TTTTTCTTCTTCTTCTTGTTG	Sedum_Unigene_BMK.54733	-	4	1867-1888	103.635	1879	4	1	.\4_T_Plot\zryD1\Sedum_Unigene_BMK.54733--1879--ptc-MIR171i-p3_1ss21TG_degradome.jpg
ptc-MIR171i-p3_1ss21TG	TTTTTCTTCTTCTTCTTGTTG	Sedum_Unigene_BMK.58682	-	2.5	78-97	103.635	88	4	1	.\4_T_Plot\zryD1\Sedum_Unigene_BMK.58682--88--ptc-MIR171i-p3_1ss21TG_degradome.jpg
ptc-MIR171i-p3_1ss21TG	TTTTTCTTCTTCTTCTTGTTG	Sedum_Unigene_BMK.58024	-	3	1-21	103.635	12	4	1	.\4_T_Plot\zryD1\Sedum_Unigene_BMK.58024--12--ptc-MIR171i-p3_1ss21TG_degradome.jpg
ptc-MIR171i-p3_1ss21TG	TTTTTCTTCTTCTTCTTGTTG	Sedum_Unigene_BMK.57082	-	3	2630-2650	103.635	2641	4	1	.\4_T_Plot\zryD1\Sedum_Unigene_BMK.57082--2641--ptc-MIR171i-p3_1ss21TG_degradome.jpg
ptc-MIR171i-p3_1ss21TG	TTTTTCTTCTTCTTCTTGTTG	Sedum_Unigene_BMK.59471	-	3.5	631-651	103.635	642	4	1	.\4_T_Plot\zryD1\Sedum_Unigene_BMK.59471--642--ptc-MIR171i-p3_1ss21TG_degradome.jpg
ptc-MIR171i-p3_1ss21TG	TTTTTCTTCTTCTTCTTGTTG	Sedum_Unigene_BMK.57064	-	4	723-743	103.635	734	4	1	.\4_T_Plot\zryD1\Sedum_Unigene_BMK.57064--734--ptc-MIR171i-p3_1ss21TG_degradome.jpg
ptc-MIR171i-p3_1ss21TG	TTTTTCTTCTTCTTCTTGTTG	Sedum_Unigene_BMK.62803	-	3	529-549	103.635	540	4	1	.\4_T_Plot\zryD1\Sedum_Unigene_BMK.62803--540--ptc-MIR171i-p3_1ss21TG_degradome.jpg
ptc-MIR171i-p3_1ss21TG	TTTTTCTTCTTCTTCTTGTTG	Sedum_Unigene_BMK.62723	-	3	3761-3780	103.635	3771	4	1	.\4_T_Plot\zryD1\Sedum_Unigene_BMK.62723--3771--ptc-MIR171i-p3_1ss21TG_degradome.jpg
ptc-MIR171i-p3_1ss21TG	TTTTTCTTCTTCTTCTTGTTG	Sedum_Unigene_BMK.62973	SYF2	3.5	574-594	103.635	585	4	1	.\4_T_Plot\zryD1\Sedum_Unigene_BMK.62973--585--ptc-MIR171i-p3_1ss21TG_degradome.jpg
ptc-MIR171i-p3_1ss21TG	TTTTTCTTCTTCTTCTTGTTG	Sedum_Unigene_BMK.62285	AT18G	3.5	1385-1406	103.635	1397	4	1	.\4_T_Plot\zryD1\Sedum_Unigene_BMK.62285--1397--ptc-MIR171i-p3_1ss21TG_degradome.jpg
ptc-MIR171i-p3_1ss21TG	TTTTTCTTCTTCTTCTTGTTG	Sedum_Unigene_BMK.62282	TPL	3.5	1707-1726	103.635	1717	4	1	.\4_T_Plot\zryD1\Sedum_Unigene_BMK.62282--1717--ptc-MIR171i-p3_1ss21TG_degradome.jpg
ptc-MIR172a-p3	TGCAGCATCATCAAGATTCACA	Sedum_Unigene_BMK.35053	-	4	759-780	103.635	771	4	0.861354	.\4_T_Plot\zryD1\Sedum_Unigene_BMK.35053--771--ptc-MIR172a-p3_degradome.jpg
ptc-MIR172a-p5	GCAGCATCATCAAGATTCACA	Sedum_Unigene_BMK.53521	-	4	1504-1524	103.635	1515	4	0.984984	.\4_T_Plot\zryD1\Sedum_Unigene_BMK.53521--1515--ptc-MIR172a-p5_degradome.jpg
ptc-MIR172a-p5	GCAGCATCATCAAGATTCACA	Sedum_Unigene_BMK.58875	PHOT1	3.5	2122-2142	103.635	2133	4	0.895451	.\4_T_Plot\zryD1\Sedum_Unigene_BMK.58875--2133--ptc-MIR172a-p5_degradome.jpg
ptc-MIR172a-p5_1ss1GT	TCAGCATCATCAAGATTCACA	Sedum_Unigene_BMK.58875	PHOT1	4	2122-2142	103.635	2133	4	0.980777	.\4_T_Plot\zryD1\Sedum_Unigene_BMK.58875--2133--ptc-MIR172a-p5_1ss1GT_degradome.jpg
ptc-MIR172a-p5_1ss1GT	TCAGCATCATCAAGATTCACA	Sedum_Unigene_BMK.61182	-	4	890-909	51.8174	901	4	0.980777	.\4_T_Plot\zryD1\Sedum_Unigene_BMK.61182--901--ptc-MIR172a-p5_1ss1GT_degradome.jpg
ptc-MIR482b-p3_1ss7GA	CCGGAGAGGGAGACTGAGA	Sedum_Unigene_BMK.57247	H3	4	420-437	51.8174	428	4	0.999976	.\4_T_Plot\zryD1\Sedum_Unigene_BMK.57247--428--ptc-MIR482b-p3_1ss7GA_degradome.jpg
ptc-MIR482b-p5_1ss13AC	CCGGAGGGGGAGCCTGAGA	Sedum_Unigene_BMK.36167	PERK1	4	383-401	103.635	392	4	0.933912	.\4_T_Plot\zryD1\Sedum_Unigene_BMK.36167--392--ptc-MIR482b-p5_1ss13AC_degradome.jpg
ptc-MIR530a-p5_1ss12CT	AGGTGCAGGTGTAGGTGC	Sedum_Unigene_BMK.48178	AMPD	3.5	1985-2002	103.635	1993	4	0.980777	.\4_T_Plot\zryD1\Sedum_Unigene_BMK.48178--1993--ptc-MIR530a-p5_1ss12CT_degradome.jpg
ptc-MIR530a-p5_1ss12CT	AGGTGCAGGTGTAGGTGC	Sedum_Unigene_BMK.55891	-	4	489-506	103.635	497	4	0.999969	.\4_T_Plot\zryD1\Sedum_Unigene_BMK.55891--497--ptc-MIR530a-p5_1ss12CT_degradome.jpg
ptc-MIR6478-p3_1ss15GA	TTAGCTCAGTTGGTAGAG	Sedum_Unigene_BMK.19143	-	4	54-71	103.635	62	4	0.997918	.\4_T_Plot\zryD1\Sedum_Unigene_BMK.19143--62--ptc-MIR6478-p3_1ss15GA_degradome.jpg
ptc-MIR6478-p3_1ss15GA	TTAGCTCAGTTGGTAGAG	Sedum_Unigene_BMK.54930	-	4	393-410	103.635	401	4	0.997918	.\4_T_Plot\zryD1\Sedum_Unigene_BMK.54930--401--ptc-MIR6478-p3_1ss15GA_degradome.jpg
rco-miR535	TGACAACGAGAGAGAGCACGC	Sedum_Unigene_BMK.57900	MATE4	4	1122-1142	103.635	1133	4	0.218843	.\4_T_Plot\zryD1\Sedum_Unigene_BMK.57900--1133--rco-miR535_degradome.jpg
rgl-miR5139_L-1	AACCTGGCTCTGATACCA	Sedum_Unigene_BMK.60148	U84B1	4	1273-1291	103.635	1281	4	0.99873	.\4_T_Plot\zryD1\Sedum_Unigene_BMK.60148--1281--rgl-miR5139_L-1_degradome.jpg
sly-miR171d_R+2	TTGAGCCGCGCCAATATCACGC	Sedum_Unigene_BMK.55803	-	3.5	1251-1272	103.635	1263	4	0.245924	.\4_T_Plot\zryD1\Sedum_Unigene_BMK.55803--1263--sly-miR171d_R+2_degradome.jpg
sly-miR171e	TTGAGCCGCGTCAATATCTCT	Sedum_Unigene_BMK.55803	-	3	1252-1272	103.635	1263	4	0.272066	.\4_T_Plot\zryD1\Sedum_Unigene_BMK.55803--1263--sly-miR171e_degradome.jpg
sly-miR1918_L-2R-1_1ss9AG	TTGGTGGGAGTTCGATTCT	Sedum_Unigene_BMK.62552	CESA1	4	3565-3583	103.635	3574	4	0.948375	.\4_T_Plot\zryD1\Sedum_Unigene_BMK.62552--3574--sly-miR1918_L-2R-1_1ss9AG_degradome.jpg
sly-miR1918_L-2R-1_1ss9AG	TTGGTGGGAGTTCGATTCT	Sedum_Unigene_BMK.82870	RS193	4	133-151	103.635	142	4	0.948375	.\4_T_Plot\zryD1\Sedum_Unigene_BMK.82870--142--sly-miR1918_L-2R-1_1ss9AG_degradome.jpg
smo-MIR1113-p5_2ss1AG19AG	GAGTTGAAGTTGAAGAAGG	Sedum_Unigene_BMK.21405	TRMB	3.5	1148-1166	103.635	1157	4	0.998857	.\4_T_Plot\zryD1\Sedum_Unigene_BMK.21405--1157--smo-MIR1113-p5_2ss1AG19AG_degradome.jpg
smo-MIR1113-p5_2ss1AG19AG	GAGTTGAAGTTGAAGAAGG	Sedum_Unigene_BMK.51760	CLP41	4	277-295	103.635	286	4	0.999916	.\4_T_Plot\zryD1\Sedum_Unigene_BMK.51760--286--smo-MIR1113-p5_2ss1AG19AG_degradome.jpg
smo-MIR1113-p5_2ss1AG19AG	GAGTTGAAGTTGAAGAAGG	Sedum_Unigene_BMK.58524	LIAS	4	108-125	103.635	116	4	0.999916	.\4_T_Plot\zryD1\Sedum_Unigene_BMK.58524--116--smo-MIR1113-p5_2ss1AG19AG_degradome.jpg
smo-MIR1113-p5_2ss1AG19AG	GAGTTGAAGTTGAAGAAGG	Sedum_Unigene_BMK.61893	SYFM	4	113-130	103.635	121	4	0.999916	.\4_T_Plot\zryD1\Sedum_Unigene_BMK.61893--121--smo-MIR1113-p5_2ss1AG19AG_degradome.jpg
sof-miR159c_1ss1CG	GTTGGATTGAAGGGAGCTCCT	Sedum_Unigene_BMK.12868	-	3.5	68-88	103.635	79	4	0.756176	.\4_T_Plot\zryD1\Sedum_Unigene_BMK.12868--79--sof-miR159c_1ss1CG_degradome.jpg
sof-miR159c_1ss1CG	GTTGGATTGAAGGGAGCTCCT	Sedum_Unigene_BMK.57943	TCP4	4	1776-1796	103.635	1787	4	0.709135	.\4_T_Plot\zryD1\Sedum_Unigene_BMK.57943--1787--sof-miR159c_1ss1CG_degradome.jpg
ssp-MIR437c-p3_1ss9TG	GAAAAATGGATCAACATC	Sedum_Unigene_BMK.40182	-	4	685-701	103.635	692	4	1	.\4_T_Plot\zryD1\Sedum_Unigene_BMK.40182--692--ssp-MIR437c-p3_1ss9TG_degradome.jpg
ssp-MIR437c-p3_1ss9TG	GAAAAATGGATCAACATC	Sedum_Unigene_BMK.78513	-	3	220-237	103.635	228	4	0.851217	.\4_T_Plot\zryD1\Sedum_Unigene_BMK.78513--228--ssp-MIR437c-p3_1ss9TG_degradome.jpg
stu-miR171d-5p_2ss13GA21TG	AGATATTGGTGCAGTTCAATG	Sedum_Unigene_BMK.48429	RFS1	4	1287-1307	103.635	1298	4	0.709135	.\4_T_Plot\zryD1\Sedum_Unigene_BMK.48429--1298--stu-miR171d-5p_2ss13GA21TG_degradome.jpg
stu-MIR172d-p3_1ss5GT	TGTGTGAATCTTGATGATG	Sedum_Unigene_BMK.48878	-	3	581-598	103.635	590	4	0.891696	.\4_T_Plot\zryD1\Sedum_Unigene_BMK.48878--590--stu-MIR172d-p3_1ss5GT_degradome.jpg
stu-MIR172d-p3_1ss5GT	TGTGTGAATCTTGATGATG	Sedum_Unigene_BMK.65715	-	4	156-174	103.635	165	4	0.999394	.\4_T_Plot\zryD1\Sedum_Unigene_BMK.65715--165--stu-MIR172d-p3_1ss5GT_degradome.jpg
stu-miR319-3p_R-2_1ss14TA	TTGGACTGAAGGGATCCCT	Sedum_Unigene_BMK.21063	-	4	278-296	103.635	287	4	0.861354	.\4_T_Plot\zryD1\Sedum_Unigene_BMK.21063--287--stu-miR319-3p_R-2_1ss14TA_degradome.jpg
stu-MIR8005a-p3_1ss15GT	TTTAGGGTTTAGGGTTTAGG	Sedum_Unigene_BMK.38552	-	3.5	309-328	103.635	319	4	0.998485	.\4_T_Plot\zryD1\Sedum_Unigene_BMK.38552--319--stu-MIR8005a-p3_1ss15GT_degradome.jpg
stu-MIR8005a-p3_1ss15GT	TTTAGGGTTTAGGGTTTAGG	Sedum_Unigene_BMK.50299	TPK3	3	203-221	103.635	212	4	0.96959	.\4_T_Plot\zryD1\Sedum_Unigene_BMK.50299--212--stu-MIR8005a-p3_1ss15GT_degradome.jpg
stu-MIR8005a-p3_1ss15GT	TTTAGGGTTTAGGGTTTAGG	Sedum_Unigene_BMK.6794	-	3.5	180-200	103.635	191	4	0.998485	.\4_T_Plot\zryD1\Sedum_Unigene_BMK.6794--191--stu-MIR8005a-p3_1ss15GT_degradome.jpg
stu-MIR8005a-p3_1ss16GA	GGTTTAGGGTTTAGGATT	Sedum_Unigene_BMK.21336	PDX12	3.5	31-47	103.635	38	4	0.999999	.\4_T_Plot\zryD1\Sedum_Unigene_BMK.21336--38--stu-MIR8005a-p3_1ss16GA_degradome.jpg
stu-MIR8005a-p3_1ss16GA	GGTTTAGGGTTTAGGATT	Sedum_Unigene_BMK.39779	U548	4	257-275	103.635	265	4	1	.\4_T_Plot\zryD1\Sedum_Unigene_BMK.39779--265--stu-MIR8005a-p3_1ss16GA_degradome.jpg
stu-MIR8005a-p3_1ss16GA	GGTTTAGGGTTTAGGATT	Sedum_Unigene_BMK.42086	RALF	3	91-108	103.635	99	4	0.999811	.\4_T_Plot\zryD1\Sedum_Unigene_BMK.42086--99--stu-MIR8005a-p3_1ss16GA_degradome.jpg
stu-MIR8005a-p3_1ss16GA	GGTTTAGGGTTTAGGATT	Sedum_Unigene_BMK.41937	-	3.5	969-986	103.635	977	4	0.999999	.\4_T_Plot\zryD1\Sedum_Unigene_BMK.41937--977--stu-MIR8005a-p3_1ss16GA_degradome.jpg
stu-MIR8005a-p3_1ss16GA	GGTTTAGGGTTTAGGATT	Sedum_Unigene_BMK.40215	Y5102	4	1289-1305	103.635	1297	4	1	.\4_T_Plot\zryD1\Sedum_Unigene_BMK.40215--1297--stu-MIR8005a-p3_1ss16GA_degradome.jpg
stu-MIR8005a-p3_1ss16GA	GGTTTAGGGTTTAGGATT	Sedum_Unigene_BMK.49689	-	3	531-549	103.635	539	4	0.999811	.\4_T_Plot\zryD1\Sedum_Unigene_BMK.49689--539--stu-MIR8005a-p3_1ss16GA_degradome.jpg
stu-MIR8005a-p3_1ss16GA	GGTTTAGGGTTTAGGATT	Sedum_Unigene_BMK.47149	LRKS4	3.5	1358-1375	103.635	1366	4	0.999999	.\4_T_Plot\zryD1\Sedum_Unigene_BMK.47149--1366--stu-MIR8005a-p3_1ss16GA_degradome.jpg
stu-MIR8005a-p3_1ss16GA	GGTTTAGGGTTTAGGATT	Sedum_Unigene_BMK.51381	FER2	3.5	10-27	103.635	18	4	0.999999	.\4_T_Plot\zryD1\Sedum_Unigene_BMK.51381--18--stu-MIR8005a-p3_1ss16GA_degradome.jpg
stu-MIR8005a-p3_1ss16GA	GGTTTAGGGTTTAGGATT	Sedum_Unigene_BMK.52538	AB28G	4	163-179	103.635	170	4	1	.\4_T_Plot\zryD1\Sedum_Unigene_BMK.52538--170--stu-MIR8005a-p3_1ss16GA_degradome.jpg
stu-MIR8005a-p3_1ss16GA	GGTTTAGGGTTTAGGATT	Sedum_Unigene_BMK.55635	XYLL2	4	1782-1799	103.635	1790	4	1	.\4_T_Plot\zryD1\Sedum_Unigene_BMK.55635--1790--stu-MIR8005a-p3_1ss16GA_degradome.jpg
stu-MIR8005a-p3_1ss16GA	GGTTTAGGGTTTAGGATT	Sedum_Unigene_BMK.61313	-	2	1-18	103.635	9	4	0.96959	.\4_T_Plot\zryD1\Sedum_Unigene_BMK.61313--9--stu-MIR8005a-p3_1ss16GA_degradome.jpg
stu-MIR8005a-p3_1ss16GA	GGTTTAGGGTTTAGGATT	Sedum_Unigene_BMK.63324	RS6	4	405-422	103.635	413	4	1	.\4_T_Plot\zryD1\Sedum_Unigene_BMK.63324--413--stu-MIR8005a-p3_1ss16GA_degradome.jpg
stu-MIR8005a-p3_1ss21GT	TTAGGGTTTAGGGTTTAGGGT	Sedum_Unigene_BMK.45465	PP190	3	75-94	103.635	85	4	0.958225	.\4_T_Plot\zryD1\Sedum_Unigene_BMK.45465--85--stu-MIR8005a-p3_1ss21GT_degradome.jpg
stu-MIR8005a-p3_1ss8AG	GTTTAGGGTTTAGGGTTTA	Sedum_Unigene_BMK.31628	-	4	79-97	103.635	88	4	0.999998	.\4_T_Plot\zryD1\Sedum_Unigene_BMK.31628--88--stu-MIR8005a-p3_1ss8AG_degradome.jpg
stu-MIR8005a-p3_1ss8AG	GTTTAGGGTTTAGGGTTTA	Sedum_Unigene_BMK.49757	TPK5	3.5	5-24	103.635	15	4	0.99979	.\4_T_Plot\zryD1\Sedum_Unigene_BMK.49757--15--stu-MIR8005a-p3_1ss8AG_degradome.jpg
stu-MIR8005a-p3_1ss8AG	GTTTAGGGTTTAGGGTTTA	Sedum_Unigene_BMK.53902	MED31	3.5	31-49	103.635	40	4	0.99979	.\4_T_Plot\zryD1\Sedum_Unigene_BMK.53902--40--stu-MIR8005a-p3_1ss8AG_degradome.jpg
stu-MIR8005a-p3_1ss8AG	GTTTAGGGTTTAGGGTTTA	Sedum_Unigene_BMK.59809	-	3	32-50	103.635	41	4	0.999075	.\4_T_Plot\zryD1\Sedum_Unigene_BMK.59809--41--stu-MIR8005a-p3_1ss8AG_degradome.jpg
stu-MIR8005a-p5	TAGGGTTTAGGGTTTAGG	Sedum_Unigene_BMK.21004	-	4	332-349	103.635	340	4	1	.\4_T_Plot\zryD1\Sedum_Unigene_BMK.21004--340--stu-MIR8005a-p5_degradome.jpg
stu-MIR8005a-p5	TAGGGTTTAGGGTTTAGG	Sedum_Unigene_BMK.45712	-	2	755-772	103.635	763	4	0.995632	.\4_T_Plot\zryD1\Sedum_Unigene_BMK.45712--763--stu-MIR8005a-p5_degradome.jpg
stu-MIR8005a-p5	TAGGGTTTAGGGTTTAGG	Sedum_Unigene_BMK.55192	PP161	4	23-40	103.635	31	4	1	.\4_T_Plot\zryD1\Sedum_Unigene_BMK.55192--31--stu-MIR8005a-p5_degradome.jpg
stu-MIR8005a-p5	TAGGGTTTAGGGTTTAGG	Sedum_Unigene_BMK.61181	PRS7	4	1058-1076	103.635	1067	4	1	.\4_T_Plot\zryD1\Sedum_Unigene_BMK.61181--1067--stu-MIR8005a-p5_degradome.jpg
stu-MIR8005a-p5	TAGGGTTTAGGGTTTAGG	Sedum_Unigene_BMK.61572	-	4	46-63	103.635	54	4	1	.\4_T_Plot\zryD1\Sedum_Unigene_BMK.61572--54--stu-MIR8005a-p5_degradome.jpg
stu-MIR8005a-p5	TAGGGTTTAGGGTTTAGG	Sedum_Unigene_BMK.61511	LMBD2	4	53-71	103.635	61	4	1	.\4_T_Plot\zryD1\Sedum_Unigene_BMK.61511--61--stu-MIR8005a-p5_degradome.jpg
stu-MIR8005a-p5_1ss1GT	TTTAGGGTTTAGGGTTTAGGG	Sedum_Unigene_BMK.50299	TPK3	3	202-221	103.635	212	4	0.958225	.\4_T_Plot\zryD1\Sedum_Unigene_BMK.50299--212--stu-MIR8005a-p5_1ss1GT_degradome.jpg
stu-MIR8005a-p5_1ss1GT	TTTAGGGTTTAGGGTTTAGGG	Sedum_Unigene_BMK.6794	-	4	179-200	103.635	191	4	0.992842	.\4_T_Plot\zryD1\Sedum_Unigene_BMK.6794--191--stu-MIR8005a-p5_1ss1GT_degradome.jpg
stu-MIR8005c-p3_1ss11AG	AGGGTTTAGGGTTTAGGGTTT	Sedum_Unigene_BMK.35312	EF102	3.5	434-454	103.635	445	4	0.94055	.\4_T_Plot\zryD1\Sedum_Unigene_BMK.35312--445--stu-MIR8005c-p3_1ss11AG_degradome.jpg
stu-MIR8005c-p3_1ss12AG	TAGGGTTTAGGGTTTAGGGTTT	Sedum_Unigene_BMK.52055	PP310	4	268-289	103.635	280	4	0.933912	.\4_T_Plot\zryD1\Sedum_Unigene_BMK.52055--280--stu-MIR8005c-p3_1ss12AG_degradome.jpg
stu-MIR8005c-p5_1ss13AG	TTAGGGTTTAGGGTTTAGGGT	Sedum_Unigene_BMK.45465	PP190	3	75-94	103.635	85	4	0.958225	.\4_T_Plot\zryD1\Sedum_Unigene_BMK.45465--85--stu-MIR8005c-p5_1ss13AG_degradome.jpg
stu-MIR8005c-p5_1ss14AG	TTTAGGGTTTAGGGTTTAGGGT	Sedum_Unigene_BMK.38552	-	3.5	308-328	103.635	319	4	0.94055	.\4_T_Plot\zryD1\Sedum_Unigene_BMK.38552--319--stu-MIR8005c-p5_1ss14AG_degradome.jpg
stu-MIR8005c-p5_1ss14AG	TTTAGGGTTTAGGGTTTAGGGT	Sedum_Unigene_BMK.50299	TPK3	3.5	201-221	103.635	212	4	0.94055	.\4_T_Plot\zryD1\Sedum_Unigene_BMK.50299--212--stu-MIR8005c-p5_1ss14AG_degradome.jpg
stu-MIR8005c-p5_1ss14AG	TTTAGGGTTTAGGGTTTAGGGT	Sedum_Unigene_BMK.6794	-	4	178-200	103.635	191	4	0.968498	.\4_T_Plot\zryD1\Sedum_Unigene_BMK.6794--191--stu-MIR8005c-p5_1ss14AG_degradome.jpg
stu-MIR8019-p3_1ss6TC	TAAAACAATACTCCCTCCGT	Sedum_Unigene_BMK.52344	SSRA	2	1403-1422	103.635	1413	4	0.539858	.\4_T_Plot\zryD1\Sedum_Unigene_BMK.52344--1413--stu-MIR8019-p3_1ss6TC_degradome.jpg
stu-miR8022_R-6_1ss18GA	TTTAAATGAGAATTTTGA	Sedum_Unigene_BMK.60242	AL3F1	4	1686-1703	103.635	1694	4	1	.\4_T_Plot\zryD1\Sedum_Unigene_BMK.60242--1694--stu-miR8022_R-6_1ss18GA_degradome.jpg
stu-miR8022_R-6_1ss18GA	TTTAAATGAGAATTTTGA	Sedum_Unigene_BMK.60581	PAP12	4	646-663	103.635	654	4	1	.\4_T_Plot\zryD1\Sedum_Unigene_BMK.60581--654--stu-miR8022_R-6_1ss18GA_degradome.jpg
stu-miR8028-5p_L-6_1ss17GT	TGCTACAATTTTGAACAA	Sedum_Unigene_BMK.52102	EA6	4	87-105	103.635	96	4	0.999998	.\4_T_Plot\zryD1\Sedum_Unigene_BMK.52102--96--stu-miR8028-5p_L-6_1ss17GT_degradome.jpg
stu-miR8028-5p_L-6_1ss17GT	TGCTACAATTTTGAACAA	Sedum_Unigene_BMK.83175	PDI14	4	1417-1433	51.8174	1424	4	0.999998	.\4_T_Plot\zryD1\Sedum_Unigene_BMK.83175--1424--stu-miR8028-5p_L-6_1ss17GT_degradome.jpg
