# Supplementary material for: Integration of small RNAs, degradome and transcriptome sequencing in hyperaccumulator Sedum alfredii uncovers a complex regulatory network and provides insights into cadmium phytoremediation
Source: Plant Biotechnol J. 2016 Jan 23;14(6):1470–83. doi: 10.1111/pbi.12512 (PMC5066797; doi:10.1111/pbi.12512)
Supplement: Supplementary file 11 — Table S7 A complete list of ARF4 and AAP3 module assignments. [file PBI-14-1470-s007.xlsx]

## Sheet: 12345
fromNode	toNode	weight	direction	fromAltName	toAltName
BMK.50544	BMK.11503	0.701157	undirected	NA	NA
BMK.50544	BMK.12150	0.700808	undirected	NA	NA
BMK.50544	BMK.1731	0.706922	undirected	NA	NA
BMK.50544	BMK.1757	0.700417	undirected	NA	NA
BMK.50544	BMK.26471	0.711691	undirected	NA	NA
BMK.50544	BMK.36153	0.71149	undirected	NA	NA
BMK.50544	BMK.41385	0.705524	undirected	NA	NA
BMK.50544	BMK.4833	0.704094	undirected	NA	NA
BMK.50544	BMK.48766	0.702184	undirected	NA	NA
BMK.50544	BMK.48767	0.727484	undirected	NA	NA
BMK.50544	BMK.48768	0.717779	undirected	NA	NA
BMK.50544	BMK.48769	0.714296	undirected	NA	NA
BMK.50544	BMK.48772	0.711966	undirected	NA	NA
BMK.50544	BMK.48776	0.741559	undirected	NA	NA
BMK.50544	BMK.48783	0.706779	undirected	NA	NA
BMK.50544	BMK.48785	0.709882	undirected	NA	NA
BMK.50544	BMK.48786	0.710037	undirected	NA	NA
BMK.50544	BMK.48787	0.707243	undirected	NA	NA
BMK.50544	BMK.48789	0.708352	undirected	NA	NA
BMK.50544	BMK.48791	0.707071	undirected	NA	NA
BMK.50544	BMK.48794	0.702195	undirected	NA	NA
BMK.50544	BMK.48797	0.747493	undirected	NA	NA
BMK.50544	BMK.48798	0.738985	undirected	NA	NA
BMK.50544	BMK.48800	0.739068	undirected	NA	NA
BMK.50544	BMK.48801	0.74137	undirected	NA	NA
BMK.50544	BMK.48804	0.700786	undirected	NA	NA
BMK.50544	BMK.48809	0.719683	undirected	NA	NA
BMK.50544	BMK.48810	0.706572	undirected	NA	NA
BMK.50544	BMK.48811	0.746613	undirected	NA	NA
BMK.50544	BMK.48814	0.710912	undirected	NA	NA
BMK.50544	BMK.48815	0.735606	undirected	NA	NA
BMK.50544	BMK.48817	0.732094	undirected	NA	NA
BMK.50544	BMK.48819	0.701054	undirected	NA	NA
BMK.50544	BMK.48822	0.701039	undirected	NA	NA
BMK.50544	BMK.48825	0.710443	undirected	NA	NA
BMK.50544	BMK.48828	0.70212	undirected	NA	NA
BMK.50544	BMK.48829	0.716723	undirected	NA	NA
BMK.50544	BMK.48833	0.720648	undirected	NA	NA
BMK.50544	BMK.48834	0.746557	undirected	NA	NA
BMK.50544	BMK.48842	0.703016	undirected	NA	NA
BMK.50544	BMK.48844	0.739119	undirected	NA	NA
BMK.50544	BMK.48845	0.714725	undirected	NA	NA
BMK.50544	BMK.48846	0.711967	undirected	NA	NA
BMK.50544	BMK.48851	0.712742	undirected	NA	NA
BMK.50544	BMK.48856	0.71162	undirected	NA	NA
BMK.50544	BMK.48857	0.700788	undirected	NA	NA
BMK.50544	BMK.48858	0.718153	undirected	NA	NA
BMK.50544	BMK.48859	0.703164	undirected	NA	NA
BMK.50544	BMK.48868	0.703282	undirected	NA	NA
BMK.50544	BMK.48872	0.718358	undirected	NA	NA
BMK.50544	BMK.48873	0.710519	undirected	NA	NA
BMK.50544	BMK.48874	0.735722	undirected	NA	NA
BMK.50544	BMK.48875	0.733385	undirected	NA	NA
BMK.50544	BMK.48878	0.713009	undirected	NA	NA
BMK.50544	BMK.48879	0.713544	undirected	NA	NA
BMK.50544	BMK.48880	0.701766	undirected	NA	NA
BMK.50544	BMK.48881	0.703287	undirected	NA	NA
BMK.50544	BMK.48882	0.706538	undirected	NA	NA
BMK.50544	BMK.48883	0.701691	undirected	NA	NA
BMK.50544	BMK.48885	0.711928	undirected	NA	NA
BMK.50544	BMK.48887	0.703875	undirected	NA	NA
BMK.50544	BMK.4889	0.709748	undirected	NA	NA
BMK.50544	BMK.48890	0.717943	undirected	NA	NA
BMK.50544	BMK.48893	0.712962	undirected	NA	NA
BMK.50544	BMK.48898	0.728114	undirected	NA	NA
BMK.50544	BMK.48902	0.704899	undirected	NA	NA
BMK.50544	BMK.48905	0.723197	undirected	NA	NA
BMK.50544	BMK.48907	0.71215	undirected	NA	NA
BMK.50544	BMK.48911	0.7276	undirected	NA	NA
BMK.50544	BMK.48912	0.712698	undirected	NA	NA
BMK.50544	BMK.48914	0.732655	undirected	NA	NA
BMK.50544	BMK.48916	0.727365	undirected	NA	NA
BMK.50544	BMK.48917	0.734448	undirected	NA	NA
BMK.50544	BMK.48917	0.734448	undirected	NA	NA
BMK.50544	BMK.48920	0.712956	undirected	NA	NA
BMK.50544	BMK.48934	0.715403	undirected	NA	NA
BMK.50544	BMK.48936	0.704442	undirected	NA	NA
BMK.50544	BMK.48937	0.711878	undirected	NA	NA
BMK.50544	BMK.48939	0.720638	undirected	NA	NA
BMK.50544	BMK.48947	0.704491	undirected	NA	NA
BMK.50544	BMK.48949	0.704017	undirected	NA	NA
BMK.50544	BMK.48957	0.734445	undirected	NA	NA
BMK.50544	BMK.48958	0.709805	undirected	NA	NA
BMK.50544	BMK.48961	0.73808	undirected	NA	NA
BMK.50544	BMK.48968	0.71165	undirected	NA	NA
BMK.50544	BMK.48969	0.73991	undirected	NA	NA
BMK.50544	BMK.48973	0.714836	undirected	NA	NA
BMK.50544	BMK.48976	0.715216	undirected	NA	NA
BMK.50544	BMK.48980	0.712794	undirected	NA	NA
BMK.50544	BMK.48981	0.715225	undirected	NA	NA
BMK.50544	BMK.48982	0.711426	undirected	NA	NA
BMK.50544	BMK.48988	0.720176	undirected	NA	NA
BMK.50544	BMK.49000	0.705858	undirected	NA	NA
BMK.50544	BMK.49001	0.717245	undirected	NA	NA
BMK.50544	BMK.49002	0.709787	undirected	NA	NA
BMK.50544	BMK.49003	0.700053	undirected	NA	NA
BMK.50544	BMK.49005	0.722665	undirected	NA	NA
BMK.50544	BMK.49014	0.709712	undirected	NA	NA
BMK.50544	BMK.49015	0.727	undirected	NA	NA
BMK.50544	BMK.49022	0.706747	undirected	NA	NA
BMK.50544	BMK.49023	0.739492	undirected	NA	NA
BMK.50544	BMK.49024	0.707769	undirected	NA	NA
BMK.50544	BMK.49026	0.734823	undirected	NA	NA
BMK.50544	BMK.49029	0.744649	undirected	NA	NA
BMK.50544	BMK.49030	0.718738	undirected	NA	NA
BMK.50544	BMK.49031	0.73037	undirected	NA	NA
BMK.50544	BMK.49035	0.706522	undirected	NA	NA
BMK.50544	BMK.49037	0.710658	undirected	NA	NA
BMK.50544	BMK.49039	0.738722	undirected	NA	NA
BMK.50544	BMK.49040	0.715822	undirected	NA	NA
BMK.50544	BMK.49041	0.711646	undirected	NA	NA
BMK.50544	BMK.49044	0.746182	undirected	NA	NA
BMK.50544	BMK.49046	0.706559	undirected	NA	NA
BMK.50544	BMK.49051	0.739993	undirected	NA	NA
BMK.50544	BMK.49054	0.712031	undirected	NA	NA
BMK.50544	BMK.49055	0.71768	undirected	NA	NA
BMK.50544	BMK.49059	0.705992	undirected	NA	NA
BMK.50544	BMK.49060	0.728757	undirected	NA	NA
BMK.50544	BMK.49063	0.705169	undirected	NA	NA
BMK.50544	BMK.49064	0.717823	undirected	NA	NA
BMK.50544	BMK.49065	0.711196	undirected	NA	NA
BMK.50544	BMK.49068	0.705373	undirected	NA	NA
BMK.50544	BMK.49069	0.709281	undirected	NA	NA
BMK.50544	BMK.49070	0.702854	undirected	NA	NA
BMK.50544	BMK.49074	0.726187	undirected	NA	NA
BMK.50544	BMK.49075	0.719536	undirected	NA	NA
BMK.50544	BMK.49078	0.708366	undirected	NA	NA
BMK.50544	BMK.49085	0.716483	undirected	NA	NA
BMK.50544	BMK.49086	0.701572	undirected	NA	NA
BMK.50544	BMK.49087	0.714635	undirected	NA	NA
BMK.50544	BMK.49088	0.712901	undirected	NA	NA
BMK.50544	BMK.49089	0.716413	undirected	NA	NA
BMK.50544	BMK.49097	0.70835	undirected	NA	NA
BMK.50544	BMK.49099	0.707604	undirected	NA	NA
BMK.50544	BMK.49101	0.735947	undirected	NA	NA
BMK.50544	BMK.49103	0.707367	undirected	NA	NA
BMK.50544	BMK.49104	0.712774	undirected	NA	NA
BMK.50544	BMK.49105	0.724188	undirected	NA	NA
BMK.50544	BMK.49110	0.703525	undirected	NA	NA
BMK.50544	BMK.49112	0.707903	undirected	NA	NA
BMK.50544	BMK.49115	0.734273	undirected	NA	NA
BMK.50544	BMK.49116	0.71447	undirected	NA	NA
BMK.50544	BMK.49117	0.706202	undirected	NA	NA
BMK.50544	BMK.49119	0.71738	undirected	NA	NA
BMK.50544	BMK.49127	0.709937	undirected	NA	NA
BMK.50544	BMK.49129	0.703282	undirected	NA	NA
BMK.50544	BMK.49130	0.714148	undirected	NA	NA
BMK.50544	BMK.49131	0.708816	undirected	NA	NA
BMK.50544	BMK.49133	0.703329	undirected	NA	NA
BMK.50544	BMK.49136	0.708457	undirected	NA	NA
BMK.50544	BMK.49137	0.705911	undirected	NA	NA
BMK.50544	BMK.49138	0.729367	undirected	NA	NA
BMK.50544	BMK.4914	0.710503	undirected	NA	NA
BMK.50544	BMK.49141	0.721409	undirected	NA	NA
BMK.50544	BMK.49149	0.706162	undirected	NA	NA
BMK.50544	BMK.49152	0.734166	undirected	NA	NA
BMK.50544	BMK.49154	0.730967	undirected	NA	NA
BMK.50544	BMK.49156	0.737054	undirected	NA	NA
BMK.50544	BMK.49161	0.718564	undirected	NA	NA
BMK.50544	BMK.49162	0.736325	undirected	NA	NA
BMK.50544	BMK.49164	0.702184	undirected	NA	NA
BMK.50544	BMK.49165	0.704844	undirected	NA	NA
BMK.50544	BMK.49166	0.719497	undirected	NA	NA
BMK.50544	BMK.49168	0.702883	undirected	NA	NA
BMK.50544	BMK.49174	0.702861	undirected	NA	NA
BMK.50544	BMK.49178	0.719414	undirected	NA	NA
BMK.50544	BMK.49179	0.708311	undirected	NA	NA
BMK.50544	BMK.49180	0.718155	undirected	NA	NA
BMK.50544	BMK.49182	0.735642	undirected	NA	NA
BMK.50544	BMK.49183	0.742358	undirected	NA	NA
BMK.50544	BMK.49188	0.734081	undirected	NA	NA
BMK.50544	BMK.49191	0.70114	undirected	NA	NA
BMK.50544	BMK.49192	0.704543	undirected	NA	NA
BMK.50544	BMK.49194	0.745295	undirected	NA	NA
BMK.50544	BMK.49196	0.738644	undirected	NA	NA
BMK.50544	BMK.49197	0.725224	undirected	NA	NA
BMK.50544	BMK.49198	0.714619	undirected	NA	NA
BMK.50544	BMK.49199	0.710465	undirected	NA	NA
BMK.50544	BMK.49200	0.717777	undirected	NA	NA
BMK.50544	BMK.49201	0.717998	undirected	NA	NA
BMK.50544	BMK.49202	0.717111	undirected	NA	NA
BMK.50544	BMK.49205	0.700552	undirected	NA	NA
BMK.50544	BMK.49208	0.731125	undirected	NA	NA
BMK.50544	BMK.4921	0.728322	undirected	NA	NA
BMK.50544	BMK.49210	0.725473	undirected	NA	NA
BMK.50544	BMK.49211	0.700196	undirected	NA	NA
BMK.50544	BMK.49214	0.701935	undirected	NA	NA
BMK.50544	BMK.49217	0.704176	undirected	NA	NA
BMK.50544	BMK.4922	0.717547	undirected	NA	NA
BMK.50544	BMK.49223	0.713092	undirected	NA	NA
BMK.50544	BMK.49224	0.702759	undirected	NA	NA
BMK.50544	BMK.49225	0.732077	undirected	NA	NA
BMK.50544	BMK.49226	0.701003	undirected	NA	NA
BMK.50544	BMK.49227	0.708551	undirected	NA	NA
BMK.50544	BMK.49229	0.709205	undirected	NA	NA
BMK.50544	BMK.49231	0.712746	undirected	NA	NA
BMK.50544	BMK.49233	0.716435	undirected	NA	NA
BMK.50544	BMK.49234	0.714266	undirected	NA	NA
BMK.50544	BMK.49240	0.710521	undirected	NA	NA
BMK.50544	BMK.49243	0.700952	undirected	NA	NA
BMK.50544	BMK.49245	0.712075	undirected	NA	NA
BMK.50544	BMK.49249	0.707247	undirected	NA	NA
BMK.50544	BMK.49251	0.712606	undirected	NA	NA
BMK.50544	BMK.49253	0.735999	undirected	NA	NA
BMK.50544	BMK.49254	0.712184	undirected	NA	NA
BMK.50544	BMK.49256	0.702253	undirected	NA	NA
BMK.50544	BMK.49258	0.713254	undirected	NA	NA
BMK.50544	BMK.49260	0.728397	undirected	NA	NA
BMK.50544	BMK.49265	0.744665	undirected	NA	NA
BMK.50544	BMK.49266	0.739994	undirected	NA	NA
BMK.50544	BMK.49278	0.706667	undirected	NA	NA
BMK.50544	BMK.49287	0.712153	undirected	NA	NA
BMK.50544	BMK.49291	0.731407	undirected	NA	NA
BMK.50544	BMK.49292	0.704845	undirected	NA	NA
BMK.50544	BMK.49293	0.700885	undirected	NA	NA
BMK.50544	BMK.49294	0.71096	undirected	NA	NA
BMK.50544	BMK.49297	0.744885	undirected	NA	NA
BMK.50544	BMK.49302	0.709481	undirected	NA	NA
BMK.50544	BMK.49303	0.703289	undirected	NA	NA
BMK.50544	BMK.49304	0.728824	undirected	NA	NA
BMK.50544	BMK.49305	0.700345	undirected	NA	NA
BMK.50544	BMK.49307	0.735368	undirected	NA	NA
BMK.50544	BMK.49311	0.712848	undirected	NA	NA
BMK.50544	BMK.49312	0.703349	undirected	NA	NA
BMK.50544	BMK.49316	0.713214	undirected	NA	NA
BMK.50544	BMK.49317	0.707167	undirected	NA	NA
BMK.50544	BMK.49320	0.720966	undirected	NA	NA
BMK.50544	BMK.49321	0.743886	undirected	NA	NA
BMK.50544	BMK.49324	0.725528	undirected	NA	NA
BMK.50544	BMK.49327	0.704942	undirected	NA	NA
BMK.50544	BMK.49328	0.705023	undirected	NA	NA
BMK.50544	BMK.49330	0.728929	undirected	NA	NA
BMK.50544	BMK.49331	0.703197	undirected	NA	NA
BMK.50544	BMK.49332	0.723454	undirected	NA	NA
BMK.50544	BMK.49335	0.725964	undirected	NA	NA
BMK.50544	BMK.49336	0.700702	undirected	NA	NA
BMK.50544	BMK.49344	0.704723	undirected	NA	NA
BMK.50544	BMK.49345	0.720182	undirected	NA	NA
BMK.50544	BMK.49346	0.71873	undirected	NA	NA
BMK.50544	BMK.49349	0.713195	undirected	NA	NA
BMK.50544	BMK.49350	0.71405	undirected	NA	NA
BMK.50544	BMK.49354	0.714929	undirected	NA	NA
BMK.50544	BMK.49360	0.701835	undirected	NA	NA
BMK.50544	BMK.49361	0.711486	undirected	NA	NA
BMK.50544	BMK.49362	0.712271	undirected	NA	NA
BMK.50544	BMK.49363	0.705744	undirected	NA	NA
BMK.50544	BMK.49370	0.700303	undirected	NA	NA
BMK.50544	BMK.49379	0.70501	undirected	NA	NA
BMK.50544	BMK.49383	0.751528	undirected	NA	NA
BMK.50544	BMK.49387	0.731752	undirected	NA	NA
BMK.50544	BMK.49388	0.711122	undirected	NA	NA
BMK.50544	BMK.49391	0.723735	undirected	NA	NA
BMK.50544	BMK.49392	0.731448	undirected	NA	NA
BMK.50544	BMK.49393	0.70968	undirected	NA	NA
BMK.50544	BMK.49396	0.709736	undirected	NA	NA
BMK.50544	BMK.49399	0.734769	undirected	NA	NA
BMK.50544	BMK.49401	0.711053	undirected	NA	NA
BMK.50544	BMK.49403	0.708332	undirected	NA	NA
BMK.50544	BMK.49405	0.737024	undirected	NA	NA
BMK.50544	BMK.49408	0.707532	undirected	NA	NA
BMK.50544	BMK.49409	0.70657	undirected	NA	NA
BMK.50544	BMK.49410	0.708346	undirected	NA	NA
BMK.50544	BMK.49428	0.703689	undirected	NA	NA
BMK.50544	BMK.49432	0.733141	undirected	NA	NA
BMK.50544	BMK.49433	0.717527	undirected	NA	NA
BMK.50544	BMK.49435	0.747083	undirected	NA	NA
BMK.50544	BMK.49437	0.703875	undirected	NA	NA
BMK.50544	BMK.49438	0.705174	undirected	NA	NA
BMK.50544	BMK.49439	0.729264	undirected	NA	NA
BMK.50544	BMK.49444	0.703778	undirected	NA	NA
BMK.50544	BMK.49446	0.710503	undirected	NA	NA
BMK.50544	BMK.49447	0.738305	undirected	NA	NA
BMK.50544	BMK.49449	0.748994	undirected	NA	NA
BMK.50544	BMK.49454	0.720188	undirected	NA	NA
BMK.50544	BMK.49456	0.715845	undirected	NA	NA
BMK.50544	BMK.49457	0.70624	undirected	NA	NA
BMK.50544	BMK.49459	0.704948	undirected	NA	NA
BMK.50544	BMK.49461	0.708305	undirected	NA	NA
BMK.50544	BMK.49466	0.713298	undirected	NA	NA
BMK.50544	BMK.49469	0.711804	undirected	NA	NA
BMK.50544	BMK.49472	0.71104	undirected	NA	NA
BMK.50544	BMK.49473	0.706627	undirected	NA	NA
BMK.50544	BMK.49475	0.71399	undirected	NA	NA
BMK.50544	BMK.49476	0.740791	undirected	NA	NA
BMK.50544	BMK.49478	0.742083	undirected	NA	NA
BMK.50544	BMK.49479	0.706076	undirected	NA	NA
BMK.50544	BMK.4948	0.726055	undirected	NA	NA
BMK.50544	BMK.49482	0.707834	undirected	NA	NA
BMK.50544	BMK.49483	0.701051	undirected	NA	NA
BMK.50544	BMK.49488	0.704705	undirected	NA	NA
BMK.50544	BMK.49495	0.715085	undirected	NA	NA
BMK.50544	BMK.49496	0.703828	undirected	NA	NA
BMK.50544	BMK.49505	0.712735	undirected	NA	NA
BMK.50544	BMK.49506	0.727889	undirected	NA	NA
BMK.50544	BMK.49507	0.722594	undirected	NA	NA
BMK.50544	BMK.49508	0.709482	undirected	NA	NA
BMK.50544	BMK.49510	0.716051	undirected	NA	NA
BMK.50544	BMK.49511	0.705578	undirected	NA	NA
BMK.50544	BMK.49513	0.711117	undirected	NA	NA
BMK.50544	BMK.49519	0.703023	undirected	NA	NA
BMK.50544	BMK.49524	0.723258	undirected	NA	NA
BMK.50544	BMK.49525	0.741844	undirected	NA	NA
BMK.50544	BMK.49528	0.728756	undirected	NA	NA
BMK.50544	BMK.49538	0.745208	undirected	NA	NA
BMK.50544	BMK.49539	0.700038	undirected	NA	NA
BMK.50544	BMK.4954	0.723897	undirected	NA	NA
BMK.50544	BMK.49540	0.730238	undirected	NA	NA
BMK.50544	BMK.49541	0.741184	undirected	NA	NA
BMK.50544	BMK.49542	0.72663	undirected	NA	NA
BMK.50544	BMK.49543	0.70769	undirected	NA	NA
BMK.50544	BMK.49549	0.735117	undirected	NA	NA
BMK.50544	BMK.49555	0.708981	undirected	NA	NA
BMK.50544	BMK.49562	0.707832	undirected	NA	NA
BMK.50544	BMK.49568	0.705937	undirected	NA	NA
BMK.50544	BMK.49570	0.726596	undirected	NA	NA
BMK.50544	BMK.49582	0.715369	undirected	NA	NA
BMK.50544	BMK.49591	0.720933	undirected	NA	NA
BMK.50544	BMK.49592	0.73405	undirected	NA	NA
BMK.50544	BMK.49594	0.725808	undirected	NA	NA
BMK.50544	BMK.49596	0.708291	undirected	NA	NA
BMK.50544	BMK.49599	0.711272	undirected	NA	NA
BMK.50544	BMK.49600	0.711212	undirected	NA	NA
BMK.50544	BMK.49601	0.73899	undirected	NA	NA
BMK.50544	BMK.49603	0.705936	undirected	NA	NA
BMK.50544	BMK.49606	0.734034	undirected	NA	NA
BMK.50544	BMK.49610	0.736638	undirected	NA	NA
BMK.50544	BMK.49611	0.702177	undirected	NA	NA
BMK.50544	BMK.49615	0.733938	undirected	NA	NA
BMK.50544	BMK.49616	0.7102	undirected	NA	NA
BMK.50544	BMK.49617	0.710307	undirected	NA	NA
BMK.50544	BMK.49618	0.716678	undirected	NA	NA
BMK.50544	BMK.49623	0.74255	undirected	NA	NA
BMK.50544	BMK.49625	0.701373	undirected	NA	NA
BMK.50544	BMK.49628	0.720058	undirected	NA	NA
BMK.50544	BMK.49631	0.715025	undirected	NA	NA
BMK.50544	BMK.49633	0.700363	undirected	NA	NA
BMK.50544	BMK.49634	0.721503	undirected	NA	NA
BMK.50544	BMK.49642	0.718463	undirected	NA	NA
BMK.50544	BMK.49643	0.73292	undirected	NA	NA
BMK.50544	BMK.49647	0.725108	undirected	NA	NA
BMK.50544	BMK.49650	0.703115	undirected	NA	NA
BMK.50544	BMK.49652	0.705474	undirected	NA	NA
BMK.50544	BMK.49656	0.701218	undirected	NA	NA
BMK.50544	BMK.49658	0.715099	undirected	NA	NA
BMK.50544	BMK.49661	0.740774	undirected	NA	NA
BMK.50544	BMK.49662	0.714787	undirected	NA	NA
BMK.50544	BMK.49669	0.714936	undirected	NA	NA
BMK.50544	BMK.49674	0.715104	undirected	NA	NA
BMK.50544	BMK.49681	0.718713	undirected	NA	NA
BMK.50544	BMK.49683	0.749896	undirected	NA	NA
BMK.50544	BMK.49687	0.703089	undirected	NA	NA
BMK.50544	BMK.49689	0.71069	undirected	NA	NA
BMK.50544	BMK.49690	0.703172	undirected	NA	NA
BMK.50544	BMK.49691	0.709172	undirected	NA	NA
BMK.50544	BMK.49695	0.712238	undirected	NA	NA
BMK.50544	BMK.49697	0.730156	undirected	NA	NA
BMK.50544	BMK.49701	0.749737	undirected	NA	NA
BMK.50544	BMK.49702	0.739255	undirected	NA	NA
BMK.50544	BMK.49707	0.70912	undirected	NA	NA
BMK.50544	BMK.49710	0.750076	undirected	NA	NA
BMK.50544	BMK.49711	0.720158	undirected	NA	NA
BMK.50544	BMK.49715	0.742792	undirected	NA	NA
BMK.50544	BMK.49716	0.706786	undirected	NA	NA
BMK.50544	BMK.49717	0.708009	undirected	NA	NA
BMK.50544	BMK.49721	0.704471	undirected	NA	NA
BMK.50544	BMK.49722	0.710895	undirected	NA	NA
BMK.50544	BMK.49723	0.708958	undirected	NA	NA
BMK.50544	BMK.49724	0.712953	undirected	NA	NA
BMK.50544	BMK.49727	0.720202	undirected	NA	NA
BMK.50544	BMK.49728	0.737872	undirected	NA	NA
BMK.50544	BMK.49729	0.713812	undirected	NA	NA
BMK.50544	BMK.49730	0.730021	undirected	NA	NA
BMK.50544	BMK.49732	0.704389	undirected	NA	NA
BMK.50544	BMK.49733	0.706186	undirected	NA	NA
BMK.50544	BMK.49734	0.715561	undirected	NA	NA
BMK.50544	BMK.49736	0.715838	undirected	NA	NA
BMK.50544	BMK.49738	0.701878	undirected	NA	NA
BMK.50544	BMK.49739	0.735044	undirected	NA	NA
BMK.50544	BMK.49743	0.741012	undirected	NA	NA
BMK.50544	BMK.49745	0.703969	undirected	NA	NA
BMK.50544	BMK.49746	0.712607	undirected	NA	NA
BMK.50544	BMK.49750	0.708701	undirected	NA	NA
BMK.50544	BMK.49753	0.7053	undirected	NA	NA
BMK.50544	BMK.49754	0.703616	undirected	NA	NA
BMK.50544	BMK.49755	0.705858	undirected	NA	NA
BMK.50544	BMK.49756	0.721421	undirected	NA	NA
BMK.50544	BMK.49757	0.706798	undirected	NA	NA
BMK.50544	BMK.49760	0.718001	undirected	NA	NA
BMK.50544	BMK.49761	0.719726	undirected	NA	NA
BMK.50544	BMK.49762	0.704811	undirected	NA	NA
BMK.50544	BMK.49766	0.711302	undirected	NA	NA
BMK.50544	BMK.49767	0.712744	undirected	NA	NA
BMK.50544	BMK.49768	0.701217	undirected	NA	NA
BMK.50544	BMK.49772	0.721311	undirected	NA	NA
BMK.50544	BMK.49773	0.741682	undirected	NA	NA
BMK.50544	BMK.49775	0.716389	undirected	NA	NA
BMK.50544	BMK.49778	0.714629	undirected	NA	NA
BMK.50544	BMK.49779	0.714113	undirected	NA	NA
BMK.50544	BMK.49780	0.743545	undirected	NA	NA
BMK.50544	BMK.49781	0.7153	undirected	NA	NA
BMK.50544	BMK.49782	0.713898	undirected	NA	NA
BMK.50544	BMK.49783	0.71685	undirected	NA	NA
BMK.50544	BMK.49784	0.710396	undirected	NA	NA
BMK.50544	BMK.49787	0.74789	undirected	NA	NA
BMK.50544	BMK.49788	0.70563	undirected	NA	NA
BMK.50544	BMK.49790	0.745473	undirected	NA	NA
BMK.50544	BMK.49791	0.715762	undirected	NA	NA
BMK.50544	BMK.49792	0.723781	undirected	NA	NA
BMK.50544	BMK.49794	0.713112	undirected	NA	NA
BMK.50544	BMK.49796	0.716273	undirected	NA	NA
BMK.50544	BMK.49802	0.741606	undirected	NA	NA
BMK.50544	BMK.49803	0.741214	undirected	NA	NA
BMK.50544	BMK.49804	0.735123	undirected	NA	NA
BMK.50544	BMK.49805	0.719775	undirected	NA	NA
BMK.50544	BMK.49807	0.74611	undirected	NA	NA
BMK.50544	BMK.49808	0.708447	undirected	NA	NA
BMK.50544	BMK.49810	0.721457	undirected	NA	NA
BMK.50544	BMK.49813	0.736726	undirected	NA	NA
BMK.50544	BMK.49814	0.711115	undirected	NA	NA
BMK.50544	BMK.49815	0.706286	undirected	NA	NA
BMK.50544	BMK.49816	0.736373	undirected	NA	NA
BMK.50545	BMK.49818	0.711474	undirected	NA	NA
BMK.50544	BMK.49819	0.743575	undirected	NA	NA
BMK.50544	BMK.49820	0.703755	undirected	NA	NA
BMK.50544	BMK.49821	0.702096	undirected	NA	NA
BMK.50544	BMK.49823	0.725974	undirected	NA	NA
BMK.50544	BMK.49824	0.730482	undirected	NA	NA
BMK.50544	BMK.49826	0.704162	undirected	NA	NA
BMK.50544	BMK.49828	0.732485	undirected	NA	NA
BMK.50544	BMK.49831	0.714278	undirected	NA	NA
BMK.50544	BMK.49833	0.741054	undirected	NA	NA
BMK.50544	BMK.49836	0.738329	undirected	NA	NA
BMK.50544	BMK.49838	0.709655	undirected	NA	NA
BMK.50544	BMK.49839	0.704891	undirected	NA	NA
BMK.50544	BMK.49842	0.702162	undirected	NA	NA
BMK.50544	BMK.49844	0.709616	undirected	NA	NA
BMK.50544	BMK.49846	0.702918	undirected	NA	NA
BMK.50544	BMK.49853	0.710676	undirected	NA	NA
BMK.50544	BMK.49854	0.747446	undirected	NA	NA
BMK.50544	BMK.49855	0.706733	undirected	NA	NA
BMK.50544	BMK.49859	0.712431	undirected	NA	NA
BMK.50544	BMK.49860	0.731799	undirected	NA	NA
BMK.50544	BMK.49861	0.746096	undirected	NA	NA
BMK.50544	BMK.49863	0.708362	undirected	NA	NA
BMK.50544	BMK.49867	0.706154	undirected	NA	NA
BMK.50544	BMK.4987	0.72955	undirected	NA	NA
BMK.50544	BMK.49874	0.743831	undirected	NA	NA
BMK.50544	BMK.49878	0.710596	undirected	NA	NA
BMK.50544	BMK.49880	0.724987	undirected	NA	NA
BMK.50544	BMK.49884	0.710779	undirected	NA	NA
BMK.50544	BMK.49885	0.728057	undirected	NA	NA
BMK.50544	BMK.49886	0.707057	undirected	NA	NA
BMK.50544	BMK.49889	0.703587	undirected	NA	NA
BMK.50544	BMK.49894	0.704399	undirected	NA	NA
BMK.50544	BMK.49897	0.706511	undirected	NA	NA
BMK.50544	BMK.49898	0.721898	undirected	NA	NA
BMK.50544	BMK.49899	0.712398	undirected	NA	NA
BMK.50544	BMK.49903	0.708391	undirected	NA	NA
BMK.50544	BMK.49904	0.714999	undirected	NA	NA
BMK.50544	BMK.49906	0.713686	undirected	NA	NA
BMK.50544	BMK.49907	0.70992	undirected	NA	NA
BMK.50544	BMK.49908	0.745993	undirected	NA	NA
BMK.50544	BMK.49909	0.702899	undirected	NA	NA
BMK.50544	BMK.49911	0.706773	undirected	NA	NA
BMK.50544	BMK.49913	0.708594	undirected	NA	NA
BMK.50544	BMK.49917	0.704009	undirected	NA	NA
BMK.50544	BMK.49918	0.701815	undirected	NA	NA
BMK.50544	BMK.49920	0.736566	undirected	NA	NA
BMK.50544	BMK.49921	0.717795	undirected	NA	NA
BMK.50544	BMK.49924	0.711795	undirected	NA	NA
BMK.50544	BMK.49925	0.723025	undirected	NA	NA
BMK.50544	BMK.49927	0.713243	undirected	NA	NA
BMK.50544	BMK.49937	0.713118	undirected	NA	NA
BMK.50544	BMK.49941	0.73847	undirected	NA	NA
BMK.50544	BMK.49942	0.712524	undirected	NA	NA
BMK.50544	BMK.49944	0.700772	undirected	NA	NA
BMK.50544	BMK.49951	0.708245	undirected	NA	NA
BMK.50544	BMK.49952	0.706334	undirected	NA	NA
BMK.50544	BMK.49955	0.710972	undirected	NA	NA
BMK.50544	BMK.49956	0.74238	undirected	NA	NA
BMK.50544	BMK.49958	0.742774	undirected	NA	NA
BMK.50544	BMK.49959	0.716051	undirected	NA	NA
BMK.50544	BMK.49960	0.709006	undirected	NA	NA
BMK.50544	BMK.49965	0.706725	undirected	NA	NA
BMK.50544	BMK.49969	0.732848	undirected	NA	NA
BMK.50544	BMK.49970	0.707117	undirected	NA	NA
BMK.50544	BMK.49972	0.725493	undirected	NA	NA
BMK.50544	BMK.49974	0.744241	undirected	NA	NA
BMK.50544	BMK.49976	0.708217	undirected	NA	NA
BMK.50544	BMK.49977	0.706732	undirected	NA	NA
BMK.50544	BMK.49978	0.737032	undirected	NA	NA
BMK.50544	BMK.49979	0.742428	undirected	NA	NA
BMK.50544	BMK.49982	0.706776	undirected	NA	NA
BMK.50544	BMK.49983	0.748723	undirected	NA	NA
BMK.50544	BMK.49984	0.711443	undirected	NA	NA
BMK.50544	BMK.49985	0.743009	undirected	NA	NA
BMK.50544	BMK.49987	0.712007	undirected	NA	NA
BMK.50544	BMK.49990	0.705872	undirected	NA	NA
BMK.50544	BMK.49998	0.706834	undirected	NA	NA
BMK.50544	BMK.49999	0.742376	undirected	NA	NA
BMK.50544	BMK.50003	0.71371	undirected	NA	NA
BMK.50544	BMK.50004	0.711683	undirected	NA	NA
BMK.50544	BMK.50005	0.726866	undirected	NA	NA
BMK.50544	BMK.50007	0.727455	undirected	NA	NA
BMK.50544	BMK.50008	0.700711	undirected	NA	NA
BMK.50544	BMK.50009	0.707463	undirected	NA	NA
BMK.50544	BMK.50011	0.722794	undirected	NA	NA
BMK.50544	BMK.50012	0.730736	undirected	NA	NA
BMK.50544	BMK.50013	0.713054	undirected	NA	NA
BMK.50544	BMK.50014	0.704572	undirected	NA	NA
BMK.50544	BMK.50015	0.704006	undirected	NA	NA
BMK.50544	BMK.50024	0.706733	undirected	NA	NA
BMK.50544	BMK.50025	0.731066	undirected	NA	NA
BMK.50544	BMK.50030	0.713928	undirected	NA	NA
BMK.50544	BMK.50032	0.703344	undirected	NA	NA
BMK.50544	BMK.50034	0.742981	undirected	NA	NA
BMK.50544	BMK.50035	0.722821	undirected	NA	NA
BMK.50544	BMK.50036	0.703208	undirected	NA	NA
BMK.50544	BMK.50037	0.740595	undirected	NA	NA
BMK.50544	BMK.50038	0.707038	undirected	NA	NA
BMK.50544	BMK.50040	0.714834	undirected	NA	NA
BMK.50544	BMK.50042	0.738469	undirected	NA	NA
BMK.50544	BMK.50043	0.709657	undirected	NA	NA
BMK.50544	BMK.50044	0.703655	undirected	NA	NA
BMK.50544	BMK.50046	0.733189	undirected	NA	NA
BMK.50544	BMK.50047	0.711243	undirected	NA	NA
BMK.50544	BMK.50048	0.737249	undirected	NA	NA
BMK.50544	BMK.50053	0.703869	undirected	NA	NA
BMK.50544	BMK.50057	0.704577	undirected	NA	NA
BMK.50544	BMK.50059	0.708624	undirected	NA	NA
BMK.50544	BMK.50061	0.704105	undirected	NA	NA
BMK.50544	BMK.50062	0.740757	undirected	NA	NA
BMK.50544	BMK.50066	0.709996	undirected	NA	NA
BMK.50544	BMK.50071	0.713105	undirected	NA	NA
BMK.50544	BMK.50074	0.708803	undirected	NA	NA
BMK.50544	BMK.50075	0.712295	undirected	NA	NA
BMK.50544	BMK.50076	0.715536	undirected	NA	NA
BMK.50544	BMK.50080	0.730133	undirected	NA	NA
BMK.50544	BMK.50085	0.703397	undirected	NA	NA
BMK.50544	BMK.50088	0.709863	undirected	NA	NA
BMK.50544	BMK.50089	0.704327	undirected	NA	NA
BMK.50544	BMK.50093	0.719758	undirected	NA	NA
BMK.50544	BMK.50094	0.725326	undirected	NA	NA
BMK.50544	BMK.50096	0.715851	undirected	NA	NA
BMK.50544	BMK.50098	0.715056	undirected	NA	NA
BMK.50544	BMK.50101	0.72404	undirected	NA	NA
BMK.50544	BMK.50103	0.718349	undirected	NA	NA
BMK.50544	BMK.50104	0.746648	undirected	NA	NA
BMK.50544	BMK.50105	0.731088	undirected	NA	NA
BMK.50544	BMK.50106	0.708568	undirected	NA	NA
BMK.50544	BMK.50107	0.711746	undirected	NA	NA
BMK.50544	BMK.50109	0.712369	undirected	NA	NA
BMK.50544	BMK.50112	0.712781	undirected	NA	NA
BMK.50544	BMK.50118	0.702664	undirected	NA	NA
BMK.50544	BMK.50121	0.716687	undirected	NA	NA
BMK.50544	BMK.50128	0.706816	undirected	NA	NA
BMK.50544	BMK.50129	0.718542	undirected	NA	NA
BMK.50544	BMK.50130	0.729968	undirected	NA	NA
BMK.50544	BMK.50139	0.715021	undirected	NA	NA
BMK.50544	BMK.5014	0.734214	undirected	NA	NA
BMK.50544	BMK.50140	0.714366	undirected	NA	NA
BMK.50544	BMK.50141	0.721345	undirected	NA	NA
BMK.50544	BMK.50142	0.726746	undirected	NA	NA
BMK.50544	BMK.50145	0.705235	undirected	NA	NA
BMK.50544	BMK.50146	0.707277	undirected	NA	NA
BMK.50544	BMK.50152	0.739368	undirected	NA	NA
BMK.50544	BMK.50153	0.72688	undirected	NA	NA
BMK.50544	BMK.50154	0.721681	undirected	NA	NA
BMK.50544	BMK.50157	0.704758	undirected	NA	NA
BMK.50544	BMK.50159	0.728501	undirected	NA	NA
BMK.50544	BMK.50171	0.710115	undirected	NA	NA
BMK.50544	BMK.50172	0.704741	undirected	NA	NA
BMK.50544	BMK.50175	0.746073	undirected	NA	NA
BMK.50544	BMK.50176	0.712484	undirected	NA	NA
BMK.50544	BMK.50180	0.719096	undirected	NA	NA
BMK.50544	BMK.50185	0.72459	undirected	NA	NA
BMK.50544	BMK.50186	0.736192	undirected	NA	NA
BMK.50544	BMK.50194	0.738881	undirected	NA	NA
BMK.50544	BMK.50200	0.714064	undirected	NA	NA
BMK.50544	BMK.50206	0.732857	undirected	NA	NA
BMK.50544	BMK.50207	0.721805	undirected	NA	NA
BMK.50544	BMK.50209	0.740562	undirected	NA	NA
BMK.50544	BMK.50211	0.707616	undirected	NA	NA
BMK.50544	BMK.50212	0.708963	undirected	NA	NA
BMK.50544	BMK.50213	0.709326	undirected	NA	NA
BMK.50544	BMK.50217	0.713943	undirected	NA	NA
BMK.50544	BMK.50224	0.745846	undirected	NA	NA
BMK.50544	BMK.50226	0.703891	undirected	NA	NA
BMK.50544	BMK.50227	0.737592	undirected	NA	NA
BMK.50544	BMK.50228	0.708269	undirected	NA	NA
BMK.50544	BMK.50229	0.703639	undirected	NA	NA
BMK.50544	BMK.50231	0.7469	undirected	NA	NA
BMK.50544	BMK.50233	0.729088	undirected	NA	NA
BMK.50544	BMK.50240	0.700248	undirected	NA	NA
BMK.50544	BMK.50243	0.707851	undirected	NA	NA
BMK.50544	BMK.50244	0.71249	undirected	NA	NA
BMK.50544	BMK.50245	0.725626	undirected	NA	NA
BMK.50544	BMK.50246	0.703779	undirected	NA	NA
BMK.50544	BMK.50249	0.74051	undirected	NA	NA
BMK.50544	BMK.50250	0.745156	undirected	NA	NA
BMK.50544	BMK.50257	0.708588	undirected	NA	NA
BMK.50544	BMK.50258	0.700745	undirected	NA	NA
BMK.50544	BMK.5027	0.733982	undirected	NA	NA
BMK.50544	BMK.50270	0.73051	undirected	NA	NA
BMK.50544	BMK.50272	0.710148	undirected	NA	NA
BMK.50544	BMK.50274	0.713861	undirected	NA	NA
BMK.50544	BMK.50275	0.70544	undirected	NA	NA
BMK.50544	BMK.50276	0.723817	undirected	NA	NA
BMK.50544	BMK.50277	0.711341	undirected	NA	NA
BMK.50544	BMK.50282	0.725371	undirected	NA	NA
BMK.50544	BMK.50283	0.704781	undirected	NA	NA
BMK.50544	BMK.50284	0.730028	undirected	NA	NA
BMK.50544	BMK.50285	0.70136	undirected	NA	NA
BMK.50544	BMK.50288	0.714955	undirected	NA	NA
BMK.50544	BMK.50291	0.716937	undirected	NA	NA
BMK.50544	BMK.50294	0.711029	undirected	NA	NA
BMK.50544	BMK.50299	0.700124	undirected	NA	NA
BMK.50544	BMK.50302	0.709175	undirected	NA	NA
BMK.50544	BMK.50304	0.708547	undirected	NA	NA
BMK.50544	BMK.50305	0.709458	undirected	NA	NA
BMK.50544	BMK.50307	0.72821	undirected	NA	NA
BMK.50544	BMK.50308	0.704092	undirected	NA	NA
BMK.50544	BMK.50309	0.710523	undirected	NA	NA
BMK.50544	BMK.50310	0.730084	undirected	NA	NA
BMK.50544	BMK.50313	0.713639	undirected	NA	NA
BMK.50544	BMK.50314	0.700095	undirected	NA	NA
BMK.50544	BMK.50316	0.712699	undirected	NA	NA
BMK.50544	BMK.50323	0.716208	undirected	NA	NA
BMK.50544	BMK.50326	0.727174	undirected	NA	NA
BMK.50544	BMK.50332	0.738305	undirected	NA	NA
BMK.50544	BMK.50333	0.740616	undirected	NA	NA
BMK.50544	BMK.50334	0.740985	undirected	NA	NA
BMK.50544	BMK.50335	0.724929	undirected	NA	NA
BMK.50544	BMK.50336	0.706279	undirected	NA	NA
BMK.50544	BMK.50339	0.734591	undirected	NA	NA
BMK.50544	BMK.50340	0.703483	undirected	NA	NA
BMK.50544	BMK.50341	0.742086	undirected	NA	NA
BMK.50544	BMK.50344	0.709489	undirected	NA	NA
BMK.50544	BMK.50345	0.705244	undirected	NA	NA
BMK.50544	BMK.50346	0.70971	undirected	NA	NA
BMK.50544	BMK.50348	0.740622	undirected	NA	NA
BMK.50544	BMK.50350	0.745876	undirected	NA	NA
BMK.50544	BMK.50353	0.733493	undirected	NA	NA
BMK.50544	BMK.50354	0.701912	undirected	NA	NA
BMK.50544	BMK.50357	0.725115	undirected	NA	NA
BMK.50544	BMK.50358	0.71813	undirected	NA	NA
BMK.50544	BMK.50360	0.72072	undirected	NA	NA
BMK.50544	BMK.50361	0.703699	undirected	NA	NA
BMK.50544	BMK.50362	0.749588	undirected	NA	NA
BMK.50544	BMK.50363	0.73872	undirected	NA	NA
BMK.50544	BMK.50367	0.707023	undirected	NA	NA
BMK.50544	BMK.50369	0.708517	undirected	NA	NA
BMK.50544	BMK.50371	0.725111	undirected	NA	NA
BMK.50544	BMK.50383	0.711001	undirected	NA	NA
BMK.50544	BMK.50385	0.733086	undirected	NA	NA
BMK.50544	BMK.50387	0.71493	undirected	NA	NA
BMK.50544	BMK.50388	0.703694	undirected	NA	NA
BMK.50544	BMK.50394	0.708778	undirected	NA	NA
BMK.50544	BMK.50395	0.708105	undirected	NA	NA
BMK.50544	BMK.50401	0.722583	undirected	NA	NA
BMK.50544	BMK.50402	0.706415	undirected	NA	NA
BMK.50544	BMK.50403	0.746997	undirected	NA	NA
BMK.50544	BMK.50405	0.743187	undirected	NA	NA
BMK.50544	BMK.50408	0.713203	undirected	NA	NA
BMK.50544	BMK.50409	0.73596	undirected	NA	NA
BMK.50544	BMK.50410	0.716472	undirected	NA	NA
BMK.50544	BMK.50412	0.704202	undirected	NA	NA
BMK.50544	BMK.50418	0.710467	undirected	NA	NA
BMK.50544	BMK.50420	0.728017	undirected	NA	NA
BMK.50544	BMK.50421	0.717395	undirected	NA	NA
BMK.50544	BMK.50423	0.737166	undirected	NA	NA
BMK.50544	BMK.50424	0.702783	undirected	NA	NA
BMK.50544	BMK.50426	0.726455	undirected	NA	NA
BMK.50544	BMK.50428	0.731694	undirected	NA	NA
BMK.50544	BMK.50430	0.718732	undirected	NA	NA
BMK.50544	BMK.50431	0.724538	undirected	NA	NA
BMK.50544	BMK.50439	0.730968	undirected	NA	NA
BMK.50544	BMK.50441	0.700831	undirected	NA	NA
BMK.50544	BMK.50443	0.71511	undirected	NA	NA
BMK.50544	BMK.50454	0.727268	undirected	NA	NA
BMK.50544	BMK.50456	0.707903	undirected	NA	NA
BMK.50544	BMK.50457	0.717724	undirected	NA	NA
BMK.50544	BMK.50458	0.726495	undirected	NA	NA
BMK.50544	BMK.50460	0.746392	undirected	NA	NA
BMK.50544	BMK.50462	0.744829	undirected	NA	NA
BMK.50544	BMK.50463	0.739768	undirected	NA	NA
BMK.50544	BMK.50466	0.704629	undirected	NA	NA
BMK.50544	BMK.50468	0.730399	undirected	NA	NA
BMK.50544	BMK.50469	0.709634	undirected	NA	NA
BMK.50544	BMK.50470	0.714028	undirected	NA	NA
BMK.50544	BMK.50471	0.718029	undirected	NA	NA
BMK.50544	BMK.50478	0.702858	undirected	NA	NA
BMK.50544	BMK.50479	0.708763	undirected	NA	NA
BMK.50544	BMK.50480	0.714134	undirected	NA	NA
BMK.50544	BMK.50481	0.712498	undirected	NA	NA
BMK.50544	BMK.50484	0.726149	undirected	NA	NA
BMK.50544	BMK.50485	0.733567	undirected	NA	NA
BMK.50544	BMK.50486	0.709824	undirected	NA	NA
BMK.50544	BMK.50488	0.700491	undirected	NA	NA
BMK.50544	BMK.505	0.703365	undirected	NA	NA
BMK.50544	BMK.50500	0.711054	undirected	NA	NA
BMK.50544	BMK.50501	0.707459	undirected	NA	NA
BMK.50544	BMK.50502	0.733441	undirected	NA	NA
BMK.50544	BMK.50504	0.712267	undirected	NA	NA
BMK.50544	BMK.50505	0.712895	undirected	NA	NA
BMK.50544	BMK.50506	0.710927	undirected	NA	NA
BMK.50544	BMK.50509	0.711465	undirected	NA	NA
BMK.50544	BMK.50510	0.742652	undirected	NA	NA
BMK.50544	BMK.50511	0.710453	undirected	NA	NA
BMK.50544	BMK.50512	0.729248	undirected	NA	NA
BMK.50544	BMK.50513	0.742682	undirected	NA	NA
BMK.50544	BMK.50514	0.715175	undirected	NA	NA
BMK.50544	BMK.50518	0.733858	undirected	NA	NA
BMK.50544	BMK.50519	0.750184	undirected	NA	NA
BMK.50544	BMK.50520	0.715263	undirected	NA	NA
BMK.50544	BMK.50521	0.736829	undirected	NA	NA
BMK.50544	BMK.50525	0.716284	undirected	NA	NA
BMK.50544	BMK.50527	0.719506	undirected	NA	NA
BMK.50544	BMK.50530	0.707925	undirected	NA	NA
BMK.50544	BMK.50533	0.717873	undirected	NA	NA
BMK.50544	BMK.50536	0.731242	undirected	NA	NA
BMK.50544	BMK.50537	0.703485	undirected	NA	NA
BMK.50544	BMK.50539	0.719284	undirected	NA	NA
BMK.50544	BMK.50543	0.709807	undirected	NA	NA
BMK.50544	BMK.50545	0.710433	undirected	NA	NA
BMK.50544	BMK.50546	0.657178	undirected	NA	NA
BMK.50544	BMK.50547	0.735878	undirected	NA	NA
BMK.50544	BMK.50549	0.713535	undirected	NA	NA
BMK.50544	BMK.5055	0.735278	undirected	NA	NA
BMK.50544	BMK.50550	0.675944	undirected	NA	NA
BMK.50544	BMK.50551	0.711058	undirected	NA	NA
BMK.50544	BMK.50552	0.71047	undirected	NA	NA
BMK.50544	BMK.50553	0.656396	undirected	NA	NA
BMK.50544	BMK.50554	0.740638	undirected	NA	NA
BMK.50544	BMK.50555	0.694152	undirected	NA	NA
BMK.50544	BMK.50556	0.720893	undirected	NA	NA
BMK.50544	BMK.50558	0.738599	undirected	NA	NA
BMK.50544	BMK.50559	0.742456	undirected	NA	NA
BMK.50544	BMK.50560	0.709293	undirected	NA	NA
BMK.50544	BMK.50561	0.705659	undirected	NA	NA
BMK.50544	BMK.50562	0.750466	undirected	NA	NA
BMK.50544	BMK.50564	0.577227	undirected	NA	NA
BMK.50544	BMK.50565	0.590947	undirected	NA	NA
BMK.50544	BMK.50570	0.672814	undirected	NA	NA
BMK.50544	BMK.50571	0.743169	undirected	NA	NA
BMK.50544	BMK.50572	0.588555	undirected	NA	NA
BMK.50544	BMK.50573	0.695986	undirected	NA	NA
BMK.50544	BMK.50574	0.526282	undirected	NA	NA
BMK.50544	BMK.50577	0.660355	undirected	NA	NA
BMK.50544	BMK.50578	0.733262	undirected	NA	NA
BMK.50544	BMK.50579	0.728464	undirected	NA	NA
BMK.50544	BMK.50580	0.738003	undirected	NA	NA
BMK.50544	BMK.50581	0.695909	undirected	NA	NA
BMK.50544	BMK.50582	0.704763	undirected	NA	NA
BMK.50544	BMK.50583	0.708381	undirected	NA	NA
BMK.50544	BMK.50584	0.708157	undirected	NA	NA
BMK.50544	BMK.50585	0.7314	undirected	NA	NA
BMK.50544	BMK.50586	0.723268	undirected	NA	NA
BMK.50544	BMK.50587	0.6953	undirected	NA	NA
BMK.50544	BMK.50588	0.68737	undirected	NA	NA
BMK.50544	BMK.50589	0.653563	undirected	NA	NA
BMK.50544	BMK.50590	0.710526	undirected	NA	NA
BMK.50544	BMK.50591	0.674569	undirected	NA	NA
BMK.50544	BMK.50592	0.597071	undirected	NA	NA
BMK.50544	BMK.50595	0.650677	undirected	NA	NA
BMK.50544	BMK.50596	0.683947	undirected	NA	NA
BMK.50544	BMK.50597	0.63207	undirected	NA	NA
BMK.50544	BMK.50598	0.726463	undirected	NA	NA
BMK.50544	BMK.50599	0.712604	undirected	NA	NA
BMK.50544	BMK.50600	0.559226	undirected	NA	NA
BMK.50544	BMK.50601	0.684427	undirected	NA	NA
BMK.50544	BMK.50602	0.704119	undirected	NA	NA
BMK.50544	BMK.50604	0.696444	undirected	NA	NA
BMK.50544	BMK.50607	0.748547	undirected	NA	NA
BMK.50544	BMK.50608	0.719822	undirected	NA	NA
BMK.50544	BMK.50609	0.648242	undirected	NA	NA
BMK.50544	BMK.5061	0.716419	undirected	NA	NA
BMK.50544	BMK.50612	0.650433	undirected	NA	NA
BMK.50544	BMK.50613	0.737914	undirected	NA	NA
BMK.50544	BMK.50615	0.708224	undirected	NA	NA
BMK.50544	BMK.50616	0.692294	undirected	NA	NA
BMK.50544	BMK.50617	0.669583	undirected	NA	NA
BMK.50544	BMK.50618	0.715901	undirected	NA	NA
BMK.50544	BMK.50621	0.737927	undirected	NA	NA
BMK.50544	BMK.50624	0.715577	undirected	NA	NA
BMK.50544	BMK.50625	0.617119	undirected	NA	NA
BMK.50544	BMK.50626	0.590354	undirected	NA	NA
BMK.50544	BMK.50627	0.595726	undirected	NA	NA
BMK.50544	BMK.50629	0.738788	undirected	NA	NA
BMK.50544	BMK.50632	0.697342	undirected	NA	NA
BMK.50544	BMK.50634	0.716661	undirected	NA	NA
BMK.50544	BMK.50635	0.727117	undirected	NA	NA
BMK.50544	BMK.50636	0.636959	undirected	NA	NA
BMK.50544	BMK.50638	0.687595	undirected	NA	NA
BMK.50544	BMK.5064	0.658747	undirected	NA	NA
BMK.50544	BMK.50640	0.505815	undirected	NA	NA
BMK.50544	BMK.50641	0.716654	undirected	NA	NA
BMK.50544	BMK.50642	0.706739	undirected	NA	NA
BMK.50544	BMK.50643	0.723036	undirected	NA	NA
BMK.50544	BMK.50644	0.696376	undirected	NA	NA
BMK.50544	BMK.50645	0.705579	undirected	NA	NA
BMK.50544	BMK.50646	0.689135	undirected	NA	NA
BMK.50544	BMK.50648	0.682425	undirected	NA	NA
BMK.50544	BMK.50649	0.627925	undirected	NA	NA
BMK.50544	BMK.50650	0.734377	undirected	NA	NA
BMK.50544	BMK.50651	0.522537	undirected	NA	NA
BMK.50544	BMK.50652	0.713593	undirected	NA	NA
BMK.50544	BMK.50653	0.64437	undirected	NA	NA
BMK.50544	BMK.50654	0.709721	undirected	NA	NA
BMK.50544	BMK.50655	0.688312	undirected	NA	NA
BMK.50544	BMK.50656	0.637769	undirected	NA	NA
BMK.50544	BMK.50657	0.712169	undirected	NA	NA
BMK.50544	BMK.50658	0.73017	undirected	NA	NA
BMK.50544	BMK.50659	0.691332	undirected	NA	NA
BMK.50544	BMK.50660	0.739296	undirected	NA	NA
BMK.50544	BMK.50662	0.65687	undirected	NA	NA
BMK.50544	BMK.50663	0.683343	undirected	NA	NA
BMK.50544	BMK.50665	0.662836	undirected	NA	NA
BMK.50544	BMK.50667	0.741944	undirected	NA	NA
BMK.50544	BMK.50668	0.594568	undirected	NA	NA
BMK.50544	BMK.50669	0.546129	undirected	NA	NA
BMK.50544	BMK.50670	0.622302	undirected	NA	NA
BMK.50544	BMK.50672	0.71708	undirected	NA	NA
BMK.50544	BMK.50673	0.740525	undirected	NA	NA
BMK.50544	BMK.50674	0.692785	undirected	NA	NA
BMK.50544	BMK.50675	0.712905	undirected	NA	NA
BMK.50544	BMK.50676	0.70659	undirected	NA	NA
BMK.50544	BMK.50677	0.703065	undirected	NA	NA
BMK.50544	BMK.50678	0.744103	undirected	NA	NA
BMK.50544	BMK.50681	0.701524	undirected	NA	NA
BMK.50544	BMK.50682	0.595559	undirected	NA	NA
BMK.50544	BMK.50685	0.711323	undirected	NA	NA
BMK.50544	BMK.50686	0.683707	undirected	NA	NA
BMK.50544	BMK.50687	0.70836	undirected	NA	NA
BMK.50544	BMK.50690	0.671093	undirected	NA	NA
BMK.50544	BMK.50691	0.664436	undirected	NA	NA
BMK.50544	BMK.50692	0.725213	undirected	NA	NA
BMK.50544	BMK.50693	0.728288	undirected	NA	NA
BMK.50544	BMK.50694	0.723146	undirected	NA	NA
BMK.50544	BMK.50698	0.739413	undirected	NA	NA
BMK.50544	BMK.50699	0.698126	undirected	NA	NA
BMK.50544	BMK.50700	0.697992	undirected	NA	NA
BMK.50544	BMK.50701	0.701099	undirected	NA	NA
BMK.50544	BMK.50702	0.709731	undirected	NA	NA
BMK.50544	BMK.50703	0.693596	undirected	NA	NA
BMK.50544	BMK.50704	0.747449	undirected	NA	NA
BMK.50544	BMK.50705	0.679378	undirected	NA	NA
BMK.50544	BMK.50706	0.657865	undirected	NA	NA
BMK.50544	BMK.50707	0.738618	undirected	NA	NA
BMK.50544	BMK.50708	0.692631	undirected	NA	NA
BMK.50544	BMK.50710	0.687593	undirected	NA	NA
BMK.50544	BMK.50711	0.743954	undirected	NA	NA
BMK.50544	BMK.50713	0.708308	undirected	NA	NA
BMK.50544	BMK.50714	0.695381	undirected	NA	NA
BMK.50544	BMK.50715	0.731453	undirected	NA	NA
BMK.50544	BMK.50716	0.693139	undirected	NA	NA
BMK.50544	BMK.50717	0.652696	undirected	NA	NA
BMK.50544	BMK.50718	0.689852	undirected	NA	NA
BMK.50544	BMK.50720	0.715495	undirected	NA	NA
BMK.50544	BMK.50721	0.705261	undirected	NA	NA
BMK.50544	BMK.50723	0.733873	undirected	NA	NA
BMK.50544	BMK.50724	0.69755	undirected	NA	NA
BMK.50544	BMK.50725	0.584894	undirected	NA	NA
BMK.50544	BMK.50726	0.580675	undirected	NA	NA
BMK.50544	BMK.50727	0.665451	undirected	NA	NA
BMK.50544	BMK.50728	0.729873	undirected	NA	NA
BMK.50544	BMK.50729	0.701472	undirected	NA	NA
BMK.50544	BMK.50730	0.703615	undirected	NA	NA
BMK.50544	BMK.50731	0.697997	undirected	NA	NA
BMK.50544	BMK.50735	0.706561	undirected	NA	NA
BMK.50544	BMK.50736	0.539627	undirected	NA	NA
BMK.50544	BMK.50737	0.708908	undirected	NA	NA
BMK.50544	BMK.50738	0.69676	undirected	NA	NA
BMK.50544	BMK.50739	0.71896	undirected	NA	NA
BMK.50544	BMK.5074	0.662505	undirected	NA	NA
BMK.50544	BMK.50740	0.678876	undirected	NA	NA
BMK.50544	BMK.50741	0.713756	undirected	NA	NA
BMK.50544	BMK.50742	0.686049	undirected	NA	NA
BMK.50544	BMK.50743	0.710441	undirected	NA	NA
BMK.50544	BMK.50744	0.638784	undirected	NA	NA
BMK.50544	BMK.50745	0.637901	undirected	NA	NA
BMK.50544	BMK.50746	0.737388	undirected	NA	NA
BMK.50544	BMK.50747	0.642993	undirected	NA	NA
BMK.50544	BMK.50748	0.701707	undirected	NA	NA
BMK.50544	BMK.50749	0.643852	undirected	NA	NA
BMK.50544	BMK.50750	0.709536	undirected	NA	NA
BMK.50544	BMK.50751	0.708956	undirected	NA	NA
BMK.50544	BMK.50752	0.713152	undirected	NA	NA
BMK.50544	BMK.50753	0.573615	undirected	NA	NA
BMK.50544	BMK.50754	0.604448	undirected	NA	NA
BMK.50544	BMK.50755	0.702755	undirected	NA	NA
BMK.50544	BMK.50756	0.514483	undirected	NA	NA
BMK.50544	BMK.50757	0.564963	undirected	NA	NA
BMK.50544	BMK.50758	0.70004	undirected	NA	NA
BMK.50544	BMK.50760	0.669278	undirected	NA	NA
BMK.50544	BMK.50761	0.70854	undirected	NA	NA
BMK.50544	BMK.50762	0.722289	undirected	NA	NA
BMK.50544	BMK.50763	0.710891	undirected	NA	NA
BMK.50544	BMK.50764	0.710862	undirected	NA	NA
BMK.50544	BMK.50765	0.719484	undirected	NA	NA
BMK.50544	BMK.50766	0.689516	undirected	NA	NA
BMK.50544	BMK.50767	0.655809	undirected	NA	NA
BMK.50544	BMK.50768	0.698411	undirected	NA	NA
BMK.50544	BMK.50770	0.72164	undirected	NA	NA
BMK.50544	BMK.50772	0.711337	undirected	NA	NA
BMK.50544	BMK.50774	0.728244	undirected	NA	NA
BMK.50544	BMK.50775	0.599645	undirected	NA	NA
BMK.50544	BMK.50776	0.651681	undirected	NA	NA
BMK.50544	BMK.50777	0.581324	undirected	NA	NA
BMK.50544	BMK.50778	0.677202	undirected	NA	NA
BMK.50544	BMK.50779	0.74742	undirected	NA	NA
BMK.50544	BMK.50780	0.716527	undirected	NA	NA
BMK.50544	BMK.50781	0.732903	undirected	NA	NA
BMK.50544	BMK.50782	0.717833	undirected	NA	NA
BMK.50544	BMK.50783	0.644554	undirected	NA	NA
BMK.50544	BMK.50784	0.720958	undirected	NA	NA
BMK.50544	BMK.50785	0.60182	undirected	NA	NA
BMK.50544	BMK.50786	0.716346	undirected	NA	NA
BMK.50544	BMK.50789	0.725525	undirected	NA	NA
BMK.50544	BMK.5079	0.70624	undirected	NA	NA
BMK.50544	BMK.50790	0.680537	undirected	NA	NA
BMK.50544	BMK.50791	0.693854	undirected	NA	NA
BMK.50544	BMK.50792	0.618246	undirected	NA	NA
BMK.50544	BMK.50793	0.71498	undirected	NA	NA
BMK.50544	BMK.50794	0.744547	undirected	NA	NA
BMK.50544	BMK.50795	0.685318	undirected	NA	NA
BMK.50544	BMK.50796	0.735495	undirected	NA	NA
BMK.50544	BMK.50797	0.715469	undirected	NA	NA
BMK.50544	BMK.50798	0.691595	undirected	NA	NA
BMK.50544	BMK.50799	0.723567	undirected	NA	NA
BMK.50544	BMK.50800	0.706211	undirected	NA	NA
BMK.50544	BMK.50801	0.702733	undirected	NA	NA
BMK.50544	BMK.50802	0.715878	undirected	NA	NA
BMK.50544	BMK.50803	0.71173	undirected	NA	NA
BMK.50544	BMK.50804	0.701817	undirected	NA	NA
BMK.50544	BMK.50806	0.699359	undirected	NA	NA
BMK.50544	BMK.50807	0.741085	undirected	NA	NA
BMK.50544	BMK.50808	0.661801	undirected	NA	NA
BMK.50544	BMK.50809	0.710897	undirected	NA	NA
BMK.50544	BMK.50810	0.671339	undirected	NA	NA
BMK.50544	BMK.50812	0.734577	undirected	NA	NA
BMK.50544	BMK.50813	0.697351	undirected	NA	NA
BMK.50544	BMK.50814	0.613615	undirected	NA	NA
BMK.50544	BMK.50815	0.676763	undirected	NA	NA
BMK.50544	BMK.50816	0.505836	undirected	NA	NA
BMK.50544	BMK.50817	0.707404	undirected	NA	NA
BMK.50544	BMK.50820	0.71183	undirected	NA	NA
BMK.50544	BMK.50821	0.727302	undirected	NA	NA
BMK.50544	BMK.50822	0.735011	undirected	NA	NA
BMK.50544	BMK.50823	0.638825	undirected	NA	NA
BMK.50544	BMK.50828	0.680232	undirected	NA	NA
BMK.50544	BMK.5083	0.600565	undirected	NA	NA
BMK.50544	BMK.50831	0.710816	undirected	NA	NA
BMK.50544	BMK.50832	0.701815	undirected	NA	NA
BMK.50544	BMK.50833	0.635242	undirected	NA	NA
BMK.50544	BMK.50834	0.670216	undirected	NA	NA
BMK.50544	BMK.50835	0.719573	undirected	NA	NA
BMK.50544	BMK.50836	0.715237	undirected	NA	NA
BMK.50544	BMK.50837	0.654453	undirected	NA	NA
BMK.50544	BMK.50839	0.728929	undirected	NA	NA
BMK.50544	BMK.50841	0.693083	undirected	NA	NA
BMK.50544	BMK.50842	0.692234	undirected	NA	NA
BMK.50544	BMK.50844	0.730729	undirected	NA	NA
BMK.50544	BMK.50845	0.700931	undirected	NA	NA
BMK.50544	BMK.50846	0.690874	undirected	NA	NA
BMK.50544	BMK.50847	0.634932	undirected	NA	NA
BMK.50544	BMK.50848	0.563503	undirected	NA	NA
BMK.50544	BMK.50849	0.704048	undirected	NA	NA
BMK.50544	BMK.5085	0.707896	undirected	NA	NA
BMK.50544	BMK.50850	0.716235	undirected	NA	NA
BMK.50544	BMK.50851	0.700185	undirected	NA	NA
BMK.50544	BMK.50852	0.715783	undirected	NA	NA
BMK.50544	BMK.50853	0.729856	undirected	NA	NA
BMK.50544	BMK.50854	0.697393	undirected	NA	NA
BMK.50544	BMK.50855	0.701005	undirected	NA	NA
BMK.50544	BMK.50856	0.745691	undirected	NA	NA
BMK.50544	BMK.50857	0.702625	undirected	NA	NA
BMK.50544	BMK.50858	0.707043	undirected	NA	NA
BMK.50544	BMK.50861	0.667287	undirected	NA	NA
BMK.50544	BMK.50862	0.700924	undirected	NA	NA
BMK.50544	BMK.50863	0.706531	undirected	NA	NA
BMK.50544	BMK.50865	0.703374	undirected	NA	NA
BMK.50544	BMK.50867	0.707349	undirected	NA	NA
BMK.50544	BMK.50868	0.680122	undirected	NA	NA
BMK.50544	BMK.50869	0.550158	undirected	NA	NA
BMK.50544	BMK.50870	0.711483	undirected	NA	NA
BMK.50544	BMK.50871	0.707799	undirected	NA	NA
BMK.50544	BMK.50872	0.678485	undirected	NA	NA
BMK.50544	BMK.50873	0.690097	undirected	NA	NA
BMK.50544	BMK.50874	0.654586	undirected	NA	NA
BMK.50544	BMK.50875	0.663692	undirected	NA	NA
BMK.50544	BMK.50878	0.647681	undirected	NA	NA
BMK.50544	BMK.50879	0.701513	undirected	NA	NA
BMK.50544	BMK.5088	0.636728	undirected	NA	NA
BMK.50544	BMK.50880	0.676878	undirected	NA	NA
BMK.50544	BMK.50881	0.659688	undirected	NA	NA
BMK.50544	BMK.50882	0.708715	undirected	NA	NA
BMK.50544	BMK.50884	0.694229	undirected	NA	NA
BMK.50544	BMK.50885	0.721851	undirected	NA	NA
BMK.50544	BMK.50887	0.741632	undirected	NA	NA
BMK.50544	BMK.50888	0.705213	undirected	NA	NA
BMK.50544	BMK.50889	0.698561	undirected	NA	NA
BMK.50544	BMK.5089	0.674395	undirected	NA	NA
BMK.50544	BMK.50890	0.717133	undirected	NA	NA
BMK.50544	BMK.50891	0.659105	undirected	NA	NA
BMK.50544	BMK.50892	0.722906	undirected	NA	NA
BMK.50544	BMK.50895	0.707312	undirected	NA	NA
BMK.50544	BMK.50896	0.699729	undirected	NA	NA
BMK.50544	BMK.50897	0.691126	undirected	NA	NA
BMK.50544	BMK.50898	0.733206	undirected	NA	NA
BMK.50544	BMK.50899	0.72804	undirected	NA	NA
BMK.50544	BMK.5090	0.692191	undirected	NA	NA
BMK.50544	BMK.50901	0.711116	undirected	NA	NA
BMK.50544	BMK.50904	0.676216	undirected	NA	NA
BMK.50544	BMK.50905	0.655924	undirected	NA	NA
BMK.50544	BMK.50906	0.739474	undirected	NA	NA
BMK.50544	BMK.50908	0.714378	undirected	NA	NA
BMK.50544	BMK.50909	0.709347	undirected	NA	NA
BMK.50544	BMK.50911	0.685541	undirected	NA	NA
BMK.50544	BMK.50914	0.65996	undirected	NA	NA
BMK.50544	BMK.50915	0.68273	undirected	NA	NA
BMK.50544	BMK.50916	0.706191	undirected	NA	NA
BMK.50544	BMK.50917	0.704642	undirected	NA	NA
BMK.50544	BMK.50918	0.71448	undirected	NA	NA
BMK.50544	BMK.50919	0.715973	undirected	NA	NA
BMK.50544	BMK.5092	0.6256	undirected	NA	NA
BMK.50544	BMK.50920	0.621592	undirected	NA	NA
BMK.50544	BMK.50922	0.631547	undirected	NA	NA
BMK.50544	BMK.50923	0.686802	undirected	NA	NA
BMK.50544	BMK.50925	0.707799	undirected	NA	NA
BMK.50544	BMK.50926	0.65624	undirected	NA	NA
BMK.50544	BMK.50927	0.706718	undirected	NA	NA
BMK.50544	BMK.50928	0.736581	undirected	NA	NA
BMK.50544	BMK.50929	0.731061	undirected	NA	NA
BMK.50544	BMK.50933	0.696871	undirected	NA	NA
BMK.50544	BMK.50934	0.703161	undirected	NA	NA
BMK.50544	BMK.50935	0.640938	undirected	NA	NA
BMK.50544	BMK.50936	0.677395	undirected	NA	NA
BMK.50544	BMK.50939	0.59245	undirected	NA	NA
BMK.50544	BMK.50940	0.705893	undirected	NA	NA
BMK.50544	BMK.50942	0.693101	undirected	NA	NA
BMK.50544	BMK.50945	0.610025	undirected	NA	NA
BMK.50544	BMK.50946	0.73945	undirected	NA	NA
BMK.50544	BMK.50948	0.74437	undirected	NA	NA
BMK.50544	BMK.50950	0.713965	undirected	NA	NA
BMK.50544	BMK.50951	0.704748	undirected	NA	NA
BMK.50544	BMK.50952	0.677112	undirected	NA	NA
BMK.50544	BMK.50953	0.715259	undirected	NA	NA
BMK.50544	BMK.50954	0.71729	undirected	NA	NA
BMK.50544	BMK.50956	0.729993	undirected	NA	NA
BMK.50544	BMK.50957	0.599664	undirected	NA	NA
BMK.50544	BMK.50958	0.676366	undirected	NA	NA
BMK.50544	BMK.50959	0.714086	undirected	NA	NA
BMK.50544	BMK.50960	0.727963	undirected	NA	NA
BMK.50544	BMK.50962	0.680339	undirected	NA	NA
BMK.50544	BMK.50963	0.710619	undirected	NA	NA
BMK.50544	BMK.50964	0.69259	undirected	NA	NA
BMK.50544	BMK.50965	0.69049	undirected	NA	NA
BMK.50544	BMK.50967	0.694131	undirected	NA	NA
BMK.50544	BMK.50968	0.738788	undirected	NA	NA
BMK.50544	BMK.50969	0.589885	undirected	NA	NA
BMK.50544	BMK.50970	0.637223	undirected	NA	NA
BMK.50544	BMK.50971	0.654746	undirected	NA	NA
BMK.50544	BMK.50972	0.708385	undirected	NA	NA
BMK.50544	BMK.50977	0.675977	undirected	NA	NA
BMK.50544	BMK.50978	0.701654	undirected	NA	NA
BMK.50544	BMK.50979	0.713602	undirected	NA	NA
BMK.50544	BMK.50980	0.725462	undirected	NA	NA
BMK.50544	BMK.50981	0.699379	undirected	NA	NA
BMK.50544	BMK.50982	0.678896	undirected	NA	NA
BMK.50544	BMK.50983	0.700438	undirected	NA	NA
BMK.50544	BMK.50985	0.673662	undirected	NA	NA
BMK.50544	BMK.50987	0.648274	undirected	NA	NA
BMK.50544	BMK.50988	0.681361	undirected	NA	NA
BMK.50544	BMK.50989	0.530583	undirected	NA	NA
BMK.50544	BMK.50991	0.72809	undirected	NA	NA
BMK.50544	BMK.50993	0.674757	undirected	NA	NA
BMK.50544	BMK.50994	0.628061	undirected	NA	NA
BMK.50544	BMK.50995	0.689109	undirected	NA	NA
BMK.50544	BMK.50996	0.703581	undirected	NA	NA
BMK.50544	BMK.50997	0.731002	undirected	NA	NA
BMK.50544	BMK.50999	0.729591	undirected	NA	NA
BMK.50544	BMK.51000	0.709564	undirected	NA	NA
BMK.50544	BMK.51003	0.742267	undirected	NA	NA
BMK.50544	BMK.51005	0.712555	undirected	NA	NA
BMK.50544	BMK.51006	0.631491	undirected	NA	NA
BMK.50544	BMK.51009	0.692483	undirected	NA	NA
BMK.50544	BMK.51011	0.735546	undirected	NA	NA
BMK.50544	BMK.51014	0.725921	undirected	NA	NA
BMK.50544	BMK.51015	0.699528	undirected	NA	NA
BMK.50544	BMK.51016	0.653893	undirected	NA	NA
BMK.50544	BMK.51017	0.70397	undirected	NA	NA
BMK.50544	BMK.51018	0.747973	undirected	NA	NA
BMK.50544	BMK.51020	0.649573	undirected	NA	NA
BMK.50544	BMK.51021	0.705558	undirected	NA	NA
BMK.50544	BMK.51022	0.675137	undirected	NA	NA
BMK.50544	BMK.51023	0.711912	undirected	NA	NA
BMK.50544	BMK.51024	0.730122	undirected	NA	NA
BMK.50544	BMK.51025	0.711472	undirected	NA	NA
BMK.50544	BMK.51026	0.699573	undirected	NA	NA
BMK.50544	BMK.51028	0.712596	undirected	NA	NA
BMK.50544	BMK.51029	0.687909	undirected	NA	NA
BMK.50544	BMK.5103	0.680361	undirected	NA	NA
BMK.50544	BMK.51030	0.706828	undirected	NA	NA
BMK.50544	BMK.51031	0.706905	undirected	NA	NA
BMK.50544	BMK.51032	0.706205	undirected	NA	NA
BMK.50544	BMK.51033	0.734707	undirected	NA	NA
BMK.50544	BMK.51034	0.742611	undirected	NA	NA
BMK.50544	BMK.51035	0.717015	undirected	NA	NA
BMK.50544	BMK.51038	0.65334	undirected	NA	NA
BMK.50544	BMK.51039	0.741368	undirected	NA	NA
BMK.50544	BMK.51040	0.706525	undirected	NA	NA
BMK.50544	BMK.51041	0.715153	undirected	NA	NA
BMK.50544	BMK.51043	0.586602	undirected	NA	NA
BMK.50544	BMK.51044	0.72987	undirected	NA	NA
BMK.50544	BMK.51045	0.700282	undirected	NA	NA
BMK.50544	BMK.51046	0.713792	undirected	NA	NA
BMK.50544	BMK.51047	0.737671	undirected	NA	NA
BMK.50544	BMK.51048	0.60964	undirected	NA	NA
BMK.50544	BMK.51049	0.696926	undirected	NA	NA
BMK.50544	BMK.5105	0.647144	undirected	NA	NA
BMK.50544	BMK.51050	0.710175	undirected	NA	NA
BMK.50544	BMK.51051	0.659565	undirected	NA	NA
BMK.50544	BMK.51054	0.702074	undirected	NA	NA
BMK.50544	BMK.51055	0.721239	undirected	NA	NA
BMK.50544	BMK.51057	0.714368	undirected	NA	NA
BMK.50544	BMK.51058	0.746329	undirected	NA	NA
BMK.50544	BMK.51059	0.703871	undirected	NA	NA
BMK.50544	BMK.5106	0.613856	undirected	NA	NA
BMK.50544	BMK.51060	0.664662	undirected	NA	NA
BMK.50544	BMK.51061	0.716023	undirected	NA	NA
BMK.50544	BMK.51063	0.690779	undirected	NA	NA
BMK.50544	BMK.51064	0.683608	undirected	NA	NA
BMK.50544	BMK.51065	0.701505	undirected	NA	NA
BMK.50544	BMK.51066	0.694583	undirected	NA	NA
BMK.50544	BMK.51067	0.668398	undirected	NA	NA
BMK.50544	BMK.51068	0.728833	undirected	NA	NA
BMK.50544	BMK.5107	0.663074	undirected	NA	NA
BMK.50544	BMK.51070	0.683005	undirected	NA	NA
BMK.50544	BMK.51071	0.669289	undirected	NA	NA
BMK.50544	BMK.51072	0.714831	undirected	NA	NA
BMK.50544	BMK.51073	0.704408	undirected	NA	NA
BMK.50544	BMK.51074	0.67804	undirected	NA	NA
BMK.50544	BMK.51075	0.692732	undirected	NA	NA
BMK.50544	BMK.51076	0.659264	undirected	NA	NA
BMK.50544	BMK.51077	0.708104	undirected	NA	NA
BMK.50544	BMK.51078	0.70312	undirected	NA	NA
BMK.50544	BMK.51079	0.700935	undirected	NA	NA
BMK.50544	BMK.51080	0.715309	undirected	NA	NA
BMK.50544	BMK.51082	0.724162	undirected	NA	NA
BMK.50544	BMK.51083	0.743054	undirected	NA	NA
BMK.50544	BMK.51084	0.69809	undirected	NA	NA
BMK.50544	BMK.51085	0.54218	undirected	NA	NA
BMK.50544	BMK.51086	0.585524	undirected	NA	NA
BMK.50544	BMK.51089	0.685501	undirected	NA	NA
BMK.50544	BMK.51090	0.656093	undirected	NA	NA
BMK.50544	BMK.51091	0.631358	undirected	NA	NA
BMK.50544	BMK.51092	0.747704	undirected	NA	NA
BMK.50544	BMK.51094	0.733909	undirected	NA	NA
BMK.50544	BMK.51095	0.604988	undirected	NA	NA
BMK.50544	BMK.51097	0.723132	undirected	NA	NA
BMK.50544	BMK.51098	0.692785	undirected	NA	NA
BMK.50544	BMK.5110	0.646344	undirected	NA	NA
BMK.50544	BMK.51100	0.721547	undirected	NA	NA
BMK.50544	BMK.51101	0.7136	undirected	NA	NA
BMK.50544	BMK.51102	0.699565	undirected	NA	NA
BMK.50544	BMK.51103	0.699431	undirected	NA	NA
BMK.50544	BMK.51104	0.695624	undirected	NA	NA
BMK.50544	BMK.51105	0.742989	undirected	NA	NA
BMK.50544	BMK.51106	0.51254	undirected	NA	NA
BMK.50544	BMK.51107	0.717169	undirected	NA	NA
BMK.50544	BMK.51108	0.68624	undirected	NA	NA
BMK.50544	BMK.51109	0.693755	undirected	NA	NA
BMK.50544	BMK.51110	0.688684	undirected	NA	NA
BMK.50544	BMK.51111	0.691227	undirected	NA	NA
BMK.50544	BMK.51112	0.659779	undirected	NA	NA
BMK.50544	BMK.51113	0.683801	undirected	NA	NA
BMK.50544	BMK.51114	0.691083	undirected	NA	NA
BMK.50544	BMK.51115	0.718924	undirected	NA	NA
BMK.50544	BMK.51116	0.704422	undirected	NA	NA
BMK.50544	BMK.51117	0.71115	undirected	NA	NA
BMK.50544	BMK.51118	0.711839	undirected	NA	NA
BMK.50544	BMK.51121	0.727574	undirected	NA	NA
BMK.50544	BMK.51122	0.713106	undirected	NA	NA
BMK.50544	BMK.51124	0.708769	undirected	NA	NA
BMK.50544	BMK.51125	0.741127	undirected	NA	NA
BMK.50544	BMK.51126	0.72996	undirected	NA	NA
BMK.50544	BMK.51127	0.691115	undirected	NA	NA
BMK.50544	BMK.51128	0.697692	undirected	NA	NA
BMK.50544	BMK.51129	0.716488	undirected	NA	NA
BMK.50544	BMK.51130	0.686077	undirected	NA	NA
BMK.50544	BMK.51131	0.681765	undirected	NA	NA
BMK.50544	BMK.51132	0.701779	undirected	NA	NA
BMK.50544	BMK.51133	0.637718	undirected	NA	NA
BMK.50544	BMK.51134	0.707056	undirected	NA	NA
BMK.50544	BMK.51135	0.706265	undirected	NA	NA
BMK.50544	BMK.51136	0.708159	undirected	NA	NA
BMK.50544	BMK.51137	0.736484	undirected	NA	NA
BMK.50544	BMK.51138	0.738307	undirected	NA	NA
BMK.50544	BMK.51139	0.69964	undirected	NA	NA
BMK.50544	BMK.51140	0.697717	undirected	NA	NA
BMK.50544	BMK.51141	0.711603	undirected	NA	NA
BMK.50544	BMK.51142	0.696943	undirected	NA	NA
BMK.50544	BMK.51145	0.716688	undirected	NA	NA
BMK.50544	BMK.51146	0.715994	undirected	NA	NA
BMK.50544	BMK.51147	0.709266	undirected	NA	NA
BMK.50544	BMK.51148	0.690553	undirected	NA	NA
BMK.50544	BMK.51149	0.698507	undirected	NA	NA
BMK.50544	BMK.51150	0.698327	undirected	NA	NA
BMK.50544	BMK.51151	0.715396	undirected	NA	NA
BMK.50544	BMK.51152	0.580042	undirected	NA	NA
BMK.50544	BMK.51153	0.687716	undirected	NA	NA
BMK.50544	BMK.51154	0.649779	undirected	NA	NA
BMK.50544	BMK.51161	0.705453	undirected	NA	NA
BMK.50544	BMK.51162	0.734719	undirected	NA	NA
BMK.50544	BMK.51163	0.741387	undirected	NA	NA
BMK.50544	BMK.51164	0.707694	undirected	NA	NA
BMK.50544	BMK.51165	0.620334	undirected	NA	NA
BMK.50544	BMK.51166	0.716842	undirected	NA	NA
BMK.50544	BMK.51167	0.715265	undirected	NA	NA
BMK.50544	BMK.51168	0.723815	undirected	NA	NA
BMK.50544	BMK.51170	0.722542	undirected	NA	NA
BMK.50544	BMK.51171	0.730422	undirected	NA	NA
BMK.50544	BMK.51172	0.71556	undirected	NA	NA
BMK.50544	BMK.51173	0.748139	undirected	NA	NA
BMK.50544	BMK.51176	0.702027	undirected	NA	NA
BMK.50544	BMK.51177	0.706314	undirected	NA	NA
BMK.50544	BMK.51178	0.736489	undirected	NA	NA
BMK.50544	BMK.51179	0.567994	undirected	NA	NA
BMK.50544	BMK.51180	0.695519	undirected	NA	NA
BMK.50544	BMK.51181	0.661625	undirected	NA	NA
BMK.50544	BMK.51182	0.743652	undirected	NA	NA
BMK.50544	BMK.51187	0.702244	undirected	NA	NA
BMK.50544	BMK.51188	0.719069	undirected	NA	NA
BMK.50544	BMK.51189	0.704407	undirected	NA	NA
BMK.50544	BMK.5119	0.726331	undirected	NA	NA
BMK.50544	BMK.51190	0.608877	undirected	NA	NA
BMK.50544	BMK.51191	0.713307	undirected	NA	NA
BMK.50544	BMK.51192	0.682982	undirected	NA	NA
BMK.50544	BMK.51193	0.697264	undirected	NA	NA
BMK.50544	BMK.51194	0.676216	undirected	NA	NA
BMK.50544	BMK.51195	0.706309	undirected	NA	NA
BMK.50544	BMK.51196	0.704235	undirected	NA	NA
BMK.50544	BMK.51197	0.718403	undirected	NA	NA
BMK.50544	BMK.51198	0.665534	undirected	NA	NA
BMK.50544	BMK.51199	0.743377	undirected	NA	NA
BMK.50544	BMK.51200	0.710396	undirected	NA	NA
BMK.50544	BMK.51201	0.701201	undirected	NA	NA
BMK.50544	BMK.51202	0.710195	undirected	NA	NA
BMK.50544	BMK.51205	0.67541	undirected	NA	NA
BMK.50544	BMK.51206	0.741383	undirected	NA	NA
BMK.50544	BMK.51208	0.605556	undirected	NA	NA
BMK.50544	BMK.51209	0.724794	undirected	NA	NA
BMK.50544	BMK.51210	0.720195	undirected	NA	NA
BMK.50544	BMK.51212	0.689987	undirected	NA	NA
BMK.50544	BMK.51215	0.604062	undirected	NA	NA
BMK.50544	BMK.51216	0.599664	undirected	NA	NA
BMK.50544	BMK.51217	0.670035	undirected	NA	NA
BMK.50544	BMK.51218	0.667535	undirected	NA	NA
BMK.50544	BMK.51219	0.729876	undirected	NA	NA
BMK.50544	BMK.51220	0.709978	undirected	NA	NA
BMK.50544	BMK.51221	0.703846	undirected	NA	NA
BMK.50544	BMK.51225	0.709436	undirected	NA	NA
BMK.50544	BMK.51227	0.624087	undirected	NA	NA
BMK.50544	BMK.51228	0.716856	undirected	NA	NA
BMK.50544	BMK.51229	0.69519	undirected	NA	NA
BMK.50544	BMK.51230	0.717541	undirected	NA	NA
BMK.50544	BMK.51234	0.694496	undirected	NA	NA
BMK.50544	BMK.51235	0.744279	undirected	NA	NA
BMK.50544	BMK.51236	0.718055	undirected	NA	NA
BMK.50544	BMK.51237	0.69655	undirected	NA	NA
BMK.50544	BMK.51238	0.618404	undirected	NA	NA
BMK.50544	BMK.51239	0.675673	undirected	NA	NA
BMK.50544	BMK.51240	0.672835	undirected	NA	NA
BMK.50544	BMK.51241	0.575519	undirected	NA	NA
BMK.50544	BMK.51242	0.734607	undirected	NA	NA
BMK.50544	BMK.51243	0.689574	undirected	NA	NA
BMK.50544	BMK.51245	0.702955	undirected	NA	NA
BMK.50544	BMK.51246	0.645985	undirected	NA	NA
BMK.50544	BMK.51247	0.679714	undirected	NA	NA
BMK.50544	BMK.51248	0.742925	undirected	NA	NA
BMK.50544	BMK.51249	0.692946	undirected	NA	NA
BMK.50544	BMK.5125	0.70208	undirected	NA	NA
BMK.50544	BMK.51250	0.700436	undirected	NA	NA
BMK.50544	BMK.51251	0.688793	undirected	NA	NA
BMK.50544	BMK.51252	0.628684	undirected	NA	NA
BMK.50544	BMK.51256	0.658449	undirected	NA	NA
BMK.50544	BMK.51257	0.69226	undirected	NA	NA
BMK.50544	BMK.51258	0.734134	undirected	NA	NA
BMK.50544	BMK.51259	0.705523	undirected	NA	NA
BMK.50544	BMK.51260	0.694133	undirected	NA	NA
BMK.50544	BMK.51262	0.663748	undirected	NA	NA
BMK.50544	BMK.51263	0.724186	undirected	NA	NA
BMK.50544	BMK.51264	0.713598	undirected	NA	NA
BMK.50544	BMK.51266	0.712759	undirected	NA	NA
BMK.50544	BMK.51267	0.678269	undirected	NA	NA
BMK.50544	BMK.51268	0.735577	undirected	NA	NA
BMK.50544	BMK.51269	0.69545	undirected	NA	NA
BMK.50544	BMK.51270	0.711193	undirected	NA	NA
BMK.50544	BMK.51271	0.705934	undirected	NA	NA
BMK.50544	BMK.51272	0.700428	undirected	NA	NA
BMK.50544	BMK.51274	0.733905	undirected	NA	NA
BMK.50544	BMK.51276	0.640735	undirected	NA	NA
BMK.50544	BMK.51278	0.579919	undirected	NA	NA
BMK.50544	BMK.5128	0.500383	undirected	NA	NA
BMK.50544	BMK.51280	0.747626	undirected	NA	NA
BMK.50544	BMK.51281	0.724181	undirected	NA	NA
BMK.50544	BMK.51282	0.707791	undirected	NA	NA
BMK.50544	BMK.51284	0.743725	undirected	NA	NA
BMK.50544	BMK.51285	0.716992	undirected	NA	NA
BMK.50544	BMK.51286	0.620523	undirected	NA	NA
BMK.50544	BMK.51287	0.705371	undirected	NA	NA
BMK.50544	BMK.51288	0.7258	undirected	NA	NA
BMK.50544	BMK.51290	0.706833	undirected	NA	NA
BMK.50544	BMK.51292	0.703475	undirected	NA	NA
BMK.50544	BMK.51293	0.712052	undirected	NA	NA
BMK.50544	BMK.51294	0.712005	undirected	NA	NA
BMK.50544	BMK.51295	0.701688	undirected	NA	NA
BMK.50544	BMK.51296	0.712255	undirected	NA	NA
BMK.50544	BMK.51297	0.675856	undirected	NA	NA
BMK.50544	BMK.51298	0.68326	undirected	NA	NA
BMK.50544	BMK.51299	0.657122	undirected	NA	NA
BMK.50544	BMK.51300	0.698334	undirected	NA	NA
BMK.50544	BMK.51301	0.713661	undirected	NA	NA
BMK.50544	BMK.51302	0.601024	undirected	NA	NA
BMK.50544	BMK.51303	0.674669	undirected	NA	NA
BMK.50544	BMK.51304	0.713087	undirected	NA	NA
BMK.50544	BMK.51305	0.663293	undirected	NA	NA
BMK.50544	BMK.51306	0.689558	undirected	NA	NA
BMK.50544	BMK.51308	0.698518	undirected	NA	NA
BMK.50544	BMK.51309	0.737138	undirected	NA	NA
BMK.50544	BMK.51310	0.710418	undirected	NA	NA
BMK.50544	BMK.51312	0.622918	undirected	NA	NA
BMK.50544	BMK.51313	0.689354	undirected	NA	NA
BMK.50544	BMK.51314	0.741994	undirected	NA	NA
BMK.50544	BMK.51315	0.535494	undirected	NA	NA
BMK.50544	BMK.51316	0.603166	undirected	NA	NA
BMK.50544	BMK.51317	0.69513	undirected	NA	NA
BMK.50544	BMK.51318	0.750709	undirected	NA	NA
BMK.50544	BMK.51321	0.741989	undirected	NA	NA
BMK.50544	BMK.51322	0.724246	undirected	NA	NA
BMK.50544	BMK.51324	0.716735	undirected	NA	NA
BMK.50544	BMK.51327	0.735086	undirected	NA	NA
BMK.50544	BMK.51328	0.69682	undirected	NA	NA
BMK.50544	BMK.51330	0.737608	undirected	NA	NA
BMK.50544	BMK.51332	0.704659	undirected	NA	NA
BMK.50544	BMK.51333	0.642241	undirected	NA	NA
BMK.50544	BMK.51335	0.716732	undirected	NA	NA
BMK.50544	BMK.51336	0.668418	undirected	NA	NA
BMK.50544	BMK.51337	0.70329	undirected	NA	NA
BMK.50544	BMK.51338	0.655794	undirected	NA	NA
BMK.50544	BMK.51339	0.696315	undirected	NA	NA
BMK.50544	BMK.51341	0.70626	undirected	NA	NA
BMK.50544	BMK.51342	0.681569	undirected	NA	NA
BMK.50544	BMK.51345	0.701825	undirected	NA	NA
BMK.50544	BMK.51346	0.740462	undirected	NA	NA
BMK.50544	BMK.51348	0.706246	undirected	NA	NA
BMK.50544	BMK.51349	0.63436	undirected	NA	NA
BMK.50544	BMK.51350	0.711601	undirected	NA	NA
BMK.50544	BMK.51351	0.717483	undirected	NA	NA
BMK.50544	BMK.51352	0.675766	undirected	NA	NA
BMK.50544	BMK.51354	0.701389	undirected	NA	NA
BMK.50544	BMK.51355	0.65186	undirected	NA	NA
BMK.50544	BMK.51356	0.713594	undirected	NA	NA
BMK.50544	BMK.51357	0.686314	undirected	NA	NA
BMK.50544	BMK.51358	0.675383	undirected	NA	NA
BMK.50544	BMK.5136	0.707979	undirected	NA	NA
BMK.50544	BMK.51360	0.68271	undirected	NA	NA
BMK.50544	BMK.51363	0.544592	undirected	NA	NA
BMK.50544	BMK.51364	0.519795	undirected	NA	NA
BMK.50544	BMK.51365	0.711206	undirected	NA	NA
BMK.50544	BMK.51366	0.714531	undirected	NA	NA
BMK.50544	BMK.51367	0.608352	undirected	NA	NA
BMK.50544	BMK.51368	0.710148	undirected	NA	NA
BMK.50544	BMK.51372	0.712118	undirected	NA	NA
BMK.50544	BMK.51374	0.677055	undirected	NA	NA
BMK.50544	BMK.51375	0.713802	undirected	NA	NA
BMK.50544	BMK.51378	0.577914	undirected	NA	NA
BMK.50544	BMK.51379	0.702677	undirected	NA	NA
BMK.50544	BMK.51380	0.696195	undirected	NA	NA
BMK.50544	BMK.51381	0.727669	undirected	NA	NA
BMK.50544	BMK.51383	0.694369	undirected	NA	NA
BMK.50544	BMK.51384	0.582256	undirected	NA	NA
BMK.50544	BMK.51386	0.727405	undirected	NA	NA
BMK.50544	BMK.51387	0.727698	undirected	NA	NA
BMK.50544	BMK.51388	0.518469	undirected	NA	NA
BMK.50544	BMK.51391	0.684193	undirected	NA	NA
BMK.50544	BMK.51392	0.594355	undirected	NA	NA
BMK.50544	BMK.51393	0.70504	undirected	NA	NA
BMK.50544	BMK.51394	0.693455	undirected	NA	NA
BMK.50544	BMK.51395	0.712876	undirected	NA	NA
BMK.50544	BMK.51396	0.71097	undirected	NA	NA
BMK.50544	BMK.51397	0.715823	undirected	NA	NA
BMK.50544	BMK.51398	0.708593	undirected	NA	NA
BMK.50544	BMK.51399	0.711768	undirected	NA	NA
BMK.50544	BMK.51400	0.708561	undirected	NA	NA
BMK.50544	BMK.51401	0.708308	undirected	NA	NA
BMK.50544	BMK.51402	0.720959	undirected	NA	NA
BMK.50544	BMK.51404	0.54337	undirected	NA	NA
BMK.50544	BMK.51405	0.66242	undirected	NA	NA
BMK.50544	BMK.51406	0.73937	undirected	NA	NA
BMK.50544	BMK.51407	0.706194	undirected	NA	NA
BMK.50544	BMK.51408	0.696887	undirected	NA	NA
BMK.50544	BMK.51409	0.693295	undirected	NA	NA
BMK.50544	BMK.51410	0.667108	undirected	NA	NA
BMK.50544	BMK.51411	0.741614	undirected	NA	NA
BMK.50544	BMK.51412	0.688875	undirected	NA	NA
BMK.50544	BMK.51413	0.699034	undirected	NA	NA
BMK.50544	BMK.51414	0.713089	undirected	NA	NA
BMK.50544	BMK.51415	0.659698	undirected	NA	NA
BMK.50544	BMK.51416	0.698893	undirected	NA	NA
BMK.50544	BMK.51418	0.704431	undirected	NA	NA
BMK.50544	BMK.51419	0.734439	undirected	NA	NA
BMK.50544	BMK.51421	0.703472	undirected	NA	NA
BMK.50544	BMK.51422	0.559088	undirected	NA	NA
BMK.50544	BMK.51423	0.737164	undirected	NA	NA
BMK.50544	BMK.51424	0.713287	undirected	NA	NA
BMK.50544	BMK.51426	0.680134	undirected	NA	NA
BMK.50544	BMK.51427	0.717061	undirected	NA	NA
BMK.50544	BMK.51428	0.737377	undirected	NA	NA
BMK.50544	BMK.51429	0.675256	undirected	NA	NA
BMK.50544	BMK.5143	0.71992	undirected	NA	NA
BMK.50544	BMK.51430	0.697222	undirected	NA	NA
BMK.50544	BMK.51434	0.639754	undirected	NA	NA
BMK.50544	BMK.51437	0.704582	undirected	NA	NA
BMK.50544	BMK.51439	0.612926	undirected	NA	NA
BMK.50544	BMK.51440	0.738089	undirected	NA	NA
BMK.50544	BMK.51443	0.66853	undirected	NA	NA
BMK.50544	BMK.51444	0.654202	undirected	NA	NA
BMK.50544	BMK.51445	0.688885	undirected	NA	NA
BMK.50544	BMK.51446	0.73274	undirected	NA	NA
BMK.50544	BMK.51447	0.714418	undirected	NA	NA
BMK.50544	BMK.51449	0.731505	undirected	NA	NA
BMK.50544	BMK.51450	0.580701	undirected	NA	NA
BMK.50544	BMK.51451	0.682639	undirected	NA	NA
BMK.50544	BMK.51452	0.513923	undirected	NA	NA
BMK.50544	BMK.51453	0.52378	undirected	NA	NA
BMK.50544	BMK.51454	0.701864	undirected	NA	NA
BMK.50544	BMK.51456	0.716409	undirected	NA	NA
BMK.50544	BMK.51457	0.716573	undirected	NA	NA
BMK.50544	BMK.51459	0.626154	undirected	NA	NA
BMK.50544	BMK.51460	0.731746	undirected	NA	NA
BMK.50544	BMK.51461	0.715644	undirected	NA	NA
BMK.50544	BMK.51462	0.687292	undirected	NA	NA
BMK.50544	BMK.51465	0.534539	undirected	NA	NA
BMK.50544	BMK.51466	0.692255	undirected	NA	NA
BMK.50544	BMK.51467	0.610052	undirected	NA	NA
BMK.50544	BMK.51468	0.692239	undirected	NA	NA
BMK.50544	BMK.51469	0.741936	undirected	NA	NA
BMK.50544	BMK.51471	0.740252	undirected	NA	NA
BMK.50544	BMK.51472	0.678523	undirected	NA	NA
BMK.50544	BMK.51473	0.718211	undirected	NA	NA
BMK.50544	BMK.51476	0.72493	undirected	NA	NA
BMK.50544	BMK.51477	0.710982	undirected	NA	NA
BMK.50544	BMK.51478	0.725135	undirected	NA	NA
BMK.50544	BMK.51480	0.742247	undirected	NA	NA
BMK.50544	BMK.51481	0.71714	undirected	NA	NA
BMK.50544	BMK.51482	0.709287	undirected	NA	NA
BMK.50544	BMK.51483	0.711468	undirected	NA	NA
BMK.50544	BMK.51484	0.709522	undirected	NA	NA
BMK.50544	BMK.51485	0.701525	undirected	NA	NA
BMK.50544	BMK.51487	0.613606	undirected	NA	NA
BMK.50544	BMK.51488	0.60058	undirected	NA	NA
BMK.50544	BMK.51489	0.701622	undirected	NA	NA
BMK.50544	BMK.51490	0.722547	undirected	NA	NA
BMK.50544	BMK.51492	0.715154	undirected	NA	NA
BMK.50544	BMK.51493	0.69112	undirected	NA	NA
BMK.50544	BMK.51494	0.709272	undirected	NA	NA
BMK.50544	BMK.51495	0.71296	undirected	NA	NA
BMK.50544	BMK.51496	0.713964	undirected	NA	NA
BMK.50544	BMK.51499	0.73417	undirected	NA	NA
BMK.50544	BMK.515	0.692823	undirected	NA	NA
BMK.50544	BMK.5150	0.713802	undirected	NA	NA
BMK.50544	BMK.51502	0.716122	undirected	NA	NA
BMK.50544	BMK.51503	0.71733	undirected	NA	NA
BMK.50544	BMK.51506	0.713441	undirected	NA	NA
BMK.50544	BMK.51508	0.69652	undirected	NA	NA
BMK.50544	BMK.51509	0.702122	undirected	NA	NA
BMK.50544	BMK.51510	0.741381	undirected	NA	NA
BMK.50544	BMK.51511	0.720737	undirected	NA	NA
BMK.50544	BMK.51512	0.735294	undirected	NA	NA
BMK.50544	BMK.51513	0.711525	undirected	NA	NA
BMK.50544	BMK.51514	0.540338	undirected	NA	NA
BMK.50544	BMK.51515	0.702473	undirected	NA	NA
BMK.50544	BMK.51516	0.738292	undirected	NA	NA
BMK.50544	BMK.51518	0.680827	undirected	NA	NA
BMK.50544	BMK.51520	0.717564	undirected	NA	NA
BMK.50544	BMK.51523	0.704184	undirected	NA	NA
BMK.50544	BMK.51524	0.713841	undirected	NA	NA
BMK.50544	BMK.51525	0.683078	undirected	NA	NA
BMK.50544	BMK.51526	0.706153	undirected	NA	NA
BMK.50544	BMK.51527	0.687864	undirected	NA	NA
BMK.50544	BMK.51528	0.709139	undirected	NA	NA
BMK.50544	BMK.51529	0.661678	undirected	NA	NA
BMK.50544	BMK.51531	0.715473	undirected	NA	NA
BMK.50544	BMK.51532	0.681947	undirected	NA	NA
BMK.50544	BMK.51533	0.685629	undirected	NA	NA
BMK.50544	BMK.51534	0.734112	undirected	NA	NA
BMK.50544	BMK.51535	0.710939	undirected	NA	NA
BMK.50544	BMK.51536	0.709345	undirected	NA	NA
BMK.50544	BMK.51537	0.698323	undirected	NA	NA
BMK.50544	BMK.51538	0.669979	undirected	NA	NA
BMK.50544	BMK.51539	0.745305	undirected	NA	NA
BMK.50544	BMK.51540	0.748255	undirected	NA	NA
BMK.50544	BMK.51541	0.724293	undirected	NA	NA
BMK.50544	BMK.51542	0.700044	undirected	NA	NA
BMK.50544	BMK.51543	0.688313	undirected	NA	NA
BMK.50544	BMK.51544	0.697228	undirected	NA	NA
BMK.50544	BMK.51546	0.707805	undirected	NA	NA
BMK.50544	BMK.51547	0.73502	undirected	NA	NA
BMK.50544	BMK.51548	0.707107	undirected	NA	NA
BMK.50544	BMK.51549	0.710104	undirected	NA	NA
BMK.50544	BMK.51550	0.697377	undirected	NA	NA
BMK.50544	BMK.51551	0.707146	undirected	NA	NA
BMK.50544	BMK.51552	0.714428	undirected	NA	NA
BMK.50544	BMK.51553	0.714803	undirected	NA	NA
BMK.50544	BMK.51554	0.705165	undirected	NA	NA
BMK.50544	BMK.51555	0.69142	undirected	NA	NA
BMK.50544	BMK.51556	0.700928	undirected	NA	NA
BMK.50544	BMK.51559	0.668798	undirected	NA	NA
BMK.50544	BMK.51560	0.679246	undirected	NA	NA
BMK.50544	BMK.51565	0.710843	undirected	NA	NA
BMK.50544	BMK.51569	0.6721	undirected	NA	NA
BMK.50544	BMK.51570	0.746305	undirected	NA	NA
BMK.50544	BMK.51571	0.702177	undirected	NA	NA
BMK.50544	BMK.51573	0.659129	undirected	NA	NA
BMK.50544	BMK.51576	0.738292	undirected	NA	NA
BMK.50544	BMK.51577	0.701196	undirected	NA	NA
BMK.50544	BMK.51578	0.689229	undirected	NA	NA
BMK.50544	BMK.51581	0.690334	undirected	NA	NA
BMK.50544	BMK.51583	0.60642	undirected	NA	NA
BMK.50544	BMK.51586	0.67256	undirected	NA	NA
BMK.50544	BMK.51587	0.685671	undirected	NA	NA
BMK.50544	BMK.51588	0.705453	undirected	NA	NA
BMK.50544	BMK.51589	0.659509	undirected	NA	NA
BMK.50544	BMK.51592	0.647073	undirected	NA	NA
BMK.50544	BMK.51594	0.716422	undirected	NA	NA
BMK.50544	BMK.51595	0.713364	undirected	NA	NA
BMK.50544	BMK.51596	0.744562	undirected	NA	NA
BMK.50544	BMK.51597	0.725231	undirected	NA	NA
BMK.50544	BMK.51598	0.709254	undirected	NA	NA
BMK.50544	BMK.51599	0.704283	undirected	NA	NA
BMK.50544	BMK.51600	0.701318	undirected	NA	NA
BMK.50544	BMK.51601	0.705898	undirected	NA	NA
BMK.50544	BMK.51602	0.706586	undirected	NA	NA
BMK.50544	BMK.51603	0.708584	undirected	NA	NA
BMK.50544	BMK.51604	0.688815	undirected	NA	NA
BMK.50544	BMK.51605	0.712212	undirected	NA	NA
BMK.50544	BMK.51607	0.715284	undirected	NA	NA
BMK.50544	BMK.51608	0.692528	undirected	NA	NA
BMK.50544	BMK.51609	0.724866	undirected	NA	NA
BMK.50544	BMK.51610	0.711288	undirected	NA	NA
BMK.50544	BMK.51611	0.750065	undirected	NA	NA
BMK.50544	BMK.51612	0.713833	undirected	NA	NA
BMK.50544	BMK.51614	0.719279	undirected	NA	NA
BMK.50544	BMK.51616	0.713496	undirected	NA	NA
BMK.50544	BMK.51617	0.70021	undirected	NA	NA
BMK.50544	BMK.51618	0.509363	undirected	NA	NA
BMK.50544	BMK.51619	0.664469	undirected	NA	NA
BMK.50544	BMK.51622	0.707518	undirected	NA	NA
BMK.50544	BMK.51624	0.615849	undirected	NA	NA
BMK.50544	BMK.51628	0.642645	undirected	NA	NA
BMK.50544	BMK.5163	0.703688	undirected	NA	NA
BMK.50544	BMK.51630	0.69449	undirected	NA	NA
BMK.50544	BMK.51633	0.506047	undirected	NA	NA
BMK.50544	BMK.51635	0.741287	undirected	NA	NA
BMK.50544	BMK.51636	0.670699	undirected	NA	NA
BMK.50544	BMK.51639	0.664144	undirected	NA	NA
BMK.50544	BMK.51641	0.712842	undirected	NA	NA
BMK.50544	BMK.51643	0.714731	undirected	NA	NA
BMK.50544	BMK.51644	0.698461	undirected	NA	NA
BMK.50544	BMK.51645	0.689308	undirected	NA	NA
BMK.50544	BMK.51646	0.69287	undirected	NA	NA
BMK.50544	BMK.51647	0.713067	undirected	NA	NA
BMK.50544	BMK.51648	0.67352	undirected	NA	NA
BMK.50544	BMK.51649	0.629838	undirected	NA	NA
BMK.50544	BMK.51652	0.644555	undirected	NA	NA
BMK.50544	BMK.51653	0.730295	undirected	NA	NA
BMK.50544	BMK.51654	0.664478	undirected	NA	NA
BMK.50544	BMK.51656	0.708282	undirected	NA	NA
BMK.50544	BMK.51658	0.694303	undirected	NA	NA
BMK.50544	BMK.51659	0.695412	undirected	NA	NA
BMK.50544	BMK.51660	0.684837	undirected	NA	NA
BMK.50544	BMK.51662	0.722788	undirected	NA	NA
BMK.50544	BMK.51664	0.701518	undirected	NA	NA
BMK.50544	BMK.51665	0.701467	undirected	NA	NA
BMK.50544	BMK.51667	0.708231	undirected	NA	NA
BMK.50544	BMK.51668	0.742252	undirected	NA	NA
BMK.50544	BMK.51669	0.574023	undirected	NA	NA
BMK.50544	BMK.51670	0.709175	undirected	NA	NA
BMK.50544	BMK.51673	0.697125	undirected	NA	NA
BMK.50544	BMK.51674	0.710839	undirected	NA	NA
BMK.50544	BMK.51675	0.701205	undirected	NA	NA
BMK.50544	BMK.51676	0.687857	undirected	NA	NA
BMK.50544	BMK.51677	0.725923	undirected	NA	NA
BMK.50544	BMK.51678	0.714363	undirected	NA	NA
BMK.50544	BMK.51679	0.700903	undirected	NA	NA
BMK.50544	BMK.5168	0.712951	undirected	NA	NA
BMK.50544	BMK.51680	0.720542	undirected	NA	NA
BMK.50544	BMK.51682	0.69178	undirected	NA	NA
BMK.50544	BMK.51683	0.709121	undirected	NA	NA
BMK.50544	BMK.51684	0.725716	undirected	NA	NA
BMK.50544	BMK.51686	0.692877	undirected	NA	NA
BMK.50544	BMK.51687	0.701866	undirected	NA	NA
BMK.50544	BMK.51688	0.723188	undirected	NA	NA
BMK.50544	BMK.51691	0.712126	undirected	NA	NA
BMK.50544	BMK.51692	0.749203	undirected	NA	NA
BMK.50544	BMK.51695	0.703056	undirected	NA	NA
BMK.50544	BMK.51696	0.698965	undirected	NA	NA
BMK.50544	BMK.51697	0.709028	undirected	NA	NA
BMK.50544	BMK.51699	0.720077	undirected	NA	NA
BMK.50544	BMK.5170	0.697681	undirected	NA	NA
BMK.50544	BMK.51700	0.688173	undirected	NA	NA
BMK.50544	BMK.51701	0.6673	undirected	NA	NA
BMK.50544	BMK.51702	0.711314	undirected	NA	NA
BMK.50544	BMK.51704	0.678225	undirected	NA	NA
BMK.50544	BMK.51706	0.713571	undirected	NA	NA
BMK.50544	BMK.51708	0.710834	undirected	NA	NA
BMK.50544	BMK.51709	0.695418	undirected	NA	NA
BMK.50544	BMK.5171	0.698987	undirected	NA	NA
BMK.50544	BMK.51710	0.707641	undirected	NA	NA
BMK.50544	BMK.51711	0.699876	undirected	NA	NA
BMK.50544	BMK.51712	0.71845	undirected	NA	NA
BMK.50544	BMK.51713	0.704305	undirected	NA	NA
BMK.50544	BMK.51715	0.710884	undirected	NA	NA
BMK.50544	BMK.51716	0.684103	undirected	NA	NA
BMK.50544	BMK.51717	0.716509	undirected	NA	NA
BMK.50544	BMK.51719	0.692647	undirected	NA	NA
BMK.50544	BMK.51720	0.740729	undirected	NA	NA
BMK.50544	BMK.51722	0.664329	undirected	NA	NA
BMK.50544	BMK.51723	0.743026	undirected	NA	NA
BMK.50544	BMK.51724	0.734001	undirected	NA	NA
BMK.50544	BMK.51725	0.708488	undirected	NA	NA
BMK.50544	BMK.51726	0.687691	undirected	NA	NA
BMK.50544	BMK.51727	0.699453	undirected	NA	NA
BMK.50544	BMK.51728	0.699941	undirected	NA	NA
BMK.50544	BMK.51729	0.715365	undirected	NA	NA
BMK.50544	BMK.5173	0.718509	undirected	NA	NA
BMK.50544	BMK.51731	0.735873	undirected	NA	NA
BMK.50544	BMK.51734	0.671503	undirected	NA	NA
BMK.50544	BMK.51737	0.722734	undirected	NA	NA
BMK.50544	BMK.51738	0.696454	undirected	NA	NA
BMK.50544	BMK.51740	0.715018	undirected	NA	NA
BMK.50544	BMK.51741	0.681525	undirected	NA	NA
BMK.50544	BMK.51742	0.739823	undirected	NA	NA
BMK.50544	BMK.51743	0.720576	undirected	NA	NA
BMK.50544	BMK.51744	0.71085	undirected	NA	NA
BMK.50544	BMK.51745	0.68344	undirected	NA	NA
BMK.50544	BMK.51746	0.653136	undirected	NA	NA
BMK.50544	BMK.51747	0.699747	undirected	NA	NA
BMK.50544	BMK.51748	0.721784	undirected	NA	NA
BMK.50544	BMK.51749	0.621093	undirected	NA	NA
BMK.50544	BMK.51750	0.644885	undirected	NA	NA
BMK.50544	BMK.51751	0.571987	undirected	NA	NA
BMK.50544	BMK.51752	0.634914	undirected	NA	NA
BMK.50544	BMK.51753	0.681669	undirected	NA	NA
BMK.50544	BMK.51756	0.74019	undirected	NA	NA
BMK.50544	BMK.51757	0.71878	undirected	NA	NA
BMK.50544	BMK.51759	0.503031	undirected	NA	NA
BMK.50544	BMK.51760	0.714976	undirected	NA	NA
BMK.50544	BMK.51761	0.725064	undirected	NA	NA
BMK.50544	BMK.51762	0.728453	undirected	NA	NA
BMK.50544	BMK.51763	0.575639	undirected	NA	NA
BMK.50544	BMK.51764	0.725338	undirected	NA	NA
BMK.50544	BMK.51765	0.718097	undirected	NA	NA
BMK.50544	BMK.51766	0.727728	undirected	NA	NA
BMK.50544	BMK.51767	0.622118	undirected	NA	NA
BMK.50544	BMK.51768	0.712648	undirected	NA	NA
BMK.50544	BMK.51769	0.671044	undirected	NA	NA
BMK.50544	BMK.5177	0.630385	undirected	NA	NA
BMK.50544	BMK.51770	0.72256	undirected	NA	NA
BMK.50544	BMK.51771	0.698376	undirected	NA	NA
BMK.50544	BMK.51772	0.701354	undirected	NA	NA
BMK.50544	BMK.51773	0.646155	undirected	NA	NA
BMK.50544	BMK.51774	0.713657	undirected	NA	NA
BMK.50544	BMK.51775	0.749413	undirected	NA	NA
BMK.50544	BMK.51776	0.68141	undirected	NA	NA
BMK.50544	BMK.51777	0.70188	undirected	NA	NA
BMK.50544	BMK.51778	0.669682	undirected	NA	NA
BMK.50544	BMK.51779	0.660802	undirected	NA	NA
BMK.50544	BMK.51781	0.71052	undirected	NA	NA
BMK.50544	BMK.51782	0.635029	undirected	NA	NA
BMK.50544	BMK.51783	0.712719	undirected	NA	NA
BMK.50544	BMK.51784	0.708361	undirected	NA	NA
BMK.50544	BMK.51785	0.714436	undirected	NA	NA
BMK.50544	BMK.51786	0.746164	undirected	NA	NA
BMK.50544	BMK.51789	0.701891	undirected	NA	NA
BMK.50544	BMK.51790	0.740789	undirected	NA	NA
BMK.50544	BMK.51791	0.733512	undirected	NA	NA
BMK.50544	BMK.51792	0.704172	undirected	NA	NA
BMK.50544	BMK.51793	0.701436	undirected	NA	NA
BMK.50544	BMK.51794	0.708579	undirected	NA	NA
BMK.50544	BMK.51795	0.685275	undirected	NA	NA
BMK.50544	BMK.51796	0.729693	undirected	NA	NA
BMK.50544	BMK.51797	0.694186	undirected	NA	NA
BMK.50544	BMK.51800	0.615026	undirected	NA	NA
BMK.50544	BMK.51801	0.653171	undirected	NA	NA
BMK.50544	BMK.51802	0.605934	undirected	NA	NA
BMK.50544	BMK.51803	0.717711	undirected	NA	NA
BMK.50544	BMK.51804	0.738212	undirected	NA	NA
BMK.50544	BMK.51805	0.666255	undirected	NA	NA
BMK.50544	BMK.51806	0.732368	undirected	NA	NA
BMK.50544	BMK.51807	0.660238	undirected	NA	NA
BMK.50544	BMK.51809	0.701762	undirected	NA	NA
BMK.50544	BMK.51811	0.741741	undirected	NA	NA
BMK.50544	BMK.51812	0.632305	undirected	NA	NA
BMK.50544	BMK.51813	0.680036	undirected	NA	NA
BMK.50544	BMK.51814	0.667112	undirected	NA	NA
BMK.50544	BMK.51815	0.701146	undirected	NA	NA
BMK.50544	BMK.51818	0.67475	undirected	NA	NA
BMK.50544	BMK.51819	0.735778	undirected	NA	NA
BMK.50544	BMK.5182	0.531158	undirected	NA	NA
BMK.50544	BMK.51820	0.699785	undirected	NA	NA
BMK.50544	BMK.51821	0.63032	undirected	NA	NA
BMK.50544	BMK.51822	0.699307	undirected	NA	NA
BMK.50544	BMK.51824	0.687089	undirected	NA	NA
BMK.50544	BMK.51826	0.696087	undirected	NA	NA
BMK.50544	BMK.51827	0.608109	undirected	NA	NA
BMK.50544	BMK.51829	0.719053	undirected	NA	NA
BMK.50544	BMK.51830	0.743807	undirected	NA	NA
BMK.50544	BMK.51831	0.70331	undirected	NA	NA
BMK.50544	BMK.51832	0.701453	undirected	NA	NA
BMK.50544	BMK.51833	0.683429	undirected	NA	NA
BMK.50544	BMK.51834	0.750398	undirected	NA	NA
BMK.50544	BMK.51835	0.712771	undirected	NA	NA
BMK.50544	BMK.51836	0.691137	undirected	NA	NA
BMK.50544	BMK.51837	0.662692	undirected	NA	NA
BMK.50544	BMK.51838	0.690724	undirected	NA	NA
BMK.50544	BMK.51839	0.676503	undirected	NA	NA
BMK.50544	BMK.5184	0.658541	undirected	NA	NA
BMK.50544	BMK.51840	0.632615	undirected	NA	NA
BMK.50544	BMK.51841	0.716634	undirected	NA	NA
BMK.50544	BMK.51844	0.745041	undirected	NA	NA
BMK.50544	BMK.51845	0.721646	undirected	NA	NA
BMK.50544	BMK.51846	0.720938	undirected	NA	NA
BMK.50544	BMK.51848	0.737153	undirected	NA	NA
BMK.50544	BMK.51849	0.664099	undirected	NA	NA
BMK.50544	BMK.51850	0.519951	undirected	NA	NA
BMK.50544	BMK.51851	0.684782	undirected	NA	NA
BMK.50544	BMK.51852	0.70314	undirected	NA	NA
BMK.50544	BMK.51855	0.727398	undirected	NA	NA
BMK.50544	BMK.51856	0.683059	undirected	NA	NA
BMK.50544	BMK.51857	0.691627	undirected	NA	NA
BMK.50544	BMK.51858	0.702602	undirected	NA	NA
BMK.50544	BMK.51861	0.725705	undirected	NA	NA
BMK.50544	BMK.51862	0.708147	undirected	NA	NA
BMK.50544	BMK.51863	0.668788	undirected	NA	NA
BMK.50544	BMK.51865	0.700565	undirected	NA	NA
BMK.50544	BMK.51869	0.732118	undirected	NA	NA
BMK.50544	BMK.51870	0.710474	undirected	NA	NA
BMK.50544	BMK.51871	0.702859	undirected	NA	NA
BMK.50544	BMK.51872	0.734285	undirected	NA	NA
BMK.50544	BMK.51873	0.708031	undirected	NA	NA
BMK.50544	BMK.51874	0.698093	undirected	NA	NA
BMK.21215	BMK.31625	0.500634	undirected	NA	NA
BMK.21215	BMK.36153	0.536135	undirected	NA	NA
BMK.21215	BMK.48767	0.557519	undirected	NA	NA
BMK.21215	BMK.48768	0.564385	undirected	NA	NA
BMK.21215	BMK.48769	0.544028	undirected	NA	NA
BMK.21215	BMK.48770	0.502426	undirected	NA	NA
BMK.21215	BMK.48772	0.519733	undirected	NA	NA
BMK.21215	BMK.48773	0.501033	undirected	NA	NA
BMK.21215	BMK.48776	0.578057	undirected	NA	NA
BMK.21215	BMK.48783	0.51603	undirected	NA	NA
BMK.21215	BMK.48786	0.532433	undirected	NA	NA
BMK.21215	BMK.48787	0.535459	undirected	NA	NA
BMK.21215	BMK.48789	0.507896	undirected	NA	NA
BMK.21215	BMK.48791	0.533135	undirected	NA	NA
BMK.21215	BMK.48797	0.577709	undirected	NA	NA
BMK.21215	BMK.48798	0.576214	undirected	NA	NA
BMK.21215	BMK.48800	0.574746	undirected	NA	NA
BMK.21215	BMK.48801	0.565584	undirected	NA	NA
BMK.21215	BMK.48809	0.547824	undirected	NA	NA
BMK.21215	BMK.48810	0.502951	undirected	NA	NA
BMK.21215	BMK.48811	0.574944	undirected	NA	NA
BMK.21215	BMK.48812	0.513772	undirected	NA	NA
BMK.21215	BMK.48814	0.546434	undirected	NA	NA
BMK.21215	BMK.48815	0.570209	undirected	NA	NA
BMK.21215	BMK.48817	0.556571	undirected	NA	NA
BMK.21215	BMK.48819	0.503264	undirected	NA	NA
BMK.21215	BMK.48820	0.51726	undirected	NA	NA
BMK.21215	BMK.48822	0.540398	undirected	NA	NA
BMK.21215	BMK.48825	0.540888	undirected	NA	NA
BMK.21215	BMK.48828	0.526953	undirected	NA	NA
BMK.21215	BMK.48829	0.551705	undirected	NA	NA
BMK.21215	BMK.48833	0.564691	undirected	NA	NA
BMK.21215	BMK.48834	0.578532	undirected	NA	NA
BMK.21215	BMK.48842	0.532658	undirected	NA	NA
BMK.21215	BMK.48844	0.564424	undirected	NA	NA
BMK.21215	BMK.48845	0.538268	undirected	NA	NA
BMK.21215	BMK.48846	0.549628	undirected	NA	NA
BMK.21215	BMK.48851	0.520825	undirected	NA	NA
BMK.21215	BMK.48856	0.536961	undirected	NA	NA
BMK.21215	BMK.48857	0.514363	undirected	NA	NA
BMK.21215	BMK.48858	0.547409	undirected	NA	NA
BMK.21215	BMK.48872	0.556378	undirected	NA	NA
BMK.21215	BMK.48873	0.544739	undirected	NA	NA
BMK.21215	BMK.48874	0.563508	undirected	NA	NA
BMK.21215	BMK.48875	0.569498	undirected	NA	NA
BMK.21215	BMK.48878	0.510609	undirected	NA	NA
BMK.21215	BMK.48879	0.532085	undirected	NA	NA
BMK.21215	BMK.48883	0.505737	undirected	NA	NA
BMK.21215	BMK.48885	0.534283	undirected	NA	NA
BMK.21215	BMK.4889	0.526328	undirected	NA	NA
BMK.21215	BMK.48890	0.556673	undirected	NA	NA
BMK.21215	BMK.48893	0.540844	undirected	NA	NA
BMK.21215	BMK.48898	0.565416	undirected	NA	NA
BMK.21215	BMK.48905	0.569071	undirected	NA	NA
BMK.21215	BMK.48907	0.536777	undirected	NA	NA
BMK.21215	BMK.48911	0.564842	undirected	NA	NA
BMK.21215	BMK.48912	0.541484	undirected	NA	NA
BMK.21215	BMK.48914	0.569004	undirected	NA	NA
BMK.21215	BMK.48916	0.549738	undirected	NA	NA
BMK.21215	BMK.48917	0.569156	undirected	NA	NA
BMK.21215	BMK.48918	0.510825	undirected	NA	NA
BMK.21215	BMK.48919	0.521422	undirected	NA	NA
BMK.21215	BMK.48920	0.528404	undirected	NA	NA
BMK.21215	BMK.48923	0.511061	undirected	NA	NA
BMK.21215	BMK.48927	0.507144	undirected	NA	NA
BMK.21215	BMK.48934	0.549792	undirected	NA	NA
BMK.21215	BMK.48936	0.543124	undirected	NA	NA
BMK.21215	BMK.48937	0.544572	undirected	NA	NA
BMK.21215	BMK.48939	0.552928	undirected	NA	NA
BMK.21215	BMK.48947	0.506563	undirected	NA	NA
BMK.21215	BMK.48949	0.50895	undirected	NA	NA
BMK.21215	BMK.48957	0.552946	undirected	NA	NA
BMK.21215	BMK.48958	0.544651	undirected	NA	NA
BMK.21215	BMK.48959	0.509992	undirected	NA	NA
BMK.21215	BMK.48961	0.564915	undirected	NA	NA
BMK.21215	BMK.48968	0.553247	undirected	NA	NA
BMK.21215	BMK.48969	0.560484	undirected	NA	NA
BMK.21215	BMK.48973	0.558198	undirected	NA	NA
BMK.21215	BMK.48976	0.504874	undirected	NA	NA
BMK.21215	BMK.48980	0.518372	undirected	NA	NA
BMK.21215	BMK.48981	0.547207	undirected	NA	NA
BMK.21215	BMK.48982	0.54922	undirected	NA	NA
BMK.21215	BMK.48988	0.559693	undirected	NA	NA
BMK.21215	BMK.48995	0.517026	undirected	NA	NA
BMK.21215	BMK.49001	0.558933	undirected	NA	NA
BMK.21215	BMK.49002	0.514044	undirected	NA	NA
BMK.21215	BMK.49005	0.556852	undirected	NA	NA
BMK.21215	BMK.49006	0.500585	undirected	NA	NA
BMK.21215	BMK.49014	0.51221	undirected	NA	NA
BMK.21215	BMK.49015	0.558971	undirected	NA	NA
BMK.21215	BMK.49016	0.514693	undirected	NA	NA
BMK.21215	BMK.49021	0.503569	undirected	NA	NA
BMK.21215	BMK.49022	0.520384	undirected	NA	NA
BMK.21215	BMK.49023	0.578358	undirected	NA	NA
BMK.21215	BMK.49024	0.533168	undirected	NA	NA
BMK.21215	BMK.49026	0.5665	undirected	NA	NA
BMK.21215	BMK.49029	0.572476	undirected	NA	NA
BMK.21215	BMK.49030	0.551025	undirected	NA	NA
BMK.21215	BMK.49031	0.570117	undirected	NA	NA
BMK.21215	BMK.49033	0.503595	undirected	NA	NA
BMK.21215	BMK.49035	0.506379	undirected	NA	NA
BMK.21215	BMK.49037	0.535516	undirected	NA	NA
BMK.21215	BMK.49039	0.565956	undirected	NA	NA
BMK.21215	BMK.49040	0.556333	undirected	NA	NA
BMK.21215	BMK.49041	0.53626	undirected	NA	NA
BMK.21215	BMK.49044	0.571605	undirected	NA	NA
BMK.21215	BMK.49046	0.527564	undirected	NA	NA
BMK.21215	BMK.49051	0.570021	undirected	NA	NA
BMK.21215	BMK.49054	0.538077	undirected	NA	NA
BMK.21215	BMK.49055	0.551279	undirected	NA	NA
BMK.21215	BMK.49058	0.506877	undirected	NA	NA
BMK.21215	BMK.49060	0.56016	undirected	NA	NA
BMK.21215	BMK.49064	0.557648	undirected	NA	NA
BMK.21215	BMK.49065	0.541369	undirected	NA	NA
BMK.21215	BMK.49069	0.532684	undirected	NA	NA
BMK.21215	BMK.49074	0.553251	undirected	NA	NA
BMK.21215	BMK.49075	0.569546	undirected	NA	NA
BMK.21215	BMK.49078	0.538494	undirected	NA	NA
BMK.21215	BMK.49085	0.540961	undirected	NA	NA
BMK.21215	BMK.49086	0.52162	undirected	NA	NA
BMK.21215	BMK.49087	0.509554	undirected	NA	NA
BMK.21215	BMK.49088	0.510075	undirected	NA	NA
BMK.21215	BMK.49089	0.522106	undirected	NA	NA
BMK.21215	BMK.49101	0.572428	undirected	NA	NA
BMK.21215	BMK.49103	0.513629	undirected	NA	NA
BMK.21215	BMK.49104	0.542072	undirected	NA	NA
BMK.21215	BMK.49105	0.563805	undirected	NA	NA
BMK.21215	BMK.49112	0.536803	undirected	NA	NA
BMK.21215	BMK.49115	0.554688	undirected	NA	NA
BMK.21215	BMK.49116	0.528724	undirected	NA	NA
BMK.21215	BMK.49117	0.534946	undirected	NA	NA
BMK.21215	BMK.49119	0.554091	undirected	NA	NA
BMK.21215	BMK.49127	0.534015	undirected	NA	NA
BMK.21215	BMK.49129	0.50885	undirected	NA	NA
BMK.21215	BMK.49130	0.516965	undirected	NA	NA
BMK.21215	BMK.49131	0.52921	undirected	NA	NA
BMK.21215	BMK.49133	0.527499	undirected	NA	NA
BMK.21215	BMK.49138	0.565984	undirected	NA	NA
BMK.21215	BMK.4914	0.520263	undirected	NA	NA
BMK.21215	BMK.49141	0.554113	undirected	NA	NA
BMK.21215	BMK.49144	0.531879	undirected	NA	NA
BMK.21215	BMK.49145	0.52642	undirected	NA	NA
BMK.21215	BMK.49152	0.563316	undirected	NA	NA
BMK.21215	BMK.49153	0.511911	undirected	NA	NA
BMK.21215	BMK.49154	0.566079	undirected	NA	NA
BMK.21215	BMK.49156	0.571816	undirected	NA	NA
BMK.21215	BMK.49161	0.551223	undirected	NA	NA
BMK.21215	BMK.49162	0.577287	undirected	NA	NA
BMK.21215	BMK.49166	0.547057	undirected	NA	NA
BMK.21215	BMK.49168	0.533354	undirected	NA	NA
BMK.21215	BMK.49174	0.511655	undirected	NA	NA
BMK.21215	BMK.49178	0.563701	undirected	NA	NA
BMK.21215	BMK.4918	0.504927	undirected	NA	NA
BMK.21215	BMK.49180	0.543589	undirected	NA	NA
BMK.21215	BMK.49182	0.56284	undirected	NA	NA
BMK.21215	BMK.49183	0.564587	undirected	NA	NA
BMK.21215	BMK.49188	0.556369	undirected	NA	NA
BMK.21215	BMK.49192	0.523629	undirected	NA	NA
BMK.21215	BMK.49194	0.580397	undirected	NA	NA
BMK.21215	BMK.49196	0.564638	undirected	NA	NA
BMK.21215	BMK.49197	0.563014	undirected	NA	NA
BMK.21215	BMK.49198	0.555554	undirected	NA	NA
BMK.21215	BMK.49199	0.525423	undirected	NA	NA
BMK.21215	BMK.49200	0.54652	undirected	NA	NA
BMK.21215	BMK.49201	0.526861	undirected	NA	NA
BMK.21215	BMK.49202	0.545061	undirected	NA	NA
BMK.21215	BMK.49205	0.520939	undirected	NA	NA
BMK.21215	BMK.49208	0.557674	undirected	NA	NA
BMK.21215	BMK.4921	0.5664	undirected	NA	NA
BMK.21215	BMK.49210	0.557292	undirected	NA	NA
BMK.21215	BMK.49214	0.515112	undirected	NA	NA
BMK.21215	BMK.4922	0.558703	undirected	NA	NA
BMK.21215	BMK.49223	0.552744	undirected	NA	NA
BMK.21215	BMK.49224	0.531517	undirected	NA	NA
BMK.21215	BMK.49225	0.554497	undirected	NA	NA
BMK.21215	BMK.49226	0.50114	undirected	NA	NA
BMK.21215	BMK.49227	0.542318	undirected	NA	NA
BMK.21215	BMK.49229	0.53375	undirected	NA	NA
BMK.21215	BMK.49231	0.541563	undirected	NA	NA
BMK.21215	BMK.49233	0.552368	undirected	NA	NA
BMK.21215	BMK.49234	0.554534	undirected	NA	NA
BMK.21215	BMK.49235	0.513817	undirected	NA	NA
BMK.21215	BMK.49240	0.540533	undirected	NA	NA
BMK.21215	BMK.49245	0.52849	undirected	NA	NA
BMK.21215	BMK.49249	0.518809	undirected	NA	NA
BMK.21215	BMK.49251	0.533703	undirected	NA	NA
BMK.21215	BMK.49253	0.561538	undirected	NA	NA
BMK.21215	BMK.49254	0.534357	undirected	NA	NA
BMK.21215	BMK.49258	0.541676	undirected	NA	NA
BMK.21215	BMK.49260	0.567626	undirected	NA	NA
BMK.21215	BMK.49265	0.570177	undirected	NA	NA
BMK.21215	BMK.49266	0.561573	undirected	NA	NA
BMK.21215	BMK.49278	0.519911	undirected	NA	NA
BMK.21215	BMK.49285	0.510529	undirected	NA	NA
BMK.21215	BMK.49287	0.539133	undirected	NA	NA
BMK.21215	BMK.49291	0.573471	undirected	NA	NA
BMK.21215	BMK.49292	0.543494	undirected	NA	NA
BMK.21215	BMK.49293	0.506983	undirected	NA	NA
BMK.21215	BMK.49294	0.531279	undirected	NA	NA
BMK.21215	BMK.49297	0.572623	undirected	NA	NA
BMK.21215	BMK.49303	0.501282	undirected	NA	NA
BMK.21215	BMK.49304	0.559027	undirected	NA	NA
BMK.21215	BMK.49307	0.568498	undirected	NA	NA
BMK.21215	BMK.49311	0.535316	undirected	NA	NA
BMK.21215	BMK.49316	0.520086	undirected	NA	NA
BMK.21215	BMK.49317	0.543299	undirected	NA	NA
BMK.21215	BMK.49320	0.562344	undirected	NA	NA
BMK.21215	BMK.49321	0.571772	undirected	NA	NA
BMK.21215	BMK.49324	0.549684	undirected	NA	NA
BMK.21215	BMK.49328	0.541691	undirected	NA	NA
BMK.21215	BMK.49330	0.56821	undirected	NA	NA
BMK.21215	BMK.49331	0.511554	undirected	NA	NA
BMK.21215	BMK.49332	0.557995	undirected	NA	NA
BMK.21215	BMK.49335	0.555361	undirected	NA	NA
BMK.21215	BMK.49336	0.515576	undirected	NA	NA
BMK.21215	BMK.49344	0.521386	undirected	NA	NA
BMK.21215	BMK.49345	0.56004	undirected	NA	NA
BMK.21215	BMK.49346	0.549912	undirected	NA	NA
BMK.21215	BMK.49349	0.529068	undirected	NA	NA
BMK.21215	BMK.49350	0.515867	undirected	NA	NA
BMK.21215	BMK.49354	0.555017	undirected	NA	NA
BMK.21215	BMK.49359	0.506708	undirected	NA	NA
BMK.21215	BMK.49361	0.53421	undirected	NA	NA
BMK.21215	BMK.49362	0.538336	undirected	NA	NA
BMK.21215	BMK.49363	0.513401	undirected	NA	NA
BMK.21215	BMK.49383	0.577898	undirected	NA	NA
BMK.21215	BMK.49387	0.56205	undirected	NA	NA
BMK.21215	BMK.49388	0.526144	undirected	NA	NA
BMK.21215	BMK.49391	0.550089	undirected	NA	NA
BMK.21215	BMK.49392	0.562747	undirected	NA	NA
BMK.21215	BMK.49393	0.511038	undirected	NA	NA
BMK.21215	BMK.49396	0.510766	undirected	NA	NA
BMK.21215	BMK.49399	0.571815	undirected	NA	NA
BMK.21215	BMK.49401	0.525449	undirected	NA	NA
BMK.21215	BMK.49405	0.574088	undirected	NA	NA
BMK.21215	BMK.49432	0.573888	undirected	NA	NA
BMK.21215	BMK.49433	0.554769	undirected	NA	NA
BMK.21215	BMK.49435	0.574209	undirected	NA	NA
BMK.21215	BMK.49437	0.54686	undirected	NA	NA
BMK.21215	BMK.49438	0.548598	undirected	NA	NA
BMK.21215	BMK.49439	0.562606	undirected	NA	NA
BMK.21215	BMK.49446	0.518969	undirected	NA	NA
BMK.21215	BMK.49447	0.567658	undirected	NA	NA
BMK.21215	BMK.49449	0.576491	undirected	NA	NA
BMK.21215	BMK.49454	0.564679	undirected	NA	NA
[truncated: 967 more rows]
