# Supplementary material for: Integration of small RNAs, degradome and transcriptome sequencing in hyperaccumulator Sedum alfredii uncovers a complex regulatory network and provides insights into cadmium phytoremediation
Source: Plant Biotechnol J. 2016 Jan 23;14(6):1470–83. doi: 10.1111/pbi.12512 (PMC5066797; doi:10.1111/pbi.12512)
Supplement: Supplementary file 12 — Table S8 The edge genes annotated in the coexpression subnetwork of ARF4 and AAP3. [file PBI-14-1470-s008.xlsx]

## Sheet: Sheet2
Transcription factor		Signal transduction		Metal transport		Antioxidant-related genes		Programmed cell death
BMK.50586	F-box protein SKIP8	BMK.50723	serine/threonine-protein kinase HT1	BMK.50652	calreticulin-3-like	BMK.49925	thioredoxin-dependent peroxidase	BMK.50799	Cytochrome c-type biogenesis protein
BMK.50704	GATA transcription factor 24	BMK.50800	calcium dependent protein kinase 25	BMK.50720	stress-associated protein 1	BMK.51161	Peroxidase 54	BMK.51045	Bax inhibitor
BMK.50729	R2R3-MYB transcription factor (MYB4)	BMK.50801	Calcium-dependent protein kinase 9	BMK.50822	iron-sulfur cluster assembly enzyme ISCU	BMK.49152	peroxidase 72 precursor	BMK.51271	cytochrome P450-like
BMK.50746	Zinc finger protein-like 1	BMK.50802	calcium-dependent protein kinase 9-like	BMK.50832	Cation/calcium exchanger 4/Cation:cation antiporter	BMK.49437	Peroxidase 42	BMK.51541	Vacuolar-processing enzyme precursor
BMK.50761	F-box protein	BMK.50794	probable serine/threonine-protein kinase At4g35230 isoform 1	BMK.51072	Cl-channel clc-7	BMK.49438	Peroxidase	BMK.49601	histone H3
BMK.50779	MYB transcription factor	BMK.50849	probable LRR receptor-like serine/threonine-protein kinase	BMK.51073	chloride channel ClC3			BMK.49690	cytochrome P450
BMK.50862	transcription factor PIF5-like	BMK.50857	Mitogen-activated protein kinase	BMK.51381	2Fe-2S ferredoxin-like			BMK.49711	Histone H2B
BMK.51014	NAC domain-containing protein 74	BMK.50858	LRR receptor-like serine/threonine-protein kinase	BMK.51520	heavy-metal-associated domain-containing protein			BMK.49897	Cytochrome c
BMK.51039	F-box/FBD/LRR-repeat protein	BMK.50925	probable LRR receptor-like serine/threonine-protein kinase	BMK.51643	putative copper-transporting ATPase PAA1-like			BMK.49990	cysteine protease
BMK.51050	F-box/FBD/LRR-repeat protein	BMK.51046	receptor-like serine/threonine-protein kinase ALE2-like	BMK.51692	ADP,ATP carrier protein			BMK.50105	vacuolar ATP synthase subunit E (VATE)
BMK.51065	F-box protein	BMK.51047	receptor-like serine/threonine-protein kinase ALE2-like	BMK.48912	Cyclic nucleotide-gated ion channel
BMK.51457	transcription factor bHLH30-like	BMK.51296	receptor-like protein kinase HSL1-like	BMK.48917	ABC transporter G family member 28-like
BMK.51492	F-box/kelch-repeat protein	BMK.5136	serine/threonine-protein kinase HT1-like（MKKK9）	BMK.49001	transport protein Sec24-like
BMK.51510	RING finger protein	BMK.51396	calcium-dependent protein kinase 17-like	BMK.49316	iron-sulfur cluster co-chaperone protein HscB
BMK.51729	F-box/kelch-repeat protein	BMK.51398	calcium-dependent protein kinase	BMK.49568	V-type ATP synthase beta chain
BMK.51542	tubby-like F-box protein 8-like	BMK.51437	probable LRR receptor-like serine/threonine-protein kinase	BMK.49750	Sodium/hydrogen exchanger
BMK.48815	TRAF-type zinc finger domain-containing protein	BMK.51490	probable inactive serine/threonine-protein kinase lvsG-like	BMK.50511	ABC transporter G family member 23
BMK.48898	F-box family protein	BMK.51554	serine/threonine-protein kinase WNK1-like
BMK.48973	F-box protein	BMK.48769	serine/threonine-protein kinase SRK2I-like
BMK.49078	F-box/kelch-repeat protein	BMK.48890	LRR receptor-like serine/threonine-protein kinase
BMK.49087	WRKY4 transcription factor	BMK.49037	CBL-interacting serine/threonine-protein kinase
BMK.49088	WRKY transcription factor 40-like isoform 2	BMK.49320	Serine/threonine-protein phosphatase 2A activator
BMK.49162	F-box protein PP2-A15-like	BMK.49778	serine/threonine-protein kinase ULK4-like
BMK.4922	Myb-related protein B	BMK.49779	serine/threonine-protein kinase ULK4-like
BMK.49435	WRKY transcription factor	BMK.49909	CBL-interacting protein kinase 2
BMK.49781	trihelix transcription factor GT-2	BMK.49196	CBL-interacting serine/threonine-protein kinase 3-like
BMK.49783	trihelix transcription factor GT-2-like	BMK.50088	CBL-interacting serine/threonine-protein kinase
BMK.49903	F-box protein	BMK.50228	LRR receptor-like serine/threonine-protein kinase GSO1
BMK.49904	F-box family protein	BMK.51324	RAN GTPase-activating protein 1-like, transcript variant 1
BMK.50074	ethylene-responsive transcription factor-like protein	BMK.51345	ribosome biogenesis GTPase A-like
BMK.50093	MYB transcription factor MYB35	BMK.50960	WD repeat-containing protein 70-like
BMK.50180	zinc finger protein	BMK.50431	WD repeat-containing protein DWA2-like
BMK.50258	zinc finger CCCH domain-containing protein 49-like
BMK.50357	F-box/kelch-repeat protein
BMK.50537	F-box protein SKP2B-like
BMK.50642	NAC domain-containing protein 78
